# Supplementary material for: Multi-omics and experimental evidence in human chondrocytes identify caspase-8 as a non-apoptotic regulator of inflammatory, senescent, and fibrotic signaling in osteoarthritis
Source: Cell Commun Signal. 2026 Jun 6;24:337. doi: 10.1186/s12964-026-02985-y (PMC13242140; doi:10.1186/s12964-026-02985-y)
Supplement: Supplementary file 1 — Supplementary Material 1. [file 12964_2026_2985_MOESM1_ESM.xlsx]

## Sheet: data source
Exposures or outcome	Sample size (total or cases/controls)	Ancestry	Consortia	PubMed ID or URL of original research	URL of available datasets
CASP8(blood eqtl)	31470	European	eQTLGen	https://www.eqtlgen.org/	https://opengwas.io/datasets/eqtl-a-ENSG00000064012
CASP8(blood protein level)	21758	European	NA	33067605	https://opengwas.io/datasets/ebi-a-GCST90012072
CASP8(chondrocytes treated with PBS eqtl)	101	European	NA	39788104	https://msk.hugeamp.org/downloads.html
CASP8(chondrocytes treated with FNF eqtl)	101	European	NA	39788104	https://msk.hugeamp.org/downloads.html
CASP8AP2(blood eqtl)	14263	European	eQTLGen	https://www.eqtlgen.org/	https://opengwas.io/datasets/eqtl-a-ENSG00000118412
CASP8(mqtl)	1000	European	ARIES study	27036880	accessed via the TwoSampleMR package (`aries_mqtl`)
Knee osteoarthritis	24,955/378,169	European	UKBiobank	30664745	https://gwas.mrcieu.ac.uk/datasets/ebi-a-GCST007090/
hip Osteoarthritis	15,704/378,169	European	UKBiobank	30664745	https://gwas.mrcieu.ac.uk/datasets/ebi-a-GCST007091/

## Sheet: Twosample MR-eqtl and blood pr
outcome	exposure	method	nsnp	b	se	pval	lo_ci	up_ci	or	or_lci95	or_uci95
Knee-OA	CASP8(blood eqtl)	IVW	36	0.0443604	0.0147974	0.00271891	0.0153575	0.0733633	1.04536	1.01548	1.07612
Hip-OA	CASP8(blood eqtl)	IVW	36	0.0252615	0.0170368	0.138137	-0.00813057	0.0586535	1.02558	0.991902	1.06041
Knee-OA	CASP8(blood protein level)	IVW	16	0.0700733	0.0288934	0.0152983	0.0134424	0.126704	1.07259	1.01353	1.13508
Hip-OA	CASP8(blood protein level)	IVW	16	0.0362703	0.0323407	0.262073	-0.0271175	0.0996581	1.03694	0.973247	1.10479
Knee-OA	CASP8(chondrocytes treated with PBS eqtl)	IVW	13	0.0291455	0.0103675	0.00493505	0.00882524	0.0494657	1.02957	1.00886	1.05071
Hip-OA	CASP8(chondrocytes treated with PBS eqtl)	IVW	13	0.00866483	0.0120767	0.473078	-0.0150056	0.0323352	1.0087	0.985106	1.03286
Knee-OA	CASP8(chondrocytes treated with FNF eqtl)	IVW	9	0.0274306	0.0105626	0.00940519	0.00672798	0.0481333	1.02781	1.00675	1.04931
Hip-OA	CASP8(chondrocytes treated with FNF eqtl)	IVW	9	0.0112621	0.0132523	0.395427	-0.0147125	0.0372367	1.01133	0.985395	1.03794
Knee-OA	CASP8AP2(blood eqtl)	IVW	5	0.120426	0.0600124	0.0447823	0.00280219	0.238051	1.12798	1.00281	1.26877
Hip-OA	CASP8AP2(blood eqtl)	IVW	5	0.0839474	0.0755224	0.266329	-0.0640765	0.231971	1.08757	0.937933	1.26108

## Sheet: Twosample-MR mQTL
exposure	outcome	method	SNP	b	se	p	lo_ci	up_ci	or	or_lci95	or_uci95	Gene region of CpG site	mQTL_regulatory_type
cg20608990 (Adolescence)	Hip-OA	Ward raito	rs3851975	0.0167683	0.0551197	0.760963	-0.0912662	0.124803	1.01691	0.912775	1.13293	TSS1500	cis
cg20608990 (Adolescence)	Hip-OA	Ward raito	rs4616463	-0.0308225	0.0310882	0.321464	-0.0917555	0.0301104	0.969648	0.912328	1.03057	TSS1500	cis
cg20608990 (Childhood)	Hip-OA	Ward raito	rs10221831	0.0226974	0.0476789	0.63404	-0.0707532	0.116148	1.02296	0.931692	1.12316	TSS1500	cis
cg20608990 (Middle age)	Hip-OA	Ward raito	rs13024155	-0.0108033	0.0114908	0.34713	-0.0333251	0.0117186	0.989255	0.967224	1.01179	TSS1500	cis
cg20608990 (Middle age)	Hip-OA	Ward raito	rs6435069	0.0137653	0.0169531	0.416811	-0.0194627	0.0469933	1.01386	0.980725	1.04811	TSS1500	cis
cg20608990 (Pregnancy)	Hip-OA	Ward raito	rs6754832	0.0235752	0.0441523	0.593376	-0.0629634	0.110114	1.02386	0.938978	1.11641	TSS1500	cis
cg20608990 (Pregnancy)	Hip-OA	Ward raito	rs7576306	-0.0277982	0.0345998	0.421733	-0.0956138	0.0400175	0.972585	0.908815	1.04083	TSS1500	cis
cg26799474 (Adolescence)	Hip-OA	Ward raito	rs2080325	-0.0445999	0.053345	0.403118	-0.149156	0.0599563	0.95638	0.861435	1.06179	5'UTR	trans
cg26799474 (Birth)	Hip-OA	Ward raito	rs2540435	-0.0367347	0.045269	0.417093	-0.125462	0.0519926	0.963932	0.882089	1.05337	5'UTR	trans
cg26799474 (Childhood)	Hip-OA	Ward raito	rs2540435	-0.0317511	0.0391276	0.417093	-0.108441	0.0449391	0.968748	0.897232	1.04596	5'UTR	trans
cg26799474 (Pregnancy)	Hip-OA	Ward raito	rs2080325	-0.0442133	0.0528825	0.403118	-0.147863	0.0594365	0.95675	0.862549	1.06124	5'UTR	trans
cg20608990 (Adolescence)	Knee-OA	Ward raito	rs3851975	0.0951312	0.0438301	0.0299724	0.00922424	0.181038	1.0998	1.00927	1.19846	TSS1500	cis
cg20608990 (Adolescence)	Knee-OA	Ward raito	rs4616463	0.0340111	0.0247112	0.168715	-0.0144228	0.082445	1.0346	0.985681	1.08594	TSS1500	cis
cg20608990 (Childhood)	Knee-OA	Ward raito	rs10221831	0.0920745	0.0379718	0.0153163	0.0176497	0.166499	1.09645	1.01781	1.18116	TSS1500	cis
cg20608990 (Middle age)	Knee-OA	Ward raito	rs13024155	0.0124729	0.00913368	0.172067	-0.00542913	0.0303749	1.01255	0.994586	1.03084	TSS1500	cis
cg20608990 (Middle age)	Knee-OA	Ward raito	rs6435069	-0.0234735	0.0134755	0.0815197	-0.0498855	0.00293853	0.9768	0.951338	1.00294	TSS1500	cis
cg20608990 (Pregnancy)	Knee-OA	Ward raito	rs6754832	0.0888498	0.0351583	0.0114998	0.0199394	0.15776	1.09292	1.02014	1.17089	TSS1500	cis
cg20608990 (Pregnancy)	Knee-OA	Ward raito	rs7576306	0.0487946	0.0275024	0.0760311	-0.00511013	0.102699	1.05	0.994903	1.10816	TSS1500	cis
cg26799474 (Adolescence)	Knee-OA	Ward raito	rs2080325	-0.0695234	0.0424136	0.101177	-0.152654	0.0136073	0.932838	0.858427	1.0137	5'UTR	trans
cg26799474 (Birth)	Knee-OA	Ward raito	rs2540435	-0.0597403	0.0359926	0.0969559	-0.130286	0.0108052	0.942009	0.877845	1.01086	5'UTR	trans
cg26799474 (Childhood)	Knee-OA	Ward raito	rs2540435	-0.0516357	0.0311097	0.0969559	-0.112611	0.00933932	0.949675	0.893498	1.00938	5'UTR	trans
cg26799474 (Pregnancy)	Knee-OA	Ward raito	rs2080325	-0.0689207	0.0420459	0.101177	-0.151331	0.0134894	0.933401	0.859563	1.01358	5'UTR	trans

## Sheet: SMR
Gene	qtl_name	topSNP	SMR association			HEIDI Test
			β	SE	P	P	No. of SNPs
CASP8	eQTL_GTEx_Nerve_Tibial	rs2019097	0.144603	0.0410194	0.000423091	0.209634	20
CASP8	eQTL_GTEx_Thyroid	rs2019097	0.142797	0.0417574	0.000626942	0.0188562	20
CASP8	eQTL_GTEx_Artery_Aorta	rs2019097	0.160514	0.0482028	0.000868508	0.609033	20
CASP8	eQTL_GTEx_Esophagus_Muscularis	rs2019097	0.134877	0.0405438	0.000878777	0.437385	20
CASP8	eQTL_GTEx_Esophagus_Gastroesophageal_Junction	rs2019097	0.14867	0.0478668	0.00189693	0.591831	18
CASP8	eQTL_GTEx_Artery_Tibial	rs13393110	0.155117	0.0565123	0.00605416	0.25596	20
CASP8	eQTL_GTEx_Adipose_Subcutaneous	rs1035142	0.0421903	0.0167969	0.012012	0.0437295	20
CASP8	eQTL_GTEx_Cells_Cultured_fibroblasts	rs1035142	0.0400111	0.0159305	0.0120185	0.0240808	20
CASP8	eQTL_GTEx_Lung	rs1035142	0.0454597	0.0181019	0.0120282	0.140023	20
CASP8	eQTL_GTEx_Adipose_Visceral_Omentum	rs1035142	0.0489232	0.0195184	0.0121927	0.0269913	20
CASP8	eQTL_GTEx_Whole_Blood	rs1035142	0.0874039	0.0348762	0.0122065	0.0494465	20
CASP8	eQTL_GTEx_Esophagus_Mucosa	rs1035142	0.0632257	0.0253853	0.0127511	0.0494561	20
CASP8	eQTL_GTEx_Spleen	rs1035142	0.0387389	0.0155738	0.0128663	0.267646	20
CASP8	eQTL_GTEx_Adrenal_Gland	rs2080304	0.0454911	0.0183402	0.0131233	0.0641121	20
CASP8	eQTL_GTEx_Pancreas	rs1035142	0.0379922	0.0153578	0.0133685	0.125506	20
CASP8	eQTL_GTEx_Skin_Not_Sun_Exposed_Suprapubic	rs10804112	0.0358405	0.0144967	0.0134242	0.0623879	20
CASP8	eQTL_GTEx_Stomach	rs1035142	0.0687266	0.0278587	0.0136262	0.25461	20
CASP8	eQTL_GTEx_Muscle_Skeletal	rs7560328	0.068584	0.0278345	0.0137399	0.131031	20
CASP8	eQTL_GTEx_Colon_Transverse	rs7560328	0.0927904	0.0377795	0.0140453	0.149322	20
CASP8	eQTL_GTEx_Testis	rs1035142	0.0528837	0.0218444	0.015481	0.585755	20
CASP8	eQTL_GTEx_Heart_Atrial_Appendage	rs2080304	0.0777834	0.0322875	0.0159924	0.210246	20
CASP8	eQTL_GTEx_Minor_Salivary_Gland	rs10804112	0.0486821	0.0210627	0.0208167	0.826837	20
CASP8	eQTL_GTEx_Liver	rs10804112	0.0619052	0.0267842	0.0208183	0.14974	16
CASP8	eQTL_GTEx_Small_Intestine_Terminal_Ileum	rs10804112	0.103654	0.0453325	0.0222228	0.280869	20
CASP8	eQTL_GTEx_Skin_Sun_Exposed_Lower_leg	rs13002139	0.0335122	0.0155642	0.031306	0.0569554	20
CASP8	eQTL_GTEx_Breast_Mammary_Tissue	rs13002139	0.0378913	0.0177039	0.0323318	0.106146	20
CASP8	eQTL_GTEx_Uterus	rs55953858	0.0641508	0.030089	0.033004	0.0546249	15
CASP8	eQTL_eQTLGen	rs7560328	0.115463	0.0459249	0.0119316	0.0212123	20
CASP8	eQTL_GTEx_Brain_Hypothalamus	rs139504624	0.0135374	0.0366138	0.71158	0.864881	7
CASP8	eQTL_GTEx_Brain_Cerebellar_Hemisphere	rs1830298	-0.0026566	0.0107313	0.804477	0.0222276	20
CASP8	eQTL_GTEx_Pituitary	rs1830298	-0.00628455	0.0253919	0.80452	0.0617555	20
CASP8	eQTL_GTEx_Heart_Left_Ventricle	rs1830298	0.00709201	0.0286576	0.804541	0.0150468	20
CASP8	eQTL_GTEx_Brain_Hippocampus	rs1830298	-0.00760309	0.0307449	0.804679	0.732688	15
CASP8	eQTL_GTEx_Brain_Anterior_cingulate_cortex_BA24	rs2349070	-0.00210555	0.0125184	0.866428	0.0204688	20
CASP8	eQTL_BrainMeta	rs2080303	0.00151963	0.0151966	0.920346	0.0109778	20
CASP8	eQTL_GTEx_Brain_Frontal_Cortex_BA9	rs2080303	0.00115902	0.0115906	0.920347	0.00296036	20
CASP8	eQTL_GTEx_Brain_Cerebellum	rs2080303	0.00104778	0.0104782	0.920348	0.0231045	20
CASP8	eQTL_GTEx_Brain_Cortex	rs2080303	0.00127311	0.0127316	0.920348	0.00321975	20
CASP8	sQTL_GTEx_Whole_Blood	rs1035142	0.0578376	0.0231213	0.0123676	0.120598	20
CASP8	mQTL_McRae	rs9288316	-0.0180714	0.00718735	0.0119258	0.0353426	20
CASP8	pQTL_SCALLOP	rs35550815	0.0397933	0.0703857	0.571828	0.524203	20
CASP8AP2	eQTL_GTEx_Pituitary	rs2777856	0.0561817	0.0304383	0.0649278	0.0356954	20
CASP8AP2	eQTL_GTEx_Thyroid	rs4707572	0.0679914	0.0678086	0.316008	0.120105	20
CASP8AP2	eQTL_GTEx_Nerve_Tibial	rs13210361	-0.050889	0.0685486	0.457858	0.0924424	17
CASP8AP2	eQTL_GTEx_Artery_Coronary	rs13202058	-0.013642	0.0428403	0.750152	0.527914	12
CASP8AP2	eQTL_eQTLGen	rs72919981	0.0541008	0.111703	0.628154	0.0395927	20
CASP8AP2	eQTL_GTEx_Stomach	rs116977812	-0.0281141	0.0643998	0.662433	0.322907	9
