# Supplementary material for: Multi-omics and experimental evidence in human chondrocytes identify caspase-8 as a non-apoptotic regulator of inflammatory, senescent, and fibrotic signaling in osteoarthritis
Source: Cell Commun Signal. 2026 Jun 6;24:337. doi: 10.1186/s12964-026-02985-y (PMC13242140; doi:10.1186/s12964-026-02985-y)
Supplement: Supplementary file 2 — Supplementary Material 2. [file 12964_2026_2985_MOESM2_ESM.xlsx]

## Sheet: Description
Item	Description
Supplementary Table	Supplementary Table 2
Title	Full gene-level results from in silico CASP8 knockout analysis in single-cell chondrocyte subpopulations
Description	This table contains the complete gene-level output from the in silico CASP8 knockout analysis performed separately within annotated chondrocyte subpopulations.
Dataset	Single-cell RNA-seq dataset GSE255460
Analysis	In silico CASP8 perturbation/knockout followed by subpopulation-specific gene-level output and downstream enrichment analysis
Subpopulations	EC, FC, HomC, HTC, InfC, preFC, preHTC, preInfC, ProC, RegC, RepC
Related figure	Supplementary Figure 6
Note	Each worksheet contains the full results for one chondrocyte subpopulation. The enrichment results derived from these gene-level outputs are summarized in Supplementary Figure 6.

## Sheet: EC_Full_Results
gene	distance	Z	FC	p.value	p.adj	Group
CASP8	6.6216489995907e-06	3.53766	1.23294e+06	0	0	EC
MT1G	8.68109176363698e-08	2.10722	211.913	5.25471532350232e-48	7.88470034291523e-45	EC
MT2A	6.22953354126775e-08	1.99923	109.124	1.52457323330523e-25	1.525081424383e-22	EC
IGFBP6	6.13354227972477e-08	1.99418	105.787	8.21127101026366e-25	6.16050607545031e-22	EC
CEBPD	5.41036300954062e-08	1.95342	82.3117	1.16234308577912e-19	6.97638320084625e-17	EC
COL16A1	4.85155033193984e-08	1.91802	66.1865	4.10205407246857e-16	2.05171071191303e-13	EC
SPARC	4.78777632502537e-08	1.91372	64.4579	9.86163226659766e-16	4.22782263315137e-13	EC
PCOLCE	4.68354195287027e-08	1.90658	61.6818	4.0368432602914e-15	1.51432082801681e-12	EC
XIST	4.61667932651725e-08	1.90191	59.9333	9.81285540344369e-15	3.27204211841495e-12	EC
LTBP1	4.18806945680446e-08	1.8703	49.3215	2.17267727687859e-12	6.52020450791266e-10	EC
COL3A1	4.07285459217783e-08	1.86125	46.6451	8.50778659391617e-12	2.32107886984931e-09	EC
CRISPLD1	3.94178648300759e-08	1.85065	43.6913	3.84481439846602e-11	9.61524000816378e-09	EC
COL11A1	3.92859428911686e-08	1.84956	43.3993	4.46343319336133e-11	1.03036638563672e-08	EC
NREP	3.87498312496795e-08	1.84511	42.2229	8.14402362880149e-11	1.74572963643095e-08	EC
COL11A2	3.78446976918333e-08	1.83745	40.2734	2.20791228885641e-10	4.41729651923873e-08	EC
COL2A1	3.74395655132419e-08	1.83396	39.4158	3.42517287020023e-10	6.40629873562784e-08	EC
COL9A2	3.73859136190588e-08	1.83349	39.3029	3.62902627476419e-10	6.40629873562784e-08	EC
BGN	3.53579712221236e-08	1.81542	35.1547	3.04527593658034e-09	5.07715171426534e-07	EC
COL5A1	3.50824260918199e-08	1.81289	34.6089	4.03059253977393e-09	6.36621484834819e-07	EC
IFITM1	3.46934593002684e-08	1.80927	33.8457	5.96601665398444e-09	8.95200798930366e-07	EC
COL5A2	3.36782352953947e-08	1.79965	31.8939	1.62830257456987e-08	2.32692191727818e-06	EC
VIT	3.29285440129832e-08	1.79236	30.4897	3.35638181829157e-08	4.45132464646404e-06	EC
CRYAB	3.29114624263813e-08	1.79219	30.4581	3.41154504727334e-08	4.45132464646404e-06	EC
FAP	3.10337772605398e-08	1.77317	27.0818	1.95023494460108e-07	2.43860627864493e-05	EC
SERPINH1	3.02127559968205e-08	1.76449	25.6678	4.05530087012065e-07	4.86798316449283e-05	EC
ROCR	2.95888357258712e-08	1.75774	24.6187	6.98720674088038e-07	8.06484901130078e-05	EC
SOD3	2.93808704060979e-08	1.75546	24.2738	8.35678130199756e-07	9.28840766196099e-05	EC
HAPLN1	2.88306789431719e-08	1.74934	23.3732	1.33424067770948e-06	0.000143002	EC
GDF10	2.81181602096131e-08	1.74124	22.2322	2.41588556433583e-06	0.000250003	EC
AEBP1	2.79476206321473e-08	1.73927	21.9633	2.77909535918756e-06	0.000278002	EC
MT1E	2.76563294563352e-08	1.73588	21.5079	3.52377390857114e-06	0.000341124	EC
FSTL1	2.74313249389466e-08	1.73324	21.1593	4.2263635030808e-06	0.000396354	EC
COL6A2	2.71878110632035e-08	1.73036	20.7853	5.13748358173484e-06	0.0004672	EC
COL6A1	2.69292621560961e-08	1.72727	20.3919	6.30966461228811e-06	0.000556921	EC
PPIC	2.68281172561136e-08	1.72605	20.239	6.8345472785202e-06	0.000586014	EC
COL9A1	2.64849496055752e-08	1.72189	19.7245	8.94454243278008e-06	0.000745627	EC
RPS4Y1	2.60817180845001e-08	1.71692	19.1285	1.22206243089065e-05	0.000991192	EC
RPS21	2.53690850944184e-08	1.70796	18.0975	2.09878723648564e-05	0.00162428	EC
ENPP1	2.53614263263733e-08	1.70787	18.0866	2.11086458615381e-05	0.00162428	EC
EDIL3	2.47950910976622e-08	1.70057	17.2878	3.21241098643108e-05	0.00241011	EC
H19	2.4686821402792e-08	1.69915	17.1372	3.47751847640791e-05	0.00254537	EC
CTHRC1	2.44808755610489e-08	1.69644	16.8524	4.04016349404491e-05	0.00288679	EC
SDC1	2.43803963926969e-08	1.69511	16.7144	4.34505680817828e-05	0.0030047	EC
HIST1H4C	2.43612983097766e-08	1.69486	16.6882	4.40542381649376e-05	0.0030047	EC
F13A1	2.42633605625283e-08	1.69356	16.5543	4.72770025951817e-05	0.00315285	EC
EXTL1	2.3957003788665e-08	1.68945	16.1389	5.88629488952223e-05	0.00384017	EC
CILP2	2.27326967167801e-08	1.6725	14.5315	0.000137835	0.00880094	EC
SEMA3E	2.24466525832078e-08	1.66841	14.1681	0.000167181	0.0104523	EC
SERTAD4	2.21031752528334e-08	1.66342	13.7378	0.000210179	0.0128724	EC
COL27A1	2.20365228001114e-08	1.66245	13.6551	0.000219645	0.0131831	EC
NRP2	2.15139538641382e-08	1.65469	13.0151	0.000308982	0.0181815	EC
TNC	2.13402757540011e-08	1.65208	12.8059	0.000345536	0.019736	EC
ADGRG6	2.13267161531023e-08	1.65187	12.7896	0.000348554	0.019736	EC
ANGPTL2	2.12901513399189e-08	1.65132	12.7458	0.000356815	0.0198297	EC
ITSN1	2.05081367499497e-08	1.63923	11.8266	0.000583896	0.0318595	EC
CHRDL2	2.03652253602499e-08	1.63697	11.6624	0.000637769	0.0341776	EC
SDC2	2.02580798329752e-08	1.63527	11.54	0.000681153	0.0358621	EC
ITIH5	2.01399824921261e-08	1.63338	11.4058	0.000732141	0.037449	EC
GLT8D2	2.01308002164062e-08	1.63323	11.3954	0.000736251	0.037449	EC
SMOC1	1.99655633174583e-08	1.63057	11.2091	0.000813961	0.0400936	EC
NFIA	1.99635279483123e-08	1.63054	11.2068	0.000814964	0.0400936	EC
RPL36A	1.98992560323793e-08	1.6295	11.1348	0.000847233	0.0410088	EC
COL12A1	1.97357578296216e-08	1.62683	10.9526	0.000934737	0.0445255	EC
FIBIN	1.97094742179392e-08	1.6264	10.9234	0.000949561	0.0445255	EC
SMOC2	1.96036618398516e-08	1.62467	10.8064	0.00101147	0.0466989	EC
MXRA5	1.9519172472332e-08	1.62327	10.7135	0.00106357	0.0483601	EC
CRIM1	1.9186010083633e-08	1.61771	10.3509	0.00129412	0.057965	EC
ECRG4	1.89270081616719e-08	1.61333	10.0733	0.00150432	0.0663892	EC
COL14A1	1.88851359531712e-08	1.61261	10.0288	0.00154112	0.0670274	EC
THBS4	1.88361811046555e-08	1.61177	9.97687	0.00158519	0.0679594	EC
COL9A3	1.86349643502571e-08	1.60831	9.76485	0.0017788	0.0751855	EC
MATN2	1.82027078879482e-08	1.60073	9.3171	0.00227026	0.0946255	EC
PLXDC2	1.80650816837612e-08	1.59828	9.17674	0.0024511	0.100764	EC
CLEC3A	1.79149024932945e-08	1.59559	9.0248	0.00266341	0.108012	EC
LSP1	1.78674118924235e-08	1.59473	8.97701	0.00273397	0.109395	EC
FBLN7	1.78022536655498e-08	1.59356	8.91166	0.00283356	0.111671	EC
DAB2	1.77819523280041e-08	1.59319	8.89134	0.00286526	0.111671	EC
GALNT1	1.77261788406451e-08	1.59217	8.83566	0.00295401	0.113654	EC
ANOS1	1.76693557711781e-08	1.59114	8.7791	0.00304702	0.115748	EC
RPS27	1.75595671363681e-08	1.58913	8.67034	0.00323431	0.121327	EC
NFIX	1.75253534707955e-08	1.5885	8.63659	0.00329478	0.12207	EC
MT1H	1.71629859685791e-08	1.58176	8.28313	0.00400152	0.146446	EC
TSC22D3	1.63475565006761e-08	1.56606	7.51475	0.00611959	0.221264	EC
FBN1	1.62535405736951e-08	1.5642	7.42856	0.00641968	0.229351	EC
ITM2A	1.61339230364918e-08	1.56181	7.31962	0.00682058	0.240807	EC
GPX3	1.60744858816448e-08	1.56062	7.26579	0.00702804	0.244627	EC
CCDC80	1.60465066057031e-08	1.56006	7.24052	0.00712765	0.244627	EC
COLEC12	1.60337915565187e-08	1.55981	7.22905	0.00717333	0.244627	EC
DDR2	1.58014394125665e-08	1.5551	7.02105	0.00805571	0.271631	EC
STRN	1.57772961480995e-08	1.55461	6.99961	0.00815276	0.271849	EC
MT1F	1.53988500571286e-08	1.54678	6.66784	0.00981681	0.323739	EC
LARP6	1.52988377138182e-08	1.54468	6.58151	0.0103044	0.336124	EC
ITGB1	1.52557752366879e-08	1.54377	6.54451	0.0105208	0.339495	EC
TSPAN2	1.49170871629788e-08	1.53653	6.25715	0.0123693	0.392887	EC
P4HA1	1.49055116255919e-08	1.53628	6.24744	0.0124373	0.392887	EC
NUCKS1	1.4874843104781e-08	1.53562	6.22176	0.012619	0.394474	EC
HCFC1R1	1.46194509431698e-08	1.53004	6.00995	0.0142255	0.440109	EC
DCN	1.45625108046925e-08	1.52878	5.96322	0.0146073	0.447312	EC
CKAP4	1.44766167447729e-08	1.52687	5.89309	0.0152004	0.459812	EC
HSPB6	1.44593836658341e-08	1.52649	5.87906	0.015322	0.459812	EC
SERPINA5	1.44272102121975e-08	1.52577	5.85293	0.0155511	0.462069	EC
UGGT2	1.43869507888231e-08	1.52487	5.82031	0.0158422	0.466101	EC
PLOD1	1.43595602600483e-08	1.52426	5.79817	0.0160429	0.467424	EC
GPC6	1.41521609050868e-08	1.51957	5.63189	0.0176366	0.508918	EC
GOLIM4	1.38875925363823e-08	1.51349	5.42329	0.0198699	0.567902	EC
HIF1A	1.38250268262349e-08	1.51203	5.37453	0.0204328	0.578481	EC
FMOD	1.37237249166487e-08	1.50966	5.29606	0.0213738	0.599464	EC
PRKG1	1.35728244848337e-08	1.5061	5.18023	0.0228453	0.634803	EC
RPS13	1.34566626024405e-08	1.50333	5.09194	0.0240373	0.661797	EC
FTX	1.33889210795114e-08	1.50171	5.0408	0.024757	0.675416	EC
EMILIN3	1.32504074167693e-08	1.49836	4.93704	0.026287	0.710695	EC
CASC4	1.31897771413646e-08	1.49688	4.89197	0.0269819	0.722971	EC
EPB41L2	1.31529701612265e-08	1.49598	4.8647	0.0274115	0.727982	EC
MMP3	1.29928190181888e-08	1.49204	4.74696	0.0293501	0.772547	EC
SAMD4A	1.29724936259653e-08	1.49153	4.73212	0.0296044	0.772547	EC
BOC	1.28993149159095e-08	1.48971	4.67888	0.0305357	0.789979	EC
LGALS3	1.2830080450306e-08	1.48798	4.62879	0.0314398	0.806416	EC
S100A6	1.27738825283085e-08	1.48656	4.58833	0.0321904	0.818673	EC
IL6ST	1.26325882170929e-08	1.48298	4.48738	0.0341459	0.861108	EC
LOXL3	1.24467306136142e-08	1.47821	4.35631	0.036872	0.922108	EC
RBFOX2	1.21533540499064e-08	1.47053	4.15337	0.0415517	0.999999	EC
GALNT18	1.20814445727869e-08	1.46862	4.10437	0.0427726	0.999999	EC
PCDH9	1.20749001043645e-08	1.46845	4.09992	0.0428852	0.999999	EC
CCND2	1.1829457444757e-08	1.46184	3.93494	0.0472928	0.999999	EC
CEP126	1.16736593071769e-08	1.45757	3.83197	0.0502837	0.999999	EC
NKTR	1.16656982751016e-08	1.45735	3.82675	0.0504407	0.999999	EC
PTCH1	1.14742551467348e-08	1.45202	3.70218	0.0543414	0.999999	EC
FN1	1.14706241482853e-08	1.45192	3.69984	0.0544178	0.999999	EC
FRZB	1.14025361141664e-08	1.45001	3.65604	0.0558661	0.999999	EC
MIR99AHG	1.13119307450985e-08	1.44744	3.59817	0.0578431	0.999999	EC
MPP6	1.12383007798617e-08	1.44534	3.55148	0.0594922	0.999999	EC
EMILIN1	1.12009608425894e-08	1.44427	3.52792	0.0603433	0.999999	EC
PSME4	1.11626225433771e-08	1.44316	3.50381	0.0612277	0.999999	EC
NFIB	1.10060053410786e-08	1.43862	3.40618	0.0649525	0.999999	EC
PIM3	1.09832441225386e-08	1.43795	3.39211	0.0655091	0.999999	EC
P3H4	1.08618687475944e-08	1.43438	3.31755	0.0685438	0.999999	EC
FKBP10	1.08488225496322e-08	1.43399	3.30959	0.0688768	0.999999	EC
SEPTIN2	1.08000528267077e-08	1.43254	3.2799	0.0701333	0.999999	EC
RORA	1.07984009975344e-08	1.43249	3.27889	0.0701762	0.999999	EC
CBX5	1.07436668621826e-08	1.43086	3.24574	0.0716094	0.999999	EC
GOLGB1	1.07133142067774e-08	1.42995	3.22743	0.0724144	0.999999	EC
CREB3L2	1.07076249297888e-08	1.42977	3.224	0.0725662	0.999999	EC
DST	1.06764677148532e-08	1.42884	3.20526	0.0734017	0.999999	EC
ANKH	1.0643418343722e-08	1.42784	3.18545	0.0742965	0.999999	EC
PUS7L	1.05783243512478e-08	1.42587	3.14661	0.0760851	0.999999	EC
ITGA11	1.05615906056189e-08	1.42536	3.13666	0.0765505	0.999999	EC
HAS2	1.05516822689342e-08	1.42506	3.13078	0.0768272	0.999999	EC
TMEM176B	1.05453166211548e-08	1.42486	3.127	0.0770054	0.999999	EC
COL1A2	1.04458299538773e-08	1.42181	3.06828	0.0798341	0.999999	EC
CSDE1	1.03540094110482e-08	1.41897	3.01457	0.0825192	0.999999	EC
PHTF2	1.02827726424823e-08	1.41675	2.97323	0.0846525	0.999999	EC
B4GALT2	1.02799225667445e-08	1.41666	2.97159	0.0847388	0.999999	EC
CAMK2D	1.02465381352813e-08	1.41562	2.95232	0.0857546	0.999999	EC
CANX	1.02366254629521e-08	1.41531	2.94661	0.0860581	0.999999	EC
HDAC9	1.01530366659171e-08	1.41267	2.89868	0.0886521	0.999999	EC
CLEC11A	1.00072154005732e-08	1.40802	2.81602	0.0933278	0.999999	EC
RPS26	9.99658680907524e-09	1.40768	2.81004	0.0936762	0.999999	EC
CDO1	9.91623421222155e-09	1.40508	2.76504	0.096344	0.999999	EC
SEC31A	9.91082541797243e-09	1.40491	2.76203	0.0965258	0.999999	EC
PRELP	9.90541941110041e-09	1.40473	2.75902	0.0967077	0.999999	EC
RRBP1	9.88618121214130e-09	1.40411	2.74831	0.0973573	0.999999	EC
MAGED1	9.87763844167806e-09	1.40383	2.74356	0.0976469	0.999999	EC
METRN	9.8543727605685e-09	1.40307	2.73065	0.098439	0.999999	EC
SDC3	9.83978717422039e-09	1.40259	2.72258	0.0989382	0.999999	EC
TIMP4	9.81143731337596e-09	1.40167	2.70691	0.0999144	0.999999	EC
PDGFRA	9.7436332791493e-09	1.39944	2.66963	0.10228	0.999999	EC
TMEM47	9.74086952532437e-09	1.39934	2.66811	0.102377	0.999999	EC
PDGFRL	9.72529381894837e-09	1.39883	2.65959	0.102928	0.999999	EC
TRPS1	9.71335450379014e-09	1.39844	2.65306	0.103351	0.999999	EC
SULF1	9.70907322560198e-09	1.39829	2.65072	0.103503	0.999999	EC
SULF2	9.62653316958414e-09	1.39555	2.60584	0.10647	0.999999	EC
LINC00632	9.56341870357132e-09	1.39343	2.57179	0.108785	0.999999	EC
SERPINE2	9.550839915425e-09	1.39301	2.56503	0.109251	0.999999	EC
NUCB1	9.41600325997056e-09	1.38844	2.49311	0.114345	0.999999	EC
SSPN	9.3774520137851e-09	1.38712	2.47274	0.115836	0.999999	EC
C5orf15	9.36285077947685e-09	1.38662	2.46504	0.116404	0.999999	EC
ITPR2	9.34745673513955e-09	1.38609	2.45695	0.117006	0.999999	EC
DOK1	9.31280887937212e-09	1.3849	2.43876	0.118369	0.999999	EC
MT1X	9.3116183187655e-09	1.38486	2.43814	0.118416	0.999999	EC
TNS3	9.30659483240432e-09	1.38468	2.43551	0.118615	0.999999	EC
RPL34	9.29278526938173e-09	1.38421	2.42829	0.119163	0.999999	EC
GOLGA4	9.26052232518861e-09	1.38309	2.41146	0.12045	0.999999	EC
CCPG1	9.23778708006287e-09	1.3823	2.39963	0.121364	0.999999	EC
CLTC	9.19356814257212e-09	1.38076	2.37671	0.123156	0.999999	EC
EFEMP2	9.15576811827454e-09	1.37943	2.35721	0.124705	0.999999	EC
IMPAD1	9.14719399272615e-09	1.37913	2.3528	0.125058	0.999999	EC
CHST3	9.0184891590554e-09	1.37458	2.28705	0.130457	0.999999	EC
FKBP14	8.98922032454349e-09	1.37353	2.27223	0.13171	0.999999	EC
SIPA1L1	8.92420927538699e-09	1.3712	2.23948	0.134526	0.999999	EC
XYLT1	8.91951020613799e-09	1.37103	2.23713	0.134731	0.999999	EC
PDGFC	8.90827715320887e-09	1.37063	2.2315	0.135223	0.999999	EC
CRISPLD2	8.9007465804458e-09	1.37036	2.22772	0.135553	0.999999	EC
DPT	8.82663200354362e-09	1.36767	2.19078	0.138839	0.999999	EC
LAG3	8.81780192383768e-09	1.36735	2.1864	0.139235	0.999999	EC
SDK2	8.78551010898544e-09	1.36617	2.17041	0.140688	0.999999	EC
PLOD2	8.77750600717401e-09	1.36588	2.16646	0.141051	0.999999	EC
RPS25	8.74308133838001e-09	1.36461	2.1495	0.142616	0.999999	EC
LGMN	8.71396424701711e-09	1.36354	2.13521	0.143951	0.999999	EC
SLC16A1	8.68285472415794e-09	1.36239	2.11999	0.145388	0.999999	EC
RPL37	8.64503188043776e-09	1.36099	2.10156	0.147149	0.999999	EC
HCG18	8.64052935445305e-09	1.36082	2.09937	0.14736	0.999999	EC
TAPBP	8.62871288853787e-09	1.36038	2.09363	0.147914	0.999999	EC
TRPV4	8.61974305079443e-09	1.36005	2.08928	0.148336	0.999999	EC
TMTC1	8.58382622319699e-09	1.35871	2.07191	0.150034	0.999999	EC
PDIA4	8.55064283676549e-09	1.35746	2.05592	0.151616	0.999999	EC
FGFR1	8.54769999212138e-09	1.35735	2.0545	0.151757	0.999999	EC
FAT1	8.5288737533946e-09	1.35664	2.04546	0.15266	0.999999	EC
IGF2R	8.52496266101527e-09	1.3565	2.04359	0.152849	0.999999	EC
COL15A1	8.51434594928541e-09	1.3561	2.0385	0.153361	0.999999	EC
RPL18	8.46106115983132e-09	1.35408	2.01307	0.15595	0.999999	EC
LDLRAD4	8.45840326190157e-09	1.35398	2.0118	0.15608	0.999999	EC
SOX8	8.45517464935353e-09	1.35386	2.01027	0.156238	0.999999	EC
RPL18A	8.43408735875222e-09	1.35305	2.00025	0.157273	0.999999	EC
KIAA1549	8.37535089562962e-09	1.35081	1.97249	0.160184	0.999999	EC
LUM	8.36672259398656e-09	1.35048	1.96843	0.160615	0.999999	EC
HDLBP	8.35192171433188e-09	1.34991	1.96147	0.161356	0.999999	EC
ZNF770	8.33445288792171e-09	1.34924	1.95327	0.162235	0.999999	EC
MARVELD1	8.31412118409223e-09	1.34845	1.94375	0.163262	0.999999	EC
GOLGA3	8.23577420108855e-09	1.34541	1.90729	0.167264	0.999999	EC
RPLP1	8.20119254983953e-09	1.34406	1.89131	0.169054	0.999999	EC
RPL8	8.19956729075518e-09	1.344	1.89056	0.169139	0.999999	EC
PRRX1	8.14562129644696e-09	1.34188	1.86577	0.171961	0.999999	EC
IFITM10	8.13158855668519e-09	1.34132	1.85934	0.172701	0.999999	EC
NORAD	8.05471015579334e-09	1.33827	1.82435	0.176796	0.999999	EC
CD55	8.04832838884888e-09	1.33802	1.82146	0.177139	0.999999	EC
RHOBTB3	8.03703420324546e-09	1.33757	1.81635	0.177748	0.999999	EC
JPX	7.9784906466966e-09	1.33522	1.78999	0.180928	0.999999	EC
CTSF	7.95125633539838e-09	1.33412	1.77779	0.182421	0.999999	EC
DYNC1I1	7.93982735044441e-09	1.33366	1.77268	0.183051	0.999999	EC
PRKDC	7.92213058051341e-09	1.33294	1.76479	0.184028	0.999999	EC
RPL30	7.90563901648895e-09	1.33227	1.75745	0.184943	0.999999	EC
MBTPS1	7.87115669450295e-09	1.33087	1.74215	0.186867	0.999999	EC
ATRX	7.85319123886971e-09	1.33014	1.73421	0.187875	0.999999	EC
FAM13A	7.84619525520902e-09	1.32985	1.73112	0.188268	0.999999	EC
DNAJC10	7.7772260007121e-09	1.32702	1.70082	0.192181	0.999999	EC
HIST1H1A	7.7262650967134e-09	1.3249	1.6786	0.19511	0.999999	EC
GLG1	7.7096747170178e-09	1.32421	1.6714	0.196071	0.999999	EC
CNPY4	7.70886595290755e-09	1.32418	1.67105	0.196118	0.999999	EC
GOLGA8B	7.69005372482429e-09	1.3234	1.6629	0.197212	0.999999	EC
PHLDA1	7.61816011510855e-09	1.32038	1.63196	0.201433	0.999999	EC
SYNPO	7.61264911403742e-09	1.32015	1.6296	0.201759	0.999999	EC
OGFRL1	7.60715999812494e-09	1.31992	1.62725	0.202084	0.999999	EC
TWSG1	7.59596724116876e-09	1.31944	1.62246	0.202749	0.999999	EC
RPL28	7.58572445943247e-09	1.31901	1.61809	0.203358	0.999999	EC
EEF1B2	7.57059434401942e-09	1.31837	1.61164	0.204261	0.999999	EC
AKAP9	7.56461395324964e-09	1.31812	1.6091	0.204619	0.999999	EC
HSPG2	7.5636475416725e-09	1.31808	1.60869	0.204677	0.999999	EC
PLD3	7.50395901088409e-09	1.31553	1.5834	0.208272	0.999999	EC
MT1M	7.50253305728458e-09	1.31547	1.58279	0.208359	0.999999	EC
ZNF207	7.44553308558965e-09	1.31302	1.55884	0.211836	0.999999	EC
ZBTB20	7.39432232178778e-09	1.31081	1.53747	0.214995	0.999999	EC
SPTBN1	7.38449047885469e-09	1.31038	1.53338	0.215606	0.999999	EC
PDIA3	7.37732431542444e-09	1.31007	1.5304	0.216052	0.999999	EC
FNDC3B	7.37291951238226e-09	1.30988	1.52858	0.216326	0.999999	EC
SNHG14	7.36540426704848e-09	1.30955	1.52546	0.216795	0.999999	EC
DIO2	7.30986909987687e-09	1.30712	1.50255	0.22028	0.999999	EC
LTBP3	7.3042165359752e-09	1.30687	1.50022	0.220637	0.999999	EC
HOOK2	7.29304119268559e-09	1.30638	1.49564	0.221344	0.999999	EC
PLAGL1	7.26275903061393e-09	1.30505	1.48324	0.223268	0.999999	EC
CHD9	7.24416082583014e-09	1.30422	1.47565	0.224456	0.999999	EC
RPS15A	7.20674229669512e-09	1.30256	1.46045	0.226859	0.999999	EC
FAU	7.11801405557986e-09	1.29859	1.42471	0.23263	0.999999	EC
ELN	7.0687076835768e-09	1.29636	1.40504	0.235882	0.999999	EC
PTN	7.06262405445136e-09	1.29608	1.40262	0.236285	0.999999	EC
APOD	7.0422817351317e-09	1.29515	1.39455	0.237638	0.999999	EC
RPS27A	7.04196088712761e-09	1.29514	1.39443	0.237659	0.999999	EC
RPS14	7.01664804958613e-09	1.29398	1.38442	0.23935	0.999999	EC
BPTF	6.97059003772953e-09	1.29187	1.3663	0.242448	0.999999	EC
CHST6	6.96802083574146e-09	1.29175	1.3653	0.242621	0.999999	EC
GALNT5	6.91844550646433e-09	1.28946	1.34594	0.245989	0.999999	EC
PXYLP1	6.90442964722962e-09	1.28881	1.34049	0.246947	0.999999	EC
NR1D1	6.89702481403334e-09	1.28847	1.33762	0.247454	0.999999	EC
NPDC1	6.87724895644294e-09	1.28755	1.32996	0.248813	0.999999	EC
IFITM2	6.87360743022732e-09	1.28738	1.32855	0.249063	0.999999	EC
TOMM7	6.85833060176944e-09	1.28666	1.32265	0.250117	0.999999	EC
MEF2C	6.84082440584419e-09	1.28584	1.31591	0.251328	0.999999	EC
FAM114A1	6.7999658535623e-09	1.28392	1.30024	0.25417	0.999999	EC
RBMS3	6.78108116537468e-09	1.28303	1.29302	0.255491	0.999999	EC
PRKACB	6.76444347216721e-09	1.28224	1.28669	0.25666	0.999999	EC
PTPA	6.74887176644316e-09	1.2815	1.28077	0.257756	0.999999	EC
DDX3X	6.73560183000831e-09	1.28087	1.27574	0.258693	0.999999	EC
P4HB	6.67685916671403e-09	1.27806	1.25358	0.262869	0.999999	EC
LAMB2	6.66722838454145e-09	1.2776	1.24997	0.263558	0.999999	EC
SMO	6.62347499271085e-09	1.27548	1.23362	0.266705	0.999999	EC
EDEM3	6.6168830610531e-09	1.27517	1.23116	0.267181	0.999999	EC
ATP1B1	6.61286619929217e-09	1.27497	1.22967	0.267472	0.999999	EC
ATP2B4	6.57195710595749e-09	1.27298	1.2145	0.270442	0.999999	EC
INTS6	6.56851700457455e-09	1.27281	1.21323	0.270693	0.999999	EC
OGN	6.55041542769786e-09	1.27193	1.20655	0.272016	0.999999	EC
RPS18	6.52360005513989e-09	1.27061	1.19669	0.273983	0.999999	EC
SLC3A2	6.52285293641594e-09	1.27057	1.19642	0.274038	0.999999	EC
ROCK1	6.50194379887412e-09	1.26955	1.18876	0.275579	0.999999	EC
CDON	6.49806297020666e-09	1.26935	1.18734	0.275866	0.999999	EC
ENAH	6.4646441668153e-09	1.2677	1.17516	0.278343	0.999999	EC
VCAN	6.45469896192078e-09	1.26721	1.17155	0.279083	0.999999	EC
ERG	6.4387470718588e-09	1.26641	1.16577	0.280273	0.999999	EC
GAS1	6.4375448776731e-09	1.26635	1.16533	0.280363	0.999999	EC
PCYOX1	6.43030175619975e-09	1.26599	1.16271	0.280904	0.999999	EC
MACF1	6.38482362889762e-09	1.26372	1.14632	0.284321	0.999999	EC
PFDN5	6.38179065930135e-09	1.26356	1.14523	0.284549	0.999999	EC
CSNK1A1	6.36141143216501e-09	1.26254	1.13793	0.28609	0.999999	EC
TTC3	6.35278555796281e-09	1.2621	1.13485	0.286744	0.999999	EC
TPM4	6.33169742262037e-09	1.26104	1.12732	0.288347	0.999999	EC
SRPX2	6.33072400724838e-09	1.26099	1.12698	0.288421	0.999999	EC
EEA1	6.3213741721509e-09	1.26051	1.12365	0.289134	0.999999	EC
FKBP9	6.31244315090982e-09	1.26006	1.12048	0.289815	0.999999	EC
TNXB	6.29864744105189e-09	1.25936	1.11559	0.290871	0.999999	EC
ACLY	6.25416034627888e-09	1.25709	1.09988	0.294292	0.999999	EC
ZMIZ1	6.19435785814674e-09	1.254	1.07895	0.298933	0.999999	EC
MT1A	6.18048985154769e-09	1.25329	1.07412	0.300016	0.999999	EC
COPA	6.13955782883963e-09	1.25116	1.05994	0.303228	0.999999	EC
TSPAN3	6.11587124877868e-09	1.24992	1.05178	0.305097	0.999999	EC
COG6	6.09531692470829e-09	1.24884	1.04472	0.306726	0.999999	EC
SPATS2L	6.04903840036096e-09	1.24639	1.02892	0.310413	0.999999	EC
APLP2	6.04133336183955e-09	1.24599	1.0263	0.311029	0.999999	EC
ANKRD11	6.03653261469289e-09	1.24573	1.02467	0.311414	0.999999	EC
ATP2B1	6.03569305150943e-09	1.24569	1.02438	0.311481	0.999999	EC
HINT1	5.99900549222177e-09	1.24373	1.01197	0.314432	0.999999	EC
WNK1	5.99662312737051e-09	1.2436	1.01117	0.314624	0.999999	EC
STC2	5.98563348747765e-09	1.24302	1.00746	0.315512	0.999999	EC
OSBPL8	5.97927233731102e-09	1.24268	1.00532	0.316026	0.999999	EC
PRRC1	5.9475953997523e-09	1.24097	0.994698	0.318597	0.999999	EC
CPNE1	5.92189138148314e-09	1.23958	0.986119	0.320693	0.999999	EC
ATM	5.91103449519117e-09	1.239	0.982507	0.321581	0.999999	EC
CREB5	5.89093453921818e-09	1.2379	0.975836	0.323229	0.999999	EC
SUSD5	5.87358079305546e-09	1.23696	0.970095	0.324656	0.999999	EC
TOB1	5.85455698991379e-09	1.23592	0.963822	0.326226	0.999999	EC
KCNQ1OT1	5.84699002384651e-09	1.2355	0.961332	0.326852	0.999999	EC
MTRNR2L12	5.83571785361797e-09	1.23489	0.957629	0.327785	0.999999	EC
CPAMD8	5.7596644556454e-09	1.23068	0.932831	0.334128	0.999999	EC
DDX17	5.74172040127192e-09	1.22968	0.927028	0.335637	0.999999	EC
PTPN14	5.73696033156485e-09	1.22942	0.925491	0.336037	0.999999	EC
GALNT11	5.72605466135025e-09	1.22881	0.921976	0.336957	0.999999	EC
TSC22D1	5.72602063283428e-09	1.2288	0.921965	0.33696	0.999999	EC
IBSP	5.72067953416318e-09	1.22851	0.920246	0.33741	0.999999	EC
CLIP1	5.71090869049034e-09	1.22796	0.917105	0.338236	0.999999	EC
RARRES2	5.69136811196446e-09	1.22686	0.91084	0.339892	0.999999	EC
ICE2	5.68492551446378e-09	1.2265	0.908779	0.340439	0.999999	EC
FTL	5.670756776571e-09	1.2257	0.904254	0.341644	0.999999	EC
HNRNPA2B1	5.67043632608264e-09	1.22568	0.904152	0.341671	0.999999	EC
LIMCH1	5.6685809889951e-09	1.22557	0.903561	0.341829	0.999999	EC
XIAP	5.65707298110653e-09	1.22492	0.899896	0.34281	0.999999	EC
PKD1	5.65624954883144e-09	1.22488	0.899634	0.34288	0.999999	EC
LUC7L3	5.65144972757776e-09	1.2246	0.898107	0.34329	0.999999	EC
SCAF11	5.62487210690899e-09	1.22309	0.88968	0.345564	0.999999	EC
EIF4G2	5.60746098070941e-09	1.2221	0.884181	0.347059	0.999999	EC
GTF2I	5.58104714952244e-09	1.22059	0.875871	0.349335	0.999999	EC
PDS5B	5.51804313019285e-09	1.21695	0.856207	0.354802	0.999999	EC
FGFRL1	5.49443926023548e-09	1.21558	0.848898	0.356864	0.999999	EC
ZNF451	5.48567127091484e-09	1.21506	0.84619	0.357632	0.999999	EC
SRSF11	5.47016688853652e-09	1.21416	0.841414	0.358993	0.999999	EC
SENP6	5.39737514803917e-09	1.20987	0.819169	0.365423	0.999999	EC
GLI3	5.39574751950117e-09	1.20977	0.818676	0.365568	0.999999	EC
ISM1	5.37966207921467e-09	1.20881	0.813802	0.366999	0.999999	EC
MBNL2	5.37468590064372e-09	1.20852	0.812297	0.367442	0.999999	EC
SLC35A2	5.33779704437062e-09	1.20631	0.801185	0.370739	0.999999	EC
MIR100HG	5.33304653956477e-09	1.20602	0.799759	0.371165	0.999999	EC
CLU	5.31706401703686e-09	1.20506	0.794973	0.372601	0.999999	EC
TMEM176A	5.30837409426472e-09	1.20454	0.792377	0.373382	0.999999	EC
CEMIP2	5.29093811123658e-09	1.20349	0.78718	0.374954	0.999999	EC
COL6A3	5.27905999612157e-09	1.20277	0.783649	0.376027	0.999999	EC
SFPQ	5.2634654744008e-09	1.20182	0.779026	0.377439	0.999999	EC
SEMA3D	5.21856638413727e-09	1.19907	0.765792	0.381522	0.999999	EC
GREM1	5.19892829931405e-09	1.19787	0.76004	0.383316	0.999999	EC
TMEM30A	5.16730808024481e-09	1.19591	0.750822	0.386216	0.999999	EC
WWTR1	5.15474503656702e-09	1.19513	0.747176	0.387372	0.999999	EC
SOX9	5.11600405198588e-09	1.19272	0.735987	0.390949	0.999999	EC
P4HA2	5.09679007967883e-09	1.19151	0.730469	0.392731	0.999999	EC
SLC9A3R2	5.08781274421933e-09	1.19095	0.727898	0.393565	0.999999	EC
SCARB2	5.06970398866712e-09	1.1898	0.722726	0.395251	0.999999	EC
AKT3	5.06400179573901e-09	1.18944	0.721101	0.395783	0.999999	EC
TIMP3	5.02030688370382e-09	1.18667	0.708711	0.399872	0.999999	EC
TEAD1	4.99045819253216e-09	1.18476	0.700309	0.40268	0.999999	EC
DDIT4L	4.96576696153375e-09	1.18317	0.693396	0.405012	0.999999	EC
EPRS	4.96146108628758e-09	1.18289	0.692194	0.405419	0.999999	EC
MRC2	4.95197715144688e-09	1.18228	0.68955	0.406317	0.999999	EC
STMP1	4.94981492336131e-09	1.18214	0.688948	0.406522	0.999999	EC
GCC2	4.94586951860616e-09	1.18189	0.68785	0.406897	0.999999	EC
HNRNPR	4.9379470126686e-09	1.18137	0.685648	0.407649	0.999999	EC
FAM3C	4.93238746887893e-09	1.18101	0.684105	0.408177	0.999999	EC
EIF1AX	4.92846721775567e-09	1.18076	0.683018	0.408549	0.999999	EC
SMDT1	4.92671801468904e-09	1.18064	0.682533	0.408716	0.999999	EC
ECM2	4.92156415841735e-09	1.18031	0.681106	0.409206	0.999999	EC
RCN2	4.91501763333211e-09	1.17988	0.679295	0.409829	0.999999	EC
GAPDH	4.91305866619677e-09	1.17976	0.678754	0.410016	0.999999	EC
NFIC	4.8974277162689e-09	1.17873	0.674442	0.411507	0.999999	EC
KLF9	4.85861319417929e-09	1.17619	0.663794	0.415224	0.999999	EC
CFH	4.85183364096367e-09	1.17574	0.661943	0.415875	0.999999	EC
LMAN1	4.83068668569232e-09	1.17434	0.656185	0.41791	0.999999	EC
NME4	4.829265392541e-09	1.17425	0.655799	0.418047	0.999999	EC
NDFIP1	4.8227158405959e-09	1.17381	0.654021	0.418679	0.999999	EC
DCXR	4.81646812995043e-09	1.1734	0.652328	0.419282	0.999999	EC
CDK2AP2	4.80815621128833e-09	1.17285	0.650078	0.420085	0.999999	EC
CHADL	4.77506216159483e-09	1.17063	0.64116	0.423291	0.999999	EC
SOD2	4.77398786987911e-09	1.17056	0.640872	0.423395	0.999999	EC
UBXN4	4.76965287407207e-09	1.17027	0.639708	0.423816	0.999999	EC
GLS	4.7640435922733e-09	1.16989	0.638205	0.424362	0.999999	EC
DSP	4.75964903389339e-09	1.1696	0.637028	0.424789	0.999999	EC
YME1L1	4.75317838552706e-09	1.16916	0.635297	0.425419	0.999999	EC
CST3	4.74497622527659e-09	1.16861	0.633106	0.426218	0.999999	EC
KDM5A	4.74240462015164e-09	1.16844	0.63242	0.426469	0.999999	EC
ACTN1	4.73740781377435e-09	1.1681	0.631088	0.426956	0.999999	EC
ELK3	4.72918970347058e-09	1.16754	0.628901	0.427759	0.999999	EC
PDK1	4.71894950323242e-09	1.16685	0.62618	0.42876	0.999999	EC
CRLF1	4.71618104077493e-09	1.16666	0.625446	0.429031	0.999999	EC
ARPC5	4.70550120491716e-09	1.16594	0.622616	0.430077	0.999999	EC
SDF4	4.6827391899446e-09	1.16438	0.616607	0.432311	0.999999	EC
ADSSL1	4.67718496916379e-09	1.164	0.615145	0.432857	0.999999	EC
SPIN1	4.65350953784723e-09	1.16238	0.608933	0.43519	0.999999	EC
MYADM	4.64971566791204e-09	1.16212	0.607941	0.435564	0.999999	EC
SAP30	4.6386132576871e-09	1.16135	0.605041	0.436661	0.999999	EC
XPO1	4.63048162798175e-09	1.16079	0.602922	0.437465	0.999999	EC
MAZ	4.62792761658683e-09	1.16062	0.602257	0.437718	0.999999	EC
ARGLU1	4.62721380551933e-09	1.16057	0.602071	0.437789	0.999999	EC
ITGAV	4.60243049629255e-09	1.15885	0.595639	0.440247	0.999999	EC
EIF3F	4.60086248455866e-09	1.15874	0.595233	0.440403	0.999999	EC
COMP	4.58760229907595e-09	1.15782	0.591807	0.441721	0.999999	EC
IFITM3	4.58682419770266e-09	1.15776	0.591606	0.441799	0.999999	EC
DDIT4	4.57702927584757e-09	1.15708	0.589082	0.442774	0.999999	EC
LDLRAD3	4.56151519573048e-09	1.15599	0.585096	0.444322	0.999999	EC
HNRNPU	4.55370137545218e-09	1.15544	0.583093	0.445103	0.999999	EC
DPYSL3	4.53704486128509e-09	1.15427	0.578835	0.446769	0.999999	EC
SUPT4H1	4.50956189468134e-09	1.15232	0.571844	0.449527	0.999999	EC
TUG1	4.50197402990318e-09	1.15179	0.569921	0.45029	0.999999	EC
ZBTB16	4.48086863943543e-09	1.15028	0.56459	0.452417	0.999999	EC
CLSTN1	4.47950507424801e-09	1.15018	0.564246	0.452554	0.999999	EC
ITGA10	4.4742749493644e-09	1.14981	0.562929	0.453082	0.999999	EC
ATP8B2	4.44650629921552e-09	1.14782	0.555964	0.455891	0.999999	EC
HTRA3	4.40327112164442e-09	1.14469	0.545204	0.460284	0.999999	EC
MAFB	4.39434773722935e-09	1.14404	0.542997	0.461193	0.999999	EC
PLP2	4.38336812027469e-09	1.14324	0.540287	0.462314	0.999999	EC
SNRNP200	4.36126093256399e-09	1.14162	0.534851	0.464575	0.999999	EC
IQSEC1	4.35900739498802e-09	1.14146	0.534298	0.464805	0.999999	EC
EPS8	4.347674210838e-09	1.14063	0.531524	0.465967	0.999999	EC
C1QTNF4	4.33150760512162e-09	1.13943	0.527578	0.467627	0.999999	EC
PRKAR1A	4.31360437979411e-09	1.13811	0.523226	0.469469	0.999999	EC
DDX3Y	4.31265267366269e-09	1.13804	0.522995	0.469567	0.999999	EC
NCL	4.29728782918101e-09	1.1369	0.519275	0.471151	0.999999	EC
PAM	4.24912802884346e-09	1.13329	0.507701	0.476136	0.999999	EC
RPL38	4.2277689236214e-09	1.13168	0.50261	0.478356	0.999999	EC
PURA	4.19563902640746e-09	1.12924	0.495	0.481706	0.999999	EC
SPOCK3	4.18142268709712e-09	1.12815	0.491651	0.483192	0.999999	EC
MSI2	4.16783617945102e-09	1.12711	0.488461	0.484615	0.999999	EC
C1R	4.16104780953218e-09	1.12659	0.486871	0.485326	0.999999	EC
BAALC	4.1566401716792e-09	1.12625	0.48584	0.485789	0.999999	EC
RBM3	4.14297324962647e-09	1.1252	0.482651	0.487224	0.999999	EC
C1orf43	4.13285172232775e-09	1.12442	0.480295	0.488289	0.999999	EC
PPP1R3C	4.13016694096065e-09	1.12421	0.479671	0.488571	0.999999	EC
RHOB	4.12886673531939e-09	1.12411	0.479369	0.488708	0.999999	EC
UBXN1	4.11751775071954e-09	1.12323	0.476738	0.489904	0.999999	EC
NFAT5	4.11623834846235e-09	1.12313	0.476442	0.490039	0.999999	EC
PKM	4.1122044123925e-09	1.12281	0.475508	0.490464	0.999999	EC
LRP1	4.10135503012292e-09	1.12197	0.473002	0.491609	0.999999	EC
HMGB1	4.09479921640357e-09	1.12146	0.471491	0.492302	0.999999	EC
DDX50	4.08233522381485e-09	1.12048	0.468625	0.49362	0.999999	EC
KANSL1	4.07091478721458e-09	1.11959	0.466007	0.49483	0.999999	EC
NAP1L1	4.06552530589773e-09	1.11916	0.464774	0.495401	0.999999	EC
RPS10	4.06103514563629e-09	1.11881	0.463748	0.495878	0.999999	EC
CCAR1	4.04811925185812e-09	1.11779	0.460803	0.497249	0.999999	EC
USO1	4.04416430968504e-09	1.11748	0.459903	0.497669	0.999999	EC
PDIA6	4.04222840006433e-09	1.11733	0.459463	0.497875	0.999999	EC
SRRM2	4.03931550810436e-09	1.11709	0.458801	0.498185	0.999999	EC
PTMS	4.03896367379763e-09	1.11707	0.458721	0.498222	0.999999	EC
TGOLN2	4.02347162605786e-09	1.11584	0.455209	0.499872	0.999999	EC
POGLUT3	4.02212455203701e-09	1.11573	0.454904	0.500015	0.999999	EC
ZNF385B	3.96022377414038e-09	1.11077	0.44101	0.506636	0.999999	EC
DUSP1	3.94692954988965e-09	1.1097	0.438054	0.508063	0.999999	EC
ATXN1	3.92827026909787e-09	1.10818	0.433922	0.510071	0.999999	EC
ZEB1	3.92807812305268e-09	1.10817	0.433879	0.510092	0.999999	EC
WWP2	3.91729209816529e-09	1.10729	0.4315	0.511254	0.999999	EC
GNB1	3.87184516620362e-09	1.10356	0.421546	0.516167	0.999999	EC
MON2	3.86325225884657e-09	1.10284	0.419677	0.517098	0.999999	EC
RPS16	3.85760102080086e-09	1.10238	0.41845	0.517712	0.999999	EC
ASPH	3.85379505815152e-09	1.10206	0.417624	0.518125	0.999999	EC
NFKBIA	3.83203702595773e-09	1.10025	0.412922	0.52049	0.999999	EC
MRPL18	3.8277215539142e-09	1.09989	0.411992	0.52096	0.999999	EC
C1orf122	3.82149035567104e-09	1.09937	0.410652	0.521639	0.999999	EC
UXT	3.82017771250984e-09	1.09926	0.41037	0.521782	0.999999	EC
EEF2	3.81907773357382e-09	1.09917	0.410134	0.521902	0.999999	EC
FOXP1	3.7981347887277e-09	1.09741	0.405648	0.524187	0.999999	EC
PSAP	3.79283163013226e-09	1.09696	0.404516	0.524766	0.999999	EC
RPL37A	3.78042135542769e-09	1.09592	0.401873	0.526123	0.999999	EC
PYCARD	3.77489967277153e-09	1.09545	0.4007	0.526728	0.999999	EC
SNAPC1	3.77438844522609e-09	1.09541	0.400592	0.526784	0.999999	EC
SLC5A3	3.74822743990987e-09	1.09318	0.395058	0.529653	0.999999	EC
LSM4	3.7381363600601e-09	1.09232	0.392933	0.530762	0.999999	EC
ZNF292	3.72720662566329e-09	1.09138	0.390639	0.531964	0.999999	EC
HSP90B1	3.72573004231985e-09	1.09126	0.390329	0.532126	0.999999	EC
TNNT3	3.71799980020217e-09	1.09059	0.388711	0.532978	0.999999	EC
PEX2	3.70040007304523e-09	1.08908	0.38504	0.534918	0.999999	EC
EXOSC7	3.69519392959807e-09	1.08863	0.383957	0.535493	0.999999	EC
IGBP1	3.69375311085512e-09	1.0885	0.383658	0.535652	0.999999	EC
ADM	3.69272154758845e-09	1.08841	0.383444	0.535766	0.999999	EC
SNRPD2	3.68796215329442e-09	1.088	0.382456	0.536292	0.999999	EC
PNISR	3.68660005236309e-09	1.08788	0.382174	0.536442	0.999999	EC
ITPRIPL2	3.68619710392097e-09	1.08785	0.38209	0.536487	0.999999	EC
EPB41L4A-AS1	3.67331426198973e-09	1.08673	0.379424	0.537912	0.999999	EC
ASPN	3.67221314987477e-09	1.08663	0.379197	0.538034	0.999999	EC
MORF4L2	3.66954205152548e-09	1.0864	0.378645	0.538329	0.999999	EC
SLC40A1	3.64974195266362e-09	1.08467	0.37457	0.540524	0.999999	EC
EBAG9	3.62090220243852e-09	1.08214	0.368674	0.543728	0.999999	EC
DDT	3.6193766890274e-09	1.082	0.368363	0.543898	0.999999	EC
NDUFB1	3.61811916977567e-09	1.08189	0.368107	0.544038	0.999999	EC
ARID1B	3.60912875100847e-09	1.08109	0.36628	0.545039	0.999999	EC
IER2	3.60829487127688e-09	1.08102	0.366111	0.545132	0.999999	EC
TPD52L1	3.60730786249959e-09	1.08093	0.365911	0.545242	0.999999	EC
RPS5	3.60081823384821e-09	1.08036	0.364595	0.545965	0.999999	EC
MALAT1	3.59831611477153e-09	1.08014	0.364089	0.546244	0.999999	EC
FRY	3.58959704592388e-09	1.07936	0.362326	0.547217	0.999999	EC
RARG	3.57641030837322e-09	1.07818	0.359669	0.54869	0.999999	EC
COX17	3.56333773598069e-09	1.07701	0.357045	0.550152	0.999999	EC
TM9SF3	3.55213818657757e-09	1.07601	0.354804	0.551406	0.999999	EC
LAMTOR1	3.54632780808426e-09	1.07549	0.353644	0.552058	0.999999	EC
RPL39	3.54213887561289e-09	1.07511	0.352809	0.552527	0.999999	EC
TFRC	3.53749766063723e-09	1.07469	0.351885	0.553048	0.999999	EC
PPIB	3.53110566375958e-09	1.07411	0.350615	0.553765	0.999999	EC
FGF1	3.52203279053019e-09	1.07329	0.348815	0.554785	0.999999	EC
RPS6	3.51824637921347e-09	1.07295	0.348066	0.55521	0.999999	EC
RPL17	3.50898096415763e-09	1.0721	0.346235	0.556252	0.999999	EC
SCARA3	3.50416581093083e-09	1.07166	0.345285	0.556794	0.999999	EC
RPL26	3.50095252438034e-09	1.07137	0.344652	0.557156	0.999999	EC
H2AFZ	3.48362346675967e-09	1.06979	0.341249	0.559109	0.999999	EC
EEF1D	3.48134566693678e-09	1.06958	0.340803	0.559366	0.999999	EC
SMAD2	3.47626663633004e-09	1.06911	0.339809	0.55994	0.999999	EC
USP34	3.47329860561554e-09	1.06884	0.339229	0.560275	0.999999	EC
NUFIP2	3.46327116761151e-09	1.06791	0.337273	0.561408	0.999999	EC
HNRNPD	3.45614894837925e-09	1.06726	0.335887	0.562213	0.999999	EC
RBM25	3.44598693193914e-09	1.06631	0.333915	0.563363	0.999999	EC
ANKRD10	3.44551569710498e-09	1.06627	0.333824	0.563416	0.999999	EC
RHOQ	3.43817995503028e-09	1.06559	0.332404	0.564247	0.999999	EC
RPL32	3.4223940623801e-09	1.06412	0.329358	0.566037	0.999999	EC
OMD	3.40642275629669e-09	1.06263	0.326291	0.567851	0.999999	EC
RBBP4	3.3959313032297e-09	1.06164	0.324285	0.569044	0.999999	EC
SOX5	3.39332460308704e-09	1.06139	0.323787	0.569341	0.999999	EC
PRKCZ	3.38860636716603e-09	1.06095	0.322887	0.569878	0.999999	EC
RPN1	3.37959695990009e-09	1.0601	0.321173	0.570904	0.999999	EC
TOR1AIP2	3.37412398556405e-09	1.05958	0.320133	0.571528	0.999999	EC
LSM5	3.36139102658378e-09	1.05837	0.317722	0.57298	0.999999	EC
ARL6IP1	3.35895101759934e-09	1.05814	0.31726	0.573259	0.999999	EC
TIA1	3.35340779309985e-09	1.05761	0.316214	0.573892	0.999999	EC
SREK1	3.34390060870729e-09	1.05671	0.314424	0.574978	0.999999	EC
RPS28	3.33769455766053e-09	1.05611	0.313258	0.575688	0.999999	EC
STAT3	3.32767596224639e-09	1.05515	0.31138	0.576835	0.999999	EC
DNAJC15	3.32081631915977e-09	1.05449	0.310098	0.57762	0.999999	EC
DDX1	3.31786573496579e-09	1.05421	0.309547	0.577958	0.999999	EC
PLEKHH2	3.31109717994657e-09	1.05356	0.308285	0.578734	0.999999	EC
THRAP3	3.30682685166845e-09	1.05315	0.30749	0.579224	0.999999	EC
RPS8	3.30340832596163e-09	1.05282	0.306855	0.579617	0.999999	EC
GRN	3.29997926691449e-09	1.05248	0.306218	0.58001	0.999999	EC
MT-ND5	3.29479760921947e-09	1.05198	0.305257	0.580605	0.999999	EC
SLC39A14	3.27517534690709e-09	1.05007	0.301632	0.582861	0.999999	EC
TPT1	3.27179080473928e-09	1.04974	0.301009	0.583251	0.999999	EC
BRK1	3.26543556783046e-09	1.04912	0.299841	0.583982	0.999999	EC
PTH1R	3.25861665489497e-09	1.04846	0.29859	0.584768	0.999999	EC
ZC3H8	3.24816641286055e-09	1.04743	0.296678	0.585973	0.999999	EC
ADD1	3.24678860452205e-09	1.04729	0.296426	0.586132	0.999999	EC
CDC42BPA	3.24510074677558e-09	1.04713	0.296118	0.586326	0.999999	EC
RPL36	3.24301216815243e-09	1.04692	0.295737	0.586567	0.999999	EC
CRTAP	3.23559505876221e-09	1.04619	0.294386	0.587424	0.999999	EC
SMARCA2	3.23058423711218e-09	1.0457	0.293475	0.588002	0.999999	EC
HAX1	3.22692086120833e-09	1.04533	0.29281	0.588426	0.999999	EC
BMPR2	3.21757154019235e-09	1.04441	0.291115	0.589507	0.999999	EC
RPS19	3.21745204173447e-09	1.0444	0.291094	0.589521	0.999999	EC
EFEMP1	3.21130673622572e-09	1.04378	0.289983	0.590232	0.999999	EC
SNX5	3.20806256426145e-09	1.04346	0.289397	0.590607	0.999999	EC
P3H3	3.20233428680993e-09	1.04289	0.288365	0.59127	0.999999	EC
RPL35A	3.20028236892938e-09	1.04269	0.287995	0.591508	0.999999	EC
TRMT112	3.19966921450653e-09	1.04263	0.287885	0.591579	0.999999	EC
RPS29	3.19374621906725e-09	1.04203	0.28682	0.592266	0.999999	EC
POLR2A	3.18976413475732e-09	1.04163	0.286105	0.592727	0.999999	EC
RPL13	3.18767751066462e-09	1.04143	0.285731	0.592969	0.999999	EC
SEC11C	3.1829054782241e-09	1.04095	0.284876	0.593523	0.999999	EC
VEGFA	3.17302516981592e-09	1.03995	0.28311	0.59467	0.999999	EC
RPS23	3.16613213134224e-09	1.03926	0.281882	0.595471	0.999999	EC
RPL9	3.16490621135072e-09	1.03914	0.281663	0.595613	0.999999	EC
CNIH4	3.16233954367529e-09	1.03888	0.281207	0.595911	0.999999	EC
R3HDM2	3.15809232624529e-09	1.03845	0.280452	0.596405	0.999999	EC
NUDC	3.15104191524775e-09	1.03773	0.279201	0.597225	0.999999	EC
RPL35	3.12990693577977e-09	1.03559	0.275468	0.599687	0.999999	EC
RPL11	3.11902154975466e-09	1.03447	0.273555	0.600957	0.999999	EC
NAV1	3.10741647170809e-09	1.03328	0.271524	0.602312	0.999999	EC
CRTAC1	3.10472083872431e-09	1.03301	0.271053	0.602627	0.999999	EC
C12orf57	3.10123302873246e-09	1.03265	0.270444	0.603034	0.999999	EC
SELENOW	3.09214191682806e-09	1.03171	0.268861	0.604097	0.999999	EC
RPL6	3.08658248810043e-09	1.03114	0.267895	0.604747	0.999999	EC
PRKCSH	3.08438402208617e-09	1.03091	0.267513	0.605005	0.999999	EC
TMEM147	3.07664701638896e-09	1.03011	0.266173	0.605911	0.999999	EC
RPL22	3.07639732935138e-09	1.03008	0.26613	0.60594	0.999999	EC
GHR	3.07463997348271e-09	1.0299	0.265826	0.606146	0.999999	EC
ARHGEF12	3.06079290719517e-09	1.02846	0.263437	0.607769	0.999999	EC
BTF3	3.05188217250207e-09	1.02753	0.261905	0.608814	0.999999	EC
RPL41	3.05017402947942e-09	1.02735	0.261612	0.609015	0.999999	EC
RPS3A	3.04717041639556e-09	1.02703	0.261097	0.609367	0.999999	EC
UBA52	3.0459076136854e-09	1.0269	0.260881	0.609516	0.999999	EC
SETD7	3.04241427573355e-09	1.02653	0.260283	0.609926	0.999999	EC
HMGN1	3.03815293172512e-09	1.02609	0.259554	0.610427	0.999999	EC
ZFAS1	3.03490296192964e-09	1.02574	0.258999	0.610809	0.999999	EC
SCD	3.03309150902768e-09	1.02555	0.25869	0.611022	0.999999	EC
MAPRE2	3.02564189511974e-09	1.02477	0.257421	0.611898	0.999999	EC
SEC63	3.02335545761019e-09	1.02453	0.257032	0.612167	0.999999	EC
RPL21	3.01825916320645e-09	1.02399	0.256166	0.612766	0.999999	EC
BCAP31	3.01243723902646e-09	1.02337	0.255179	0.613452	0.999999	EC
COMMD6	3.00889799760975e-09	1.023	0.25458	0.613869	0.999999	EC
HOOK3	2.99932816187445e-09	1.02198	0.252963	0.614997	0.999999	EC
SNHG29	2.99639957674377e-09	1.02167	0.252469	0.615342	0.999999	EC
NPC2	2.98490264332829e-09	1.02044	0.250535	0.616698	0.999999	EC
RPS15	2.98428513788746e-09	1.02038	0.250432	0.616771	0.999999	EC
ATP5MC2	2.98410165426401e-09	1.02036	0.250401	0.616793	0.999999	EC
SFT2D2	2.97083744352616e-09	1.01893	0.24818	0.61836	0.999999	EC
RCN1	2.97024067096818e-09	1.01887	0.24808	0.61843	0.999999	EC
UBE2M	2.96779443219187e-09	1.01861	0.247672	0.618719	0.999999	EC
JUNB	2.96627898909215e-09	1.01844	0.247419	0.618899	0.999999	EC
IFI27L2	2.96282601886595e-09	1.01807	0.246843	0.619307	0.999999	EC
PTBP1	2.95613715653888e-09	1.01735	0.24573	0.620098	0.999999	EC
RPS3	2.95142833596056e-09	1.01684	0.244948	0.620655	0.999999	EC
CD14	2.95126534867435e-09	1.01682	0.24492	0.620675	0.999999	EC
CXXC5	2.9436503618199e-09	1.016	0.243658	0.621576	0.999999	EC
SEC24D	2.94272531859594e-09	1.0159	0.243505	0.621686	0.999999	EC
ERGIC3	2.93369722352641e-09	1.01492	0.242013	0.622756	0.999999	EC
EIF5B	2.93310932128529e-09	1.01485	0.241916	0.622826	0.999999	EC
H3F3B	2.92559799084362e-09	1.01404	0.240679	0.623716	0.999999	EC
TIPRL	2.9228399193045e-09	1.01373	0.240225	0.624043	0.999999	EC
TGFBR1	2.92057421568969e-09	1.01349	0.239853	0.624312	0.999999	EC
ITIH6	2.91986643565138e-09	1.01341	0.239737	0.624396	0.999999	EC
RPL29	2.9185328889705e-09	1.01326	0.239518	0.624555	0.999999	EC
RNASE4	2.91707521482351e-09	1.0131	0.239279	0.624728	0.999999	EC
HEXB	2.91602247130015e-09	1.01299	0.239106	0.624853	0.999999	EC
ACTB	2.91481511841742e-09	1.01286	0.238908	0.624996	0.999999	EC
SRGN	2.90600300344225e-09	1.01189	0.237466	0.626043	0.999999	EC
GNAS	2.9058476698728e-09	1.01187	0.23744	0.626061	0.999999	EC
SEPTIN7	2.9031153867123e-09	1.01157	0.236994	0.626386	0.999999	EC
OAF	2.90226788442342e-09	1.01148	0.236856	0.626486	0.999999	EC
ZRANB2	2.90003414228766e-09	1.01123	0.236491	0.626752	0.999999	EC
UQCRH	2.89995298307074e-09	1.01123	0.236478	0.626762	0.999999	EC
EIF3K	2.89484238548685e-09	1.01066	0.235645	0.627369	0.999999	EC
CSPG4	2.89070663530071e-09	1.01021	0.234972	0.627861	0.999999	EC
KIF2A	2.88627228622813e-09	1.00972	0.234252	0.628389	0.999999	EC
PRR13	2.88626445785932e-09	1.00972	0.234251	0.62839	0.999999	EC
PSMA4	2.88448499643246e-09	1.00952	0.233962	0.628602	0.999999	EC
EIF1	2.86433304067122e-09	1.00728	0.230704	0.631002	0.999999	EC
SYNCRIP	2.85928056183206e-09	1.00672	0.229891	0.631605	0.999999	EC
RPS12	2.8584101089761e-09	1.00662	0.229751	0.631708	0.999999	EC
FBXO2	2.85675358869761e-09	1.00644	0.229485	0.631906	0.999999	EC
CLIC4	2.84510293357983e-09	1.00513	0.227617	0.633297	0.999999	EC
CSGALNACT2	2.8438508469651e-09	1.00499	0.227417	0.633446	0.999999	EC
GOLGA7	2.83949255931996e-09	1.0045	0.22672	0.633967	0.999999	EC
RPL19	2.83234809434241e-09	1.0037	0.225581	0.63482	0.999999	EC
SERBP1	2.83182007733013e-09	1.00364	0.225497	0.634883	0.999999	EC
PIK3R1	2.83145577071561e-09	1.0036	0.225439	0.634927	0.999999	EC
C4orf48	2.83098754215187e-09	1.00354	0.225364	0.634983	0.999999	EC
TPBG	2.82804480651803e-09	1.00321	0.224896	0.635335	0.999999	EC
CAMSAP2	2.82314780983923e-09	1.00266	0.224118	0.63592	0.999999	EC
MIA3	2.80913753667875e-09	1.00107	0.221899	0.637597	0.999999	EC
COLGALT1	2.78903368652519e-09	0.99878	0.218734	0.640006	0.999999	EC
RPL24	2.788853466579e-09	0.998759	0.218706	0.640028	0.999999	EC
RPL10	2.78858582535657e-09	0.998728	0.218664	0.64006	0.999999	EC
NUPR2	2.78030481495846e-09	0.997779	0.217367	0.641054	0.999999	EC
USP53	2.77782752339669e-09	0.997495	0.21698	0.641351	0.999999	EC
RPS9	2.77701949285506e-09	0.997402	0.216853	0.641448	0.999999	EC
LUC7L2	2.77333142291212e-09	0.996978	0.216278	0.641891	0.999999	EC
DNAJB14	2.76878266482044e-09	0.996454	0.215569	0.642437	0.999999	EC
SMIM26	2.76722080715726e-09	0.996274	0.215326	0.642625	0.999999	EC
OAZ2	2.75178921313509e-09	0.99449	0.212931	0.64448	0.999999	EC
COX7B	2.74167053218097e-09	0.993315	0.211368	0.645697	0.999999	EC
COX7C	2.73304417574769e-09	0.992309	0.21004	0.646736	0.999999	EC
TMA16	2.73267609752973e-09	0.992266	0.209983	0.64678	0.999999	EC
CP	2.72566801312458e-09	0.991447	0.208908	0.647625	0.999999	EC
TCTN1	2.72305697709457e-09	0.991141	0.208508	0.64794	0.999999	EC
RPL15	2.72191020512254e-09	0.991007	0.208332	0.648078	0.999999	EC
CDC42	2.71838799501214e-09	0.990594	0.207793	0.648503	0.999999	EC
NINJ1	2.71810197463319e-09	0.99056	0.20775	0.648537	0.999999	EC
SNHG8	2.70786364791151e-09	0.989356	0.206187	0.649772	0.999999	EC
A2M	2.70522086990858e-09	0.989045	0.205785	0.650091	0.999999	EC
PRCP	2.70142997649749e-09	0.988597	0.205209	0.650549	0.999999	EC
ARHGAP5	2.69951641928845e-09	0.988371	0.204918	0.65078	0.999999	EC
CLIC1	2.68797644678261e-09	0.987004	0.20317	0.652174	0.999999	EC
HHIPL2	2.68025898436897e-09	0.986087	0.202005	0.653107	0.999999	EC
SURF4	2.67539674389786e-09	0.985508	0.201273	0.653695	0.999999	EC
FXYD5	2.6731434052419e-09	0.985239	0.200934	0.653968	0.999999	EC
NONO	2.67228252760942e-09	0.985136	0.200804	0.654072	0.999999	EC
MT-CYB	2.67143038660162e-09	0.985035	0.200676	0.654175	0.999999	EC
ORMDL3	2.67031990200861e-09	0.984902	0.20051	0.65431	0.999999	EC
GAS6	2.66211037894869e-09	0.98392	0.199279	0.655304	0.999999	EC
COX7A1	2.66056404101576e-09	0.983734	0.199047	0.655491	0.999999	EC
GINM1	2.65667843191164e-09	0.983268	0.198466	0.655962	0.999999	EC
TMEM161B-AS1	2.65650251168856e-09	0.983247	0.19844	0.655983	0.999999	EC
PCMTD1	2.64279245188422e-09	0.981597	0.196397	0.657645	0.999999	EC
DEGS1	2.64161363801025e-09	0.981454	0.196222	0.657788	0.999999	EC
GFPT1	2.63738748085557e-09	0.980943	0.195594	0.658301	0.999999	EC
RPL10A	2.63516346460081e-09	0.980674	0.195265	0.658571	0.999999	EC
SRP72	2.63241656532986e-09	0.980342	0.194858	0.658904	0.999999	EC
RPL14	2.63139549825172e-09	0.980218	0.194707	0.659028	0.999999	EC
FKBP11	2.62134923295904e-09	0.978998	0.193223	0.660248	0.999999	EC
FURIN	2.61861575958179e-09	0.978665	0.19282	0.66058	0.999999	EC
DKK1	2.61844918367006e-09	0.978645	0.192795	0.6606	0.999999	EC
LRP6	2.61368589053255e-09	0.978064	0.192095	0.661179	0.999999	EC
GSTA4	2.61235049380162e-09	0.977901	0.191898	0.661341	0.999999	EC
MTDH	2.61052573520577e-09	0.977678	0.19163	0.661563	0.999999	EC
GANAB	2.60483335964866e-09	0.976982	0.190796	0.662255	0.999999	EC
GEM	2.60397978362687e-09	0.976877	0.190671	0.662359	0.999999	EC
NEMF	2.60342246264776e-09	0.976809	0.190589	0.662427	0.999999	EC
MBOAT1	2.6004945482619e-09	0.97645	0.190161	0.662783	0.999999	EC
WDR60	2.58914602469484e-09	0.975055	0.188504	0.664164	0.999999	EC
SLIRP	2.58661227020824e-09	0.974743	0.188136	0.664473	0.999999	EC
TRIP11	2.5836861455112e-09	0.974382	0.18771	0.664829	0.999999	EC
OGA	2.57006749916997e-09	0.972696	0.185737	0.666489	0.999999	EC
RPS7	2.56270957082014e-09	0.971782	0.184675	0.667386	0.999999	EC
PENK	2.55373527534497e-09	0.970663	0.183384	0.668481	0.999999	EC
FYTTD1	2.55035133930229e-09	0.97024	0.182898	0.668895	0.999999	EC
TRIB2	2.54994437537104e-09	0.970189	0.182839	0.668944	0.999999	EC
MSRB3	2.54961916740605e-09	0.970149	0.182793	0.668984	0.999999	EC
LPAR1	2.54616586825135e-09	0.969716	0.182298	0.669406	0.999999	EC
CTDNEP1	2.53723063189827e-09	0.968595	0.181021	0.670497	0.999999	EC
MALL	2.5349317887226e-09	0.968306	0.180693	0.670778	0.999999	EC
ACBD3	2.53017299971346e-09	0.967707	0.180015	0.67136	0.999999	EC
MTUS1	2.51911092416467e-09	0.96631	0.178444	0.672713	0.999999	EC
TCEAL3	2.51683011396058e-09	0.966021	0.178122	0.672993	0.999999	EC
MPZL1	2.51367416495807e-09	0.965621	0.177675	0.673379	0.999999	EC
ATP5MD	2.51238130862961e-09	0.965457	0.177492	0.673537	0.999999	EC
ATP5F1D	2.50928485912808e-09	0.965063	0.177055	0.673916	0.999999	EC
ERGIC1	2.50592701345426e-09	0.964636	0.176582	0.674328	0.999999	EC
RPL5	2.50089655449885e-09	0.963996	0.175873	0.674944	0.999999	EC
SETX	2.4963423904267e-09	0.963414	0.175233	0.675502	0.999999	EC
GRINA	2.49547841207292e-09	0.963304	0.175112	0.675608	0.999999	EC
ARL5A	2.49324626477977e-09	0.963019	0.174799	0.675882	0.999999	EC
GNL3	2.4925304581315e-09	0.962927	0.174699	0.675969	0.999999	EC
SF3B1	2.48634625650941e-09	0.962135	0.173833	0.676728	0.999999	EC
COX8A	2.48388135265552e-09	0.961819	0.173488	0.67703	0.999999	EC
RPL36AL	2.4788161145961e-09	0.961168	0.172781	0.677652	0.999999	EC
PRKCA	2.47728352651507e-09	0.960971	0.172568	0.67784	0.999999	EC
CTSC	2.47652016174854e-09	0.960872	0.172462	0.677933	0.999999	EC
RPL23A	2.47274361321367e-09	0.960386	0.171936	0.678397	0.999999	EC
LAMP2	2.46810329799387e-09	0.959787	0.171291	0.678967	0.999999	EC
PGM3	2.46517460859586e-09	0.959408	0.170885	0.679326	0.999999	EC
RBM5	2.4578777966452e-09	0.958463	0.169875	0.680223	0.999999	EC
VASN	2.45769136357307e-09	0.958439	0.169849	0.680246	0.999999	EC
AZI2	2.45581003920971e-09	0.958195	0.169589	0.680477	0.999999	EC
AC020916.1	2.45554653047268e-09	0.958161	0.169553	0.68051	0.999999	EC
SCRG1	2.45416255388978e-09	0.957981	0.169362	0.68068	0.999999	EC
FNDC3A	2.45341474974236e-09	0.957884	0.169259	0.680772	0.999999	EC
OLMALINC	2.43768697889861e-09	0.955833	0.167095	0.682706	0.999999	EC
CDC42EP5	2.43349125595016e-09	0.955284	0.166521	0.683223	0.999999	EC
MYO9A	2.43081125819946e-09	0.954933	0.166154	0.683553	0.999999	EC
ANXA1	2.42457053125034e-09	0.954113	0.165302	0.684321	0.999999	EC
FUS	2.41119291893925e-09	0.952349	0.163483	0.68597	0.999999	EC
CIB1	2.41106547257058e-09	0.952332	0.163466	0.685986	0.999999	EC
RPS20	2.40526662620148e-09	0.951565	0.16268	0.686701	0.999999	EC
FKBP7	2.39399369435278e-09	0.950067	0.161159	0.688092	0.999999	EC
CCDC107	2.39286142331251e-09	0.949916	0.161007	0.688231	0.999999	EC
PLA2G2A	2.39085431784413e-09	0.949649	0.160737	0.688479	0.999999	EC
TFDP2	2.38214843438764e-09	0.948486	0.159568	0.689554	0.999999	EC
TMEM98	2.38085102678957e-09	0.948312	0.159394	0.689715	0.999999	EC
MDFI	2.37798444837161e-09	0.947928	0.159011	0.690069	0.999999	EC
HIP1	2.37574645200366e-09	0.947628	0.158712	0.690345	0.999999	EC
NASP	2.37132324732871e-09	0.947034	0.158121	0.690892	0.999999	EC
LAGE3	2.36833901349452e-09	0.946632	0.157723	0.691261	0.999999	EC
FAM120A	2.36539975838998e-09	0.946236	0.157332	0.691625	0.999999	EC
ETS1	2.36537807393729e-09	0.946233	0.157329	0.691627	0.999999	EC
CD99	2.35612443895368e-09	0.944984	0.156101	0.692772	0.999999	EC
NOTCH2	2.35600299201287e-09	0.944968	0.156085	0.692787	0.999999	EC
STK26	2.35519415966523e-09	0.944858	0.155978	0.692887	0.999999	EC
SKP1	2.34966769655413e-09	0.944109	0.155246	0.693571	0.999999	EC
RGCC	2.34887523800558e-09	0.944002	0.155142	0.693669	0.999999	EC
SPOP	2.34744987997854e-09	0.943808	0.154953	0.693846	0.999999	EC
TMCO3	2.34232670823793e-09	0.943112	0.154278	0.69448	0.999999	EC
CUTA	2.3413737629433e-09	0.942982	0.154152	0.694598	0.999999	EC
CD109	2.33843919733461e-09	0.942582	0.153766	0.694962	0.999999	EC
PRRC2C	2.33675417132632e-09	0.942353	0.153545	0.695171	0.999999	EC
SPECC1	2.33358473028965e-09	0.94192	0.153128	0.695564	0.999999	EC
AK4	2.33259973611707e-09	0.941785	0.152999	0.695686	0.999999	EC
RPL31	2.32884645059866e-09	0.941272	0.152507	0.696151	0.999999	EC
DYNC1LI2	2.32636278273599e-09	0.940932	0.152182	0.696459	0.999999	EC
CCS	2.32452105315915e-09	0.94068	0.151941	0.696687	0.999999	EC
ZFR	2.32170448938533e-09	0.940293	0.151573	0.697036	0.999999	EC
ENHO	2.3142471259221e-09	0.939268	0.150601	0.697962	0.999999	EC
TUT4	2.30581586989072e-09	0.938104	0.149506	0.699008	0.999999	EC
HACD3	2.3022930136583e-09	0.937617	0.149049	0.699446	0.999999	EC
MYO1D	2.29759163938339e-09	0.936966	0.148441	0.70003	0.999999	EC
SBSPON	2.29267574182285e-09	0.936283	0.147807	0.70064	0.999999	EC
TCF4	2.28936567499947e-09	0.935822	0.14738	0.701052	0.999999	EC
TLE5	2.28106298455784e-09	0.934664	0.146313	0.702084	0.999999	EC
ILF3	2.27497111633953e-09	0.933812	0.145533	0.702842	0.999999	EC
REEP3	2.27390416004242e-09	0.933663	0.145396	0.702974	0.999999	EC
PRDX5	2.27024567769334e-09	0.93315	0.144929	0.70343	0.999999	EC
PDK3	2.26602219784443e-09	0.932556	0.14439	0.703955	0.999999	EC
RPL7A	2.26591386813347e-09	0.932541	0.144376	0.703969	0.999999	EC
SRPRA	2.26329355041646e-09	0.932172	0.144042	0.704295	0.999999	EC
CD46	2.25906773993356e-09	0.931577	0.143505	0.704821	0.999999	EC
DNAJB4	2.25839683607965e-09	0.931482	0.14342	0.704905	0.999999	EC
RHOC	2.25786168990419e-09	0.931406	0.143352	0.704971	0.999999	EC
CAB39L	2.25026402531128e-09	0.930332	0.142389	0.705918	0.999999	EC
OSBP	2.24847302642127e-09	0.930078	0.142162	0.706141	0.999999	EC
COX7A2	2.24591371751407e-09	0.929716	0.141839	0.70646	0.999999	EC
VAMP5	2.24260610859372e-09	0.929246	0.141421	0.706872	0.999999	EC
NAGLU	2.24159064673251e-09	0.929102	0.141293	0.706999	0.999999	EC
EIF1B	2.23919237223641e-09	0.92876	0.140991	0.707298	0.999999	EC
MT-ND1	2.23586252872765e-09	0.928286	0.140572	0.707713	0.999999	EC
SRSF8	2.2315294309413e-09	0.927668	0.140028	0.708254	0.999999	EC
GNG11	2.23011509524283e-09	0.927466	0.13985	0.70843	0.999999	EC
SRPRB	2.22790624014435e-09	0.92715	0.139573	0.708706	0.999999	EC
SEC61A1	2.22707459018019e-09	0.927031	0.139469	0.708809	0.999999	EC
MAP9	2.2251341752915e-09	0.926753	0.139226	0.709051	0.999999	EC
PPIG	2.22043229829661e-09	0.926079	0.138638	0.709638	0.999999	EC
PRRC2B	2.21201875712955e-09	0.92487	0.13759	0.710689	0.999999	EC
MTCH1	2.21126532795806e-09	0.924761	0.137496	0.710783	0.999999	EC
GALNT2	2.21102696949037e-09	0.924727	0.137466	0.710813	0.999999	EC
KRTCAP2	2.20918938150486e-09	0.924462	0.137238	0.711042	0.999999	EC
LGALS1	2.20420583651271e-09	0.923742	0.13662	0.711665	0.999999	EC
RDX	2.20419564181079e-09	0.923741	0.136618	0.711666	0.999999	EC
ZMYM2	2.20203380964754e-09	0.923428	0.13635	0.711936	0.999999	EC
SLC29A1	2.20151870017541e-09	0.923354	0.136287	0.712001	0.999999	EC
PTEN	2.19693665085057e-09	0.92269	0.13572	0.712574	0.999999	EC
CPQ	2.19518062918906e-09	0.922435	0.135503	0.712793	0.999999	EC
NACA	2.19485974338747e-09	0.922388	0.135463	0.712833	0.999999	EC
MSL1	2.19303332549476e-09	0.922123	0.135238	0.713062	0.999999	EC
TSPYL1	2.19177224631986e-09	0.92194	0.135083	0.713219	0.999999	EC
RPL13A	2.19072228521266e-09	0.921787	0.134953	0.713351	0.999999	EC
THUMPD3	2.17834054459102e-09	0.919981	0.133432	0.7149	0.999999	EC
RPL3	2.17506390014193e-09	0.919502	0.133031	0.71531	0.999999	EC
SMARCA1	2.17068909643751e-09	0.91886	0.132496	0.715858	0.999999	EC
AFF4	2.16920107197038e-09	0.918642	0.132315	0.716044	0.999999	EC
BDH2	2.16380436397589e-09	0.917848	0.131657	0.71672	0.999999	EC
KTN1	2.15958639074294e-09	0.917226	0.131144	0.717248	0.999999	EC
BUD23	2.15823878794106e-09	0.917028	0.130981	0.717417	0.999999	EC
RECQL	2.15002984610098e-09	0.915813	0.129986	0.718446	0.999999	EC
RPL23	2.14872560540668e-09	0.91562	0.129829	0.71861	0.999999	EC
SELENOP	2.14841189563921e-09	0.915574	0.129791	0.718649	0.999999	EC
FABP5	2.14615557081193e-09	0.915239	0.129518	0.718932	0.999999	EC
PSMB1	2.14432682066626e-09	0.914967	0.129298	0.719161	0.999999	EC
FXYD1	2.13889123923645e-09	0.914159	0.128643	0.719843	0.999999	EC
ATL3	2.13735799037593e-09	0.91393	0.128459	0.720036	0.999999	EC
TUBB	2.12562644242969e-09	0.912177	0.127052	0.721508	0.999999	EC
IDH1	2.12353159863132e-09	0.911863	0.126802	0.721771	0.999999	EC
SERPINA3	2.10951243948455e-09	0.909753	0.125133	0.723532	0.999999	EC
PRPF40A	2.10299973429844e-09	0.908768	0.124362	0.724351	0.999999	EC
COPS6	2.09881834021858e-09	0.908134	0.123868	0.724877	0.999999	EC
HSPA8	2.08777666215307e-09	0.906453	0.122568	0.726266	0.999999	EC
CAPNS1	2.08622900189379e-09	0.906217	0.122386	0.726461	0.999999	EC
TET1	2.0850274173474e-09	0.906034	0.122245	0.726612	0.999999	EC
FGFR2	2.08333379486067e-09	0.905775	0.122047	0.726825	0.999999	EC
PLEC	2.08048265577674e-09	0.905339	0.121713	0.727184	0.999999	EC
GNG12	2.07995820733623e-09	0.905258	0.121652	0.72725	0.999999	EC
ACAN	2.07667626468259e-09	0.904755	0.121268	0.727663	0.999999	EC
NRBP1	2.05975765061118e-09	0.90215	0.1193	0.729795	0.999999	EC
CCDC88A	2.05338790671167e-09	0.901163	0.118563	0.730598	0.999999	EC
KIF13B	2.05120271173656e-09	0.900824	0.118311	0.730873	0.999999	EC
GAA	2.0490763366541e-09	0.900494	0.118066	0.731142	0.999999	EC
PPIP5K2	2.04474845064307e-09	0.89982	0.117568	0.731688	0.999999	EC
RPL7	2.03942229478943e-09	0.89899	0.116956	0.73236	0.999999	EC
EGR1	2.03790420079741e-09	0.898753	0.116782	0.732551	0.999999	EC
LARS	2.03468437879367e-09	0.898249	0.116413	0.732958	0.999999	EC
PNRC1	2.0332389073806e-09	0.898023	0.116248	0.73314	0.999999	EC
RAMP3	2.03175248238929e-09	0.89779	0.116078	0.733328	0.999999	EC
NDUFS1	2.02469445285045e-09	0.896681	0.115273	0.734219	0.999999	EC
CAPG	2.0233711519086e-09	0.896473	0.115122	0.734386	0.999999	EC
FGFBP2	2.02189418828037e-09	0.896241	0.114954	0.734573	0.999999	EC
FGFR3	2.020356412155e-09	0.895998	0.11478	0.734767	0.999999	EC
FOXC1	2.0125000144355e-09	0.894758	0.113889	0.73576	0.999999	EC
CREG1	2.01214301047545e-09	0.894701	0.113848	0.735805	0.999999	EC
IRF2BP2	2.0098765089564e-09	0.894342	0.113592	0.736091	0.999999	EC
PTPN11	2.00911811035852e-09	0.894222	0.113506	0.736187	0.999999	EC
CD302	1.99658247211844e-09	0.892229	0.112094	0.737772	0.999999	EC
RSBN1L	1.9839262728373e-09	0.890204	0.110678	0.739374	0.999999	EC
UPF3A	1.9826707930538e-09	0.890002	0.110538	0.739533	0.999999	EC
UBL3	1.97363583458905e-09	0.888548	0.109532	0.740677	0.999999	EC
SPAG9	1.96529126059107e-09	0.887199	0.108608	0.741734	0.999999	EC
PREX1	1.96356315662307e-09	0.886919	0.108417	0.741953	0.999999	EC
MAP7D3	1.95544080224323e-09	0.885599	0.107522	0.742983	0.999999	EC
TUBB2A	1.94386726597408e-09	0.883709	0.106253	0.744451	0.999999	EC
DBI	1.94315902076833e-09	0.883593	0.106176	0.744541	0.999999	EC
PPP1CB	1.94208840653858e-09	0.883417	0.106059	0.744677	0.999999	EC
ZFP36L2	1.94050003584333e-09	0.883157	0.105885	0.744878	0.999999	EC
CYSTM1	1.93931303652226e-09	0.882962	0.105756	0.745029	0.999999	EC
FOSB	1.93834486776531e-09	0.882803	0.10565	0.745152	0.999999	EC
NDNF	1.93546840774713e-09	0.88233	0.105337	0.745517	0.999999	EC
SERPING1	1.92722760734711e-09	0.880971	0.104442	0.746563	0.999999	EC
SOX4	1.9236404190581e-09	0.880378	0.104053	0.747019	0.999999	EC
SRP14	1.92350722700006e-09	0.880356	0.104039	0.747035	0.999999	EC
GSTO1	1.92304531502855e-09	0.88028	0.103989	0.747094	0.999999	EC
PCM1	1.9222831819451e-09	0.880154	0.103907	0.747191	0.999999	EC
RABAC1	1.91723626974876e-09	0.879317	0.103362	0.747832	0.999999	EC
ITM2C	1.91441508022683e-09	0.878848	0.103058	0.748191	0.999999	EC
AKR1A1	1.90871431682293e-09	0.877898	0.102445	0.748915	0.999999	EC
UFL1	1.90856500706487e-09	0.877873	0.102429	0.748934	0.999999	EC
PGAM1	1.9054889658666e-09	0.87736	0.102099	0.749325	0.999999	EC
IPO7	1.90334300313961e-09	0.877001	0.101869	0.749598	0.999999	EC
ITGB5	1.90139847782684e-09	0.876676	0.101661	0.749845	0.999999	EC
SEM1	1.89766840623578e-09	0.876051	0.101263	0.75032	0.999999	EC
HUWE1	1.89426454843286e-09	0.875479	0.1009	0.750753	0.999999	EC
CDIPT	1.89138188378486e-09	0.874994	0.100593	0.751119	0.999999	EC
FAM162A	1.89069663498977e-09	0.874879	0.10052	0.751207	0.999999	EC
SIX1	1.88545720052895e-09	0.873995	0.0999636	0.751873	0.999999	EC
APP	1.88456595146055e-09	0.873845	0.0998691	0.751987	0.999999	EC
PUM1	1.8842725605103e-09	0.873795	0.099838	0.752024	0.999999	EC
ENO1	1.87823151738571e-09	0.872773	0.0991989	0.752793	0.999999	EC
SMC3	1.87284927138925e-09	0.87186	0.0986312	0.753479	0.999999	EC
DRAP1	1.86290836612331e-09	0.870166	0.0975869	0.754745	0.999999	EC
FCHSD2	1.85345207203229e-09	0.868546	0.0965987	0.75595	0.999999	EC
BRD2	1.85038763099968e-09	0.868019	0.0962795	0.756341	0.999999	EC
EEF1A1	1.84830659080281e-09	0.867661	0.0960631	0.756606	0.999999	EC
FAM229B	1.84562011974536e-09	0.867198	0.095784	0.756949	0.999999	EC
RAPH1	1.84480435251742e-09	0.867057	0.0956994	0.757053	0.999999	EC
RPS17	1.84033724385811e-09	0.866285	0.0952365	0.757623	0.999999	EC
HDGF	1.84024553528573e-09	0.86627	0.095227	0.757634	0.999999	EC
NCK2	1.83383022553009e-09	0.865158	0.0945642	0.758453	0.999999	EC
TMEM237	1.82907873182036e-09	0.864332	0.0940748	0.759059	0.999999	EC
GCSH	1.82871405922972e-09	0.864269	0.0940373	0.759106	0.999999	EC
YWHAB	1.82316864131928e-09	0.863302	0.0934678	0.759814	0.999999	EC
TSPO	1.82142154132287e-09	0.862997	0.0932888	0.760037	0.999999	EC
SNRPG	1.81917486209256e-09	0.862604	0.0930588	0.760324	0.999999	EC
TNRC6B	1.81721294920235e-09	0.862261	0.0928582	0.760575	0.999999	EC
COBLL1	1.81659318941756e-09	0.862152	0.0927949	0.760654	0.999999	EC
CHD4	1.8150199944546e-09	0.861876	0.0926342	0.760855	0.999999	EC
RAD23B	1.81498551300748e-09	0.86187	0.0926307	0.760859	0.999999	EC
IQGAP1	1.80925056086163e-09	0.860863	0.0920462	0.761592	0.999999	EC
CALD1	1.80836608613493e-09	0.860708	0.0919563	0.761705	0.999999	EC
COPB1	1.80807780244522e-09	0.860657	0.0919269	0.761742	0.999999	EC
CFAP97	1.80452747768485e-09	0.860031	0.0915663	0.762195	0.999999	EC
PRELID1	1.80077506307399e-09	0.859369	0.0911859	0.762675	0.999999	EC
ACSL3	1.79978513953899e-09	0.859194	0.0910856	0.762802	0.999999	EC
KRT10	1.7992373750453e-09	0.859097	0.0910302	0.762872	0.999999	EC
PID1	1.79807717841557e-09	0.858892	0.0909128	0.76302	0.999999	EC
HLA-C	1.78911445617658e-09	0.857301	0.0900088	0.764166	0.999999	EC
NDN	1.7879685974572e-09	0.857098	0.0898935	0.764313	0.999999	EC
SRSF1	1.78422535134608e-09	0.856431	0.0895175	0.764791	0.999999	EC
PDPN	1.78242347572479e-09	0.856109	0.0893368	0.765022	0.999999	EC
CYP1B1	1.78177548541097e-09	0.855993	0.0892718	0.765105	0.999999	EC
LIMS1	1.78092363314821e-09	0.855841	0.0891865	0.765214	0.999999	EC
UBL5	1.7760503684946e-09	0.854969	0.0886991	0.765838	0.999999	EC
TCEAL4	1.77516914956013e-09	0.854811	0.0886111	0.76595	0.999999	EC
SNRNP70	1.77353380642853e-09	0.854518	0.0884479	0.76616	0.999999	EC
SELENOM	1.7656899165135e-09	0.853107	0.0876673	0.767164	0.999999	EC
DNAJC21	1.75832544606284e-09	0.851777	0.0869375	0.768107	0.999999	EC
FZD8	1.75782366817702e-09	0.851687	0.0868879	0.768172	0.999999	EC
FAM133B	1.75732453314766e-09	0.851596	0.0868385	0.768235	0.999999	EC
PRDX1	1.75712216233149e-09	0.85156	0.0868185	0.768261	0.999999	EC
ANAPC16	1.75312583015444e-09	0.850835	0.0864241	0.768773	0.999999	EC
TCEAL9	1.75293262030304e-09	0.8508	0.086405	0.768798	0.999999	EC
SSR1	1.75154355402241e-09	0.850548	0.0862681	0.768976	0.999999	EC
KAT6B	1.74436578854798e-09	0.849241	0.0855625	0.769896	0.999999	EC
TMEM248	1.740984813909e-09	0.848624	0.0852312	0.77033	0.999999	EC
RAP1A	1.73950444873504e-09	0.848353	0.0850863	0.770519	0.999999	EC
BBX	1.73595315753224e-09	0.847703	0.0847392	0.770975	0.999999	EC
PBRM1	1.73203737433161e-09	0.846984	0.0843574	0.771477	0.999999	EC
SEC13	1.72819607389564e-09	0.846278	0.0839836	0.77197	0.999999	EC
SEC11A	1.72637221900197e-09	0.845942	0.0838064	0.772204	0.999999	EC
PCBP2	1.72552961130159e-09	0.845787	0.0837247	0.772312	0.999999	EC
UTRN	1.71864969215439e-09	0.844516	0.0830583	0.773195	0.999999	EC
RPN2	1.71754617227288e-09	0.844311	0.0829517	0.773336	0.999999	EC
ABHD14A	1.70930679502958e-09	0.842781	0.0821578	0.774394	0.999999	EC
TRA2A	1.70888372661636e-09	0.842703	0.0821171	0.774449	0.999999	EC
C6orf62	1.70212762656002e-09	0.841442	0.0814691	0.775316	0.999999	EC
KDELR3	1.69854678462081e-09	0.840772	0.0811267	0.775776	0.999999	EC
ISLR	1.69672819738747e-09	0.840431	0.080953	0.77601	0.999999	EC
OBSL1	1.69642868190216e-09	0.840375	0.0809245	0.776049	0.999999	EC
UGP2	1.69599973719645e-09	0.840295	0.0808835	0.776104	0.999999	EC
ANAPC5	1.68252932195434e-09	0.837758	0.0796038	0.777835	0.999999	EC
GPI	1.68249125144421e-09	0.837751	0.0796002	0.77784	0.999999	EC
EIF3E	1.6811981053413e-09	0.837506	0.0794779	0.778006	0.999999	EC
PODNL1	1.68093721356443e-09	0.837457	0.0794532	0.77804	0.999999	EC
UBE2E3	1.67272606445685e-09	0.835899	0.0786789	0.779096	0.999999	EC
XPA	1.66237600195554e-09	0.833925	0.0777082	0.780427	0.999999	EC
SOBP	1.65528262553835e-09	0.832564	0.0770465	0.781341	0.999999	EC
AHI1	1.65446897914369e-09	0.832408	0.0769708	0.781445	0.999999	EC
CALR	1.64435328337299e-09	0.830457	0.0760324	0.782748	0.999999	EC
CGGBP1	1.6412805627061e-09	0.829862	0.0757485	0.783144	0.999999	EC
KLC1	1.63865050093453e-09	0.829352	0.075506	0.783483	0.999999	EC
SIVA1	1.63815599589046e-09	0.829256	0.0754604	0.783546	0.999999	EC
LARP1	1.63794518786354e-09	0.829215	0.075441	0.783573	0.999999	EC
TIMP2	1.62966003883318e-09	0.827602	0.0746797	0.784641	0.999999	EC
IDI1	1.62691862325501e-09	0.827067	0.0744287	0.784995	0.999999	EC
ERLEC1	1.62550663526083e-09	0.826791	0.0742995	0.785177	0.999999	EC
TM9SF2	1.62225067375631e-09	0.826153	0.0740022	0.785596	0.999999	EC
ZCRB1	1.61936964043153e-09	0.825588	0.0737396	0.785968	0.999999	EC
MSN	1.61540328654513e-09	0.824808	0.0733788	0.786479	0.999999	EC
ADH5	1.61412468186812e-09	0.824556	0.0732627	0.786644	0.999999	EC
SPEN	1.60960286248087e-09	0.823664	0.0728528	0.787228	0.999999	EC
SLC39A8	1.60769606719235e-09	0.823287	0.0726803	0.787474	0.999999	EC
ZNHIT1	1.60350755962303e-09	0.822457	0.072302	0.788014	0.999999	EC
SEC62	1.60084948837692e-09	0.821929	0.0720625	0.788357	0.999999	EC
N4BP2L2	1.59203261682406e-09	0.820173	0.0712709	0.789495	0.999999	EC
ABI2	1.5900565031428e-09	0.819778	0.0710941	0.78975	0.999999	EC
TCEAL2	1.58750632596038e-09	0.819268	0.0708663	0.79008	0.999999	EC
ARL6IP5	1.58722509389081e-09	0.819211	0.0708411	0.790116	0.999999	EC
SELENOH	1.58425304651938e-09	0.818615	0.0705761	0.7905	0.999999	EC
FUBP1	1.58294253877705e-09	0.818352	0.0704594	0.790669	0.999999	EC
ARPC2	1.57782735671245e-09	0.817323	0.0700048	0.79133	0.999999	EC
TOP1	1.56822650134792e-09	0.815382	0.0691554	0.79257	0.999999	EC
NEAT1	1.56650029788557e-09	0.815032	0.0690032	0.792794	0.999999	EC
C1S	1.56422460104764e-09	0.81457	0.0688029	0.793088	0.999999	EC
EIF3A	1.56261521164224e-09	0.814242	0.0686614	0.793296	0.999999	EC
LDHB	1.56032958638407e-09	0.813777	0.0684607	0.793591	0.999999	EC
LITAF	1.5586979732359e-09	0.813444	0.0683176	0.793802	0.999999	EC
KMT2C	1.55723581370597e-09	0.813146	0.0681895	0.793991	0.999999	EC
TNS2	1.55693309702249e-09	0.813084	0.068163	0.794031	0.999999	EC
RAB7A	1.5507741642735e-09	0.811824	0.0676248	0.794827	0.999999	EC
PLEKHA1	1.54413593590516e-09	0.81046	0.067047	0.795686	0.999999	EC
TMEM59	1.54352251511839e-09	0.810333	0.0669938	0.795765	0.999999	EC
HADHA	1.54069675621714e-09	0.809751	0.0667487	0.796131	0.999999	EC
SCAMP1	1.54008677143551e-09	0.809625	0.0666959	0.79621	0.999999	EC
OXR1	1.53913003510401e-09	0.809427	0.066613	0.796334	0.999999	EC
PAPSS1	1.53718539156231e-09	0.809025	0.0664448	0.796585	0.999999	EC
TCF7L2	1.53334196063231e-09	0.808229	0.066113	0.797083	0.999999	EC
CYBRD1	1.52472182805659e-09	0.806437	0.0653717	0.798199	0.999999	EC
C11orf58	1.52224946127252e-09	0.805921	0.0651599	0.798519	0.999999	EC
RANBP2	1.52177276862812e-09	0.805821	0.0651191	0.798581	0.999999	EC
THUMPD1	1.51695755110582e-09	0.804814	0.0647076	0.799204	0.999999	EC
USP8	1.51443101871624e-09	0.804284	0.0644923	0.799532	0.999999	EC
RO60	1.51333156606241e-09	0.804053	0.0643986	0.799674	0.999999	EC
PRPF4B	1.51249705762255e-09	0.803877	0.0643276	0.799782	0.999999	EC
STAG2	1.51095486682493e-09	0.803553	0.0641965	0.799982	0.999999	EC
SLC39A7	1.50820812353441e-09	0.802975	0.0639633	0.800338	0.999999	EC
IFT20	1.50798424798311e-09	0.802927	0.0639443	0.800367	0.999999	EC
CAND1	1.50751728973362e-09	0.802829	0.0639048	0.800427	0.999999	EC
DUT	1.49461786800389e-09	0.800097	0.0628158	0.8021	0.999999	EC
SPPL2A	1.48711835317905e-09	0.798498	0.062187	0.803072	0.999999	EC
NDUFA1	1.48396489070022e-09	0.797823	0.0619235	0.803481	0.999999	EC
CHD2	1.48275024367433e-09	0.797563	0.0618222	0.803639	0.999999	EC
IK	1.47952298388854e-09	0.79687	0.0615534	0.804057	0.999999	EC
OSMR	1.47804450010145e-09	0.796552	0.0614304	0.804249	0.999999	EC
RNMT	1.46255221059187e-09	0.793203	0.0601494	0.80626	0.999999	EC
HEXIM1	1.45883836950663e-09	0.792395	0.0598443	0.806742	0.999999	EC
AHNAK	1.45796626424788e-09	0.792205	0.0597728	0.806855	0.999999	EC
SPART	1.45600089365838e-09	0.791776	0.0596117	0.807111	0.999999	EC
PTPRA	1.45406013406433e-09	0.791352	0.0594529	0.807363	0.999999	EC
TOR1AIP1	1.45106157381923e-09	0.790696	0.059208	0.807752	0.999999	EC
SNTB2	1.44911588365762e-09	0.79027	0.0590493	0.808005	0.999999	EC
HSPA5	1.44557107938571e-09	0.789491	0.0587608	0.808465	0.999999	EC
TNRC6A	1.44352443775636e-09	0.789041	0.0585945	0.808731	0.999999	EC
KDELR2	1.44286932514992e-09	0.788897	0.0585413	0.808816	0.999999	EC
ETNK1	1.43868940504843e-09	0.787975	0.0582026	0.80936	0.999999	EC
BCAT1	1.43111713570618e-09	0.786297	0.0575916	0.810344	0.999999	EC
MAGT1	1.43100062049088e-09	0.786272	0.0575822	0.810359	0.999999	EC
THBS1	1.43054112240771e-09	0.786169	0.0575452	0.810419	0.999999	EC
ASH1L	1.42972133995999e-09	0.785987	0.0574793	0.810525	0.999999	EC
UBE2V1	1.42601122185883e-09	0.785162	0.0571814	0.811008	0.999999	EC
GOPC	1.42413307896879e-09	0.784743	0.0570308	0.811252	0.999999	EC
PPP3CA	1.42318174265755e-09	0.78453	0.0569547	0.811376	0.999999	EC
RSBN1	1.41698330790341e-09	0.783143	0.0564596	0.812182	0.999999	EC
FAM177A1	1.41300987305392e-09	0.782251	0.0561434	0.812699	0.999999	EC
BARX1	1.40486061613576e-09	0.780413	0.0554977	0.813759	0.999999	EC
USP47	1.39783033178938e-09	0.778819	0.0549436	0.814674	0.999999	EC
YAP1	1.39757148322508e-09	0.77876	0.0549233	0.814708	0.999999	EC
MAGED2	1.39288155015013e-09	0.777692	0.0545553	0.815318	0.999999	EC
CALU	1.39106466812371e-09	0.777277	0.0544131	0.815555	0.999999	EC
TAOK1	1.38248438388849e-09	0.775311	0.0537439	0.816672	0.999999	EC
HIPK3	1.37972670789746e-09	0.774676	0.0535297	0.817031	0.999999	EC
AC007952.4	1.37901252484305e-09	0.774512	0.0534743	0.817124	0.999999	EC
TPR	1.3760861703703e-09	0.773837	0.0532476	0.817506	0.999999	EC
SRSF10	1.37160231100071e-09	0.7728	0.0529011	0.81809	0.999999	EC
FAM20C	1.36782026654441e-09	0.771923	0.0526098	0.818583	0.999999	EC
GBE1	1.36480060035595e-09	0.77122	0.0523778	0.818976	0.999999	EC
FGD5-AS1	1.35497023347116e-09	0.768924	0.051626	0.820258	0.999999	EC
ELL2	1.35461301422463e-09	0.76884	0.0515987	0.820304	0.999999	EC
MT-ND4L	1.3543918072308e-09	0.768788	0.0515819	0.820333	0.999999	EC
AKAP13	1.35436700864317e-09	0.768782	0.05158	0.820336	0.999999	EC
CEP350	1.34944256008842e-09	0.767625	0.0512056	0.820979	0.999999	EC
RAB10	1.34500047095434e-09	0.766577	0.050869	0.821558	0.999999	EC
OFD1	1.34019852919274e-09	0.765441	0.0505064	0.822184	0.999999	EC
LNPEP	1.33983390028094e-09	0.765355	0.050479	0.822232	0.999999	EC
HP1BP3	1.33346061104414e-09	0.76384	0.0499999	0.823063	0.999999	EC
STK24	1.3328359006911e-09	0.763691	0.049953	0.823145	0.999999	EC
SMC5	1.33074784291876e-09	0.763193	0.0497966	0.823418	0.999999	EC
CCN1	1.3276881349611e-09	0.762462	0.0495679	0.823817	0.999999	EC
SLC14A1	1.32679836946138e-09	0.762249	0.0495015	0.823933	0.999999	EC
PLS3	1.32612922449527e-09	0.762089	0.0494516	0.82402	0.999999	EC
KDM5B	1.32490691308373e-09	0.761796	0.0493605	0.82418	0.999999	EC
HNRNPC	1.31824939964063e-09	0.760195	0.0488657	0.825049	0.999999	EC
NFE2L1	1.31668792355108e-09	0.759819	0.04875	0.825253	0.999999	EC
SOCS3	1.31611112254225e-09	0.75968	0.0487073	0.825328	0.999999	EC
NUDT21	1.31587954202167e-09	0.759624	0.0486901	0.825358	0.999999	EC
MARCH6	1.31378976056601e-09	0.759119	0.0485356	0.825631	0.999999	EC
PJA2	1.31023984101926e-09	0.75826	0.0482737	0.826095	0.999999	EC
MAGI2-AS3	1.30908796487757e-09	0.75798	0.0481888	0.826245	0.999999	EC
AGT	1.30706593649178e-09	0.757489	0.0480401	0.826509	0.999999	EC
PDCD6IP	1.28868856431398e-09	0.752992	0.0466987	0.828911	0.999999	EC
TMEM167A	1.28519782102027e-09	0.75213	0.046446	0.829367	0.999999	EC
NET1	1.28437977142964e-09	0.751928	0.0463869	0.829474	0.999999	EC
KIAA2026	1.28386670413361e-09	0.751801	0.0463499	0.829541	0.999999	EC
ZNF638	1.2772840019504e-09	0.750168	0.0458758	0.830402	0.999999	EC
CCDC47	1.27543940796448e-09	0.749709	0.0457434	0.830643	0.999999	EC
LSM14A	1.27355406331901e-09	0.74924	0.0456082	0.83089	0.999999	EC
BMI1	1.27273883304518e-09	0.749036	0.0455499	0.830996	0.999999	EC
VPS35	1.26714723194299e-09	0.747638	0.0451505	0.831728	0.999999	EC
TMEM87A	1.26657427855444e-09	0.747494	0.0451097	0.831802	0.999999	EC
SWI5	1.26308376612459e-09	0.746618	0.0448614	0.832259	0.999999	EC
CNPY2	1.26221725308862e-09	0.7464	0.0447999	0.832372	0.999999	EC
IST1	1.26107664085079e-09	0.746113	0.0447189	0.832522	0.999999	EC
KMT5A	1.25967697803768e-09	0.74576	0.0446197	0.832705	0.999999	EC
PSMB5	1.25858838976775e-09	0.745486	0.0445426	0.832847	0.999999	EC
KMT2A	1.24806587901784e-09	0.742819	0.043801	0.834224	0.999999	EC
EMP2	1.24235609677414e-09	0.741363	0.0434011	0.834972	0.999999	EC
BDP1	1.23551330744305e-09	0.73961	0.0429243	0.835868	0.999999	EC
ATAD1	1.23410728830846e-09	0.739248	0.0428267	0.836052	0.999999	EC
UACA	1.22133223151644e-09	0.735944	0.0419446	0.837725	0.999999	EC
FUT11	1.21663095755643e-09	0.73472	0.0416223	0.838341	0.999999	EC
EIF2S3	1.20197699894115e-09	0.730872	0.0406257	0.840262	0.999999	EC
PABPC1	1.18987905647904e-09	0.727661	0.039812	0.841849	0.999999	EC
RAB5A	1.18983029490264e-09	0.727648	0.0398088	0.841855	0.999999	EC
PALMD	1.18513929625043e-09	0.726394	0.0394955	0.84247	0.999999	EC
LNPK	1.18461693310758e-09	0.726254	0.0394607	0.842539	0.999999	EC
EIF3J	1.17049717221663e-09	0.722447	0.0385256	0.844392	0.999999	EC
PHPT1	1.16978234480434e-09	0.722253	0.0384785	0.844485	0.999999	EC
RIF1	1.16465086210504e-09	0.720858	0.0381417	0.845159	0.999999	EC
NEBL	1.16452721556217e-09	0.720824	0.0381336	0.845175	0.999999	EC
MT-ATP8	1.16291016140723e-09	0.720383	0.0380278	0.845387	0.999999	EC
DAZAP2	1.16205062020327e-09	0.720148	0.0379716	0.8455	0.999999	EC
PTTG1IP	1.15778090081103e-09	0.71898	0.0376931	0.846061	0.999999	EC
DDX6	1.15382458837519e-09	0.717894	0.0374359	0.84658	0.999999	EC
MT-ND4	1.14491625288378e-09	0.715434	0.0368601	0.84775	0.999999	EC
TMED4	1.14310358119217e-09	0.714931	0.0367434	0.847988	0.999999	EC
TAF15	1.13948416359606e-09	0.713924	0.0365111	0.848464	0.999999	EC
U2SURP	1.1344802698045e-09	0.712527	0.0361912	0.849121	0.999999	EC
MKLN1	1.12357018309817e-09	0.709461	0.0354984	0.850555	0.999999	EC
SF3B2	1.12241959987629e-09	0.709135	0.0354257	0.850706	0.999999	EC
PDCD6	1.12214735140431e-09	0.709058	0.0354086	0.850742	0.999999	EC
ARCN1	1.12104479854121e-09	0.708747	0.035339	0.850887	0.999999	EC
IFT57	1.12053550914705e-09	0.708602	0.0353069	0.850954	0.999999	EC
ETS2	1.11779172287793e-09	0.707824	0.0351342	0.851315	0.999999	EC
MAN1A2	1.11761263974247e-09	0.707773	0.035123	0.851338	0.999999	EC
PPP1R14B	1.11640725572099e-09	0.707431	0.0350472	0.851497	0.999999	EC
PTP4A2	1.11627739044266e-09	0.707394	0.0350391	0.851514	0.999999	EC
DYNC1H1	1.10615942020214e-09	0.704505	0.0344068	0.852844	0.999999	EC
PIEZO1	1.10610331910714e-09	0.704489	0.0344033	0.852852	0.999999	EC
MAP3K2	1.10258408597804e-09	0.703477	0.0341847	0.853314	0.999999	EC
SMARCA5	1.10044761762229e-09	0.702862	0.0340524	0.853595	0.999999	EC
LMO4	1.09855297019529e-09	0.702315	0.0339352	0.853845	0.999999	EC
TMX4	1.09722856095072e-09	0.701932	0.0338534	0.854019	0.999999	EC
DSEL	1.09444720355745e-09	0.701127	0.033682	0.854385	0.999999	EC
CCDC186	1.09413493894565e-09	0.701037	0.0336628	0.854426	0.999999	EC
G3BP1	1.09327994744204e-09	0.700788	0.0336102	0.854538	0.999999	EC
CAST	1.08886586492253e-09	0.699505	0.0333394	0.855119	0.999999	EC
TSPAN4	1.08753439127981e-09	0.699117	0.0332579	0.855294	0.999999	EC
PNN	1.08708123196365e-09	0.698984	0.0332302	0.855354	0.999999	EC
RTF1	1.08498184950355e-09	0.698371	0.0331019	0.85563	0.999999	EC
TACC1	1.08016366643409e-09	0.696959	0.0328086	0.856264	0.999999	EC
RPL4	1.0782913262443e-09	0.696408	0.032695	0.856511	0.999999	EC
ZNF106	1.07558017384855e-09	0.69561	0.0325308	0.856868	0.999999	EC
ATP5IF1	1.07446931623753e-09	0.695282	0.0324636	0.857014	0.999999	EC
OSTC	1.07054100444592e-09	0.69412	0.0322267	0.857531	0.999999	EC
IL1R1	1.07047409808764e-09	0.6941	0.0322226	0.85754	0.999999	EC
EIF4EBP2	1.06984570756015e-09	0.693914	0.0321848	0.857623	0.999999	EC
HLA-A	1.06228617518623e-09	0.691664	0.0317316	0.858618	0.999999	EC
ATP5PO	1.06115776185632e-09	0.691327	0.0316642	0.858767	0.999999	EC
GOLGA2	1.06094513541995e-09	0.691263	0.0316515	0.858795	0.999999	EC
TRAM1	1.05652238088322e-09	0.689938	0.0313882	0.859377	0.999999	EC
FSCN1	1.05273112906585e-09	0.688798	0.0311633	0.859877	0.999999	EC
TLN1	1.05081687846077e-09	0.68822	0.0310501	0.860129	0.999999	EC
APPL1	1.04743976071002e-09	0.687199	0.0308508	0.860574	0.999999	EC
LIMA1	1.04708668289056e-09	0.687092	0.03083	0.86062	0.999999	EC
JMJD1C	1.04598401540256e-09	0.686758	0.0307651	0.860765	0.999999	EC
PRRX2	1.04373003028654e-09	0.686074	0.0306327	0.861062	0.999999	EC
EIF3L	1.04196207161182e-09	0.685536	0.030529	0.861295	0.999999	EC
CLINT1	1.04013837340123e-09	0.68498	0.0304222	0.861536	0.999999	EC
DHX36	1.03871079617328e-09	0.684545	0.0303388	0.861724	0.999999	EC
CTSK	1.03843503026116e-09	0.68446	0.0303227	0.86176	0.999999	EC
CUX1	1.03365574024633e-09	0.682997	0.0300442	0.86239	0.999999	EC
SEC61G	1.02655377926068e-09	0.68081	0.0296328	0.863326	0.999999	EC
BIRC6	1.02013418010203e-09	0.678821	0.0292633	0.864173	0.999999	EC
RBM26	1.01939113774679e-09	0.67859	0.0292207	0.864271	0.999999	EC
ASAH1	1.01417459373473e-09	0.676962	0.0289224	0.864958	0.999999	EC
NIFK	1.01384755831279e-09	0.67686	0.0289037	0.865002	0.999999	EC
SLTM	1.01235151433457e-09	0.676392	0.0288185	0.865199	0.999999	EC
CNN3	1.00689703222891e-09	0.674678	0.0285088	0.865918	0.999999	EC
ARID4B	1.00273768868304e-09	0.673366	0.0282737	0.866467	0.999999	EC
XRN1	9.97502026602477e-10	0.671705	0.0279793	0.867158	0.999999	EC
HMGN2	9.95551626205972e-10	0.671085	0.0278699	0.867415	0.999999	EC
ZNF148	9.92214814012086e-10	0.67002	0.0276834	0.867855	0.999999	EC
SKIL	9.91849267490105e-10	0.669903	0.027663	0.867903	0.999999	EC
PARVA	9.9184426746183e-10	0.669902	0.0276628	0.867904	0.999999	EC
NUCB2	9.90847092720955e-10	0.669583	0.0276072	0.868036	0.999999	EC
MAF	9.85047073909745e-10	0.667721	0.0272849	0.868801	0.999999	EC
CD164	9.82386551053788e-10	0.666863	0.0271377	0.869152	0.999999	EC
MBNL1	9.79056963039733e-10	0.665787	0.0269541	0.869592	0.999999	EC
GATAD1	9.71348082821527e-10	0.66328	0.0265313	0.87061	0.999999	EC
MAML2	9.67636591990938e-10	0.662067	0.0263289	0.8711	0.999999	EC
GNAI2	9.57861231467698e-10	0.658847	0.0257996	0.872391	0.999999	EC
FARP1	9.52431734507999e-10	0.657045	0.025508	0.873108	0.999999	EC
SET	9.48080528934752e-10	0.655593	0.0252755	0.873683	0.999999	EC
ARFGEF2	9.47601703469401e-10	0.655433	0.0252499	0.873746	0.999999	EC
MED13L	9.4467407442861e-10	0.654452	0.0250942	0.874133	0.999999	EC
DDB1	9.3840963510657e-10	0.652343	0.0247624	0.87496	0.999999	EC
GADD45GIP1	9.38316095873464e-10	0.652311	0.0247575	0.874973	0.999999	EC
DTWD1	9.36839475991543e-10	0.651812	0.0246796	0.875168	0.999999	EC
ID4	9.34654787529123e-10	0.651072	0.0245647	0.875457	0.999999	EC
NCOR1	9.30973380704661e-10	0.649821	0.0243715	0.875943	0.999999	EC
TOPORS	9.29870169906914e-10	0.649445	0.0243138	0.876089	0.999999	EC
SUMO1	9.29615069000709e-10	0.649358	0.0243005	0.876123	0.999999	EC
SLC44A2	9.26095915214781e-10	0.648156	0.0241168	0.876588	0.999999	EC
STEAP3	9.24104212317791e-10	0.647474	0.0240132	0.876851	0.999999	EC
OS9	9.19719456160775e-10	0.645966	0.0237859	0.877431	0.999999	EC
NUB1	9.19538470592567e-10	0.645904	0.0237765	0.877455	0.999999	EC
MT-ND2	9.17105392430416e-10	0.645064	0.0236509	0.877777	0.999999	EC
SYNE1	9.14851364308623e-10	0.644284	0.0235348	0.878075	0.999999	EC
DDX42	9.09286032892564e-10	0.64235	0.0232493	0.878811	0.999999	EC
MIA	9.09042987344361e-10	0.642265	0.0232369	0.878843	0.999999	EC
SSR2	9.03574226143061e-10	0.640353	0.0229581	0.879566	0.999999	EC
EIF5	9.01668808266057e-10	0.639684	0.0228614	0.879818	0.999999	EC
HNRNPK	9.00404062664884e-10	0.639239	0.0227973	0.879985	0.999999	EC
SDCCAG8	8.91309550132731e-10	0.636021	0.0223391	0.881189	0.999999	EC
COPZ2	8.90134754384333e-10	0.635603	0.0222803	0.881344	0.999999	EC
SMARCE1	8.84473612505276e-10	0.633582	0.0219978	0.882093	0.999999	EC
VKORC1	8.79787924445322e-10	0.631898	0.0217653	0.882713	0.999999	EC
MPC2	8.76257259276693e-10	0.630624	0.021591	0.88318	0.999999	EC
QKI	8.69139757079505e-10	0.62804	0.0212416	0.884123	0.999999	EC
CD44	8.68871331217979e-10	0.627942	0.0212285	0.884158	0.999999	EC
SRSF7	8.6221806527874e-10	0.625506	0.0209046	0.885039	0.999999	EC
TMEM106B	8.6198022632069e-10	0.625419	0.0208931	0.885071	0.999999	EC
H2AFV	8.57810154767101e-10	0.623882	0.0206914	0.885623	0.999999	EC
PFKL	8.57082949576378e-10	0.623614	0.0206564	0.885719	0.999999	EC
TBL1XR1	8.54824401981955e-10	0.622778	0.0205477	0.886018	0.999999	EC
SKI	8.53579820908307e-10	0.622316	0.0204879	0.886183	0.999999	EC
COPS2	8.52083707659961e-10	0.62176	0.0204161	0.886381	0.999999	EC
MEF2A	8.49227115549448e-10	0.620696	0.0202795	0.886759	0.999999	EC
RBM39	8.47674949381359e-10	0.620117	0.0202054	0.886965	0.999999	EC
FAM120AOS	8.4442579964178e-10	0.6189	0.0200508	0.887395	0.999999	EC
SMARCC2	8.42477392995253e-10	0.618168	0.0199584	0.887653	0.999999	EC
UBB	8.39146276067705e-10	0.616913	0.0198009	0.888095	0.999999	EC
PDE4DIP	8.27360744792911e-10	0.612432	0.0192486	0.889656	0.999999	EC
RUNX1	8.25112741495254e-10	0.611571	0.0191441	0.889954	0.999999	EC
MT-CO3	8.24550733162988e-10	0.611355	0.019118	0.890029	0.999999	EC
ZNF704	8.24358112807372e-10	0.611281	0.0191091	0.890054	0.999999	EC
UBE2K	8.19483640327812e-10	0.609402	0.0188838	0.8907	0.999999	EC
TNFRSF1A	8.17268856379819e-10	0.608545	0.0187819	0.890994	0.999999	EC
PSD3	8.15723372314548e-10	0.607945	0.0187109	0.891199	0.999999	EC
NDUFA4	8.14832215287232e-10	0.607599	0.01867	0.891317	0.999999	EC
IDS	8.1278478033729e-10	0.606802	0.0185763	0.891588	0.999999	EC
SYAP1	8.1068677326586e-10	0.605984	0.0184805	0.891866	0.999999	EC
SEC22B	8.09271164366913e-10	0.60543	0.0184161	0.892054	0.999999	EC
RAB14	8.08610688686844e-10	0.605172	0.018386	0.892141	0.999999	EC
FOXO3	8.02401551675461e-10	0.60273	0.0181047	0.892965	0.999999	EC
THRB	7.95916893110968e-10	0.60016	0.0178133	0.893825	0.999999	EC
ZNF280D	7.94272436481499e-10	0.599505	0.0177398	0.894043	0.999999	EC
MEG3	7.91873869600315e-10	0.598548	0.0176328	0.894361	0.999999	EC
ZFAND5	7.8363490434183e-10	0.595236	0.0172678	0.895453	0.999999	EC
MNAT1	7.82836622609519e-10	0.594913	0.0172326	0.895559	0.999999	EC
DDX5	7.79127218756232e-10	0.593409	0.0170697	0.896051	0.999999	EC
PRG4	7.77405207892309e-10	0.592708	0.0169943	0.89628	0.999999	EC
IPO5	7.74453392399974e-10	0.591504	0.0168655	0.896671	0.999999	EC
FGF2	7.74426287126997e-10	0.591492	0.0168643	0.896675	0.999999	EC
EIF2AK1	7.68180359720355e-10	0.588928	0.0165934	0.897504	0.999999	EC
RSF1	7.67415872678301e-10	0.588613	0.0165604	0.897605	0.999999	EC
GPSM2	7.67377065301385e-10	0.588597	0.0165587	0.89761	0.999999	EC
NUMA1	7.60659860357402e-10	0.585813	0.0162701	0.898502	0.999999	EC
ACTR3	7.50009388613577e-10	0.581349	0.0158176	0.899915	0.999999	EC
THOC2	7.48644652967848e-10	0.580773	0.0157601	0.900097	0.999999	EC
SNHG32	7.42423493132035e-10	0.578131	0.0154993	0.900922	0.999999	EC
PDLIM5	7.40428543781392e-10	0.577279	0.0154161	0.901187	0.999999	EC
HNRNPL	7.39315973288913e-10	0.576803	0.0153698	0.901335	0.999999	EC
PDCD4	7.33700388059344e-10	0.57439	0.0151372	0.902081	0.999999	EC
SMIM14	7.2946526497721e-10	0.572557	0.014963	0.902643	0.999999	EC
NME1	7.27728137486085e-10	0.571803	0.0148918	0.902874	0.999999	EC
ZFHX3	7.27237185347888e-10	0.571589	0.0148717	0.902939	0.999999	EC
ACTR2	7.25711507556521e-10	0.570924	0.0148094	0.903142	0.999999	EC
RAB27A	7.22293390038228e-10	0.56943	0.0146702	0.903596	0.999999	EC
NFE2L2	7.22105620077426e-10	0.569348	0.0146626	0.90362	0.999999	EC
TCEA1	7.18627871849844e-10	0.56782	0.0145217	0.904082	0.999999	EC
SEC61B	7.17227234430939e-10	0.567202	0.0144651	0.904268	0.999999	EC
CHAD	7.1519283250031e-10	0.566303	0.0143832	0.904539	0.999999	EC
RBMS1	7.13511197592247e-10	0.565558	0.0143156	0.904762	0.999999	EC
BCLAF1	7.07492358783212e-10	0.562877	0.0140751	0.905562	0.999999	EC
NDUFB2	7.0617312975619e-10	0.562287	0.0140227	0.905737	0.999999	EC
AUTS2	7.05128897063331e-10	0.561818	0.0139812	0.905876	0.999999	EC
SPOCK1	7.01484287176527e-10	0.560178	0.0138371	0.90636	0.999999	EC
ANKRD12	6.97469527226259e-10	0.558362	0.0136791	0.906893	0.999999	EC
CTNNA1	6.96861155065292e-10	0.558086	0.0136553	0.906974	0.999999	EC
H3F3A	6.9542267437992e-10	0.557432	0.013599	0.907165	0.999999	EC
IFI16	6.93121176658261e-10	0.556383	0.0135091	0.907471	0.999999	EC
EIF4B	6.90590107803934e-10	0.555225	0.0134106	0.907808	0.999999	EC
SON	6.8859802456028e-10	0.554311	0.0133334	0.908072	0.999999	EC
DDX24	6.85032276459423e-10	0.552669	0.0131956	0.908546	0.999999	EC
FBXO9	6.84478644217845e-10	0.552413	0.0131743	0.90862	0.999999	EC
SMAD5	6.83091668872735e-10	0.551771	0.013121	0.908804	0.999999	EC
UBE2Q2	6.80645802840501e-10	0.550636	0.0130272	0.909129	0.999999	EC
DYNC1I2	6.79910960195302e-10	0.550294	0.0129991	0.909227	0.999999	EC
OIP5-AS1	6.69673814520298e-10	0.545494	0.0126106	0.910588	0.999999	EC
ST13	6.68696724675853e-10	0.545033	0.0125738	0.910718	0.999999	EC
PPFIBP1	6.65230748208025e-10	0.543389	0.0124438	0.911179	0.999999	EC
SWAP70	6.6464898973194e-10	0.543112	0.012422	0.911256	0.999999	EC
GABPB1-AS1	6.64509868868886e-10	0.543046	0.0124168	0.911275	0.999999	EC
EID1	6.62866713017887e-10	0.542262	0.0123555	0.911493	0.999999	EC
SH3BGRL	6.62332405853768e-10	0.542007	0.0123356	0.911564	0.999999	EC
NT5E	6.54581724368749e-10	0.538284	0.0120486	0.912595	0.999999	EC
TMED7	6.49380989422625e-10	0.53576	0.0118579	0.913287	0.999999	EC
SPTY2D1	6.47553036343598e-10	0.534869	0.0117912	0.91353	0.999999	EC
PRMT2	6.46118027991919e-10	0.534167	0.011739	0.913721	0.999999	EC
ELF2	6.41996475649785e-10	0.532143	0.0115897	0.914269	0.999999	EC
HNRNPF	6.34475883556856e-10	0.528416	0.0113198	0.915269	0.999999	EC
PKD2	6.3128414363397e-10	0.526821	0.0112062	0.915694	0.999999	EC
WSB1	6.31144847671407e-10	0.526751	0.0112013	0.915712	0.999999	EC
MT-ND3	6.30956093545802e-10	0.526657	0.0111946	0.915738	0.999999	EC
TRIM44	6.28296144183352e-10	0.525321	0.0111004	0.916092	0.999999	EC
RB1CC1	6.26332987736925e-10	0.524331	0.0110311	0.916353	0.999999	EC
ZC3H13	6.24170926745746e-10	0.523238	0.0109551	0.91664	0.999999	EC
TGFBR2	6.22708365021365e-10	0.522496	0.0109038	0.916835	0.999999	EC
ENOSF1	6.22023010377374e-10	0.522148	0.0108798	0.916926	0.999999	EC
FRMD4B	6.19981326215428e-10	0.521108	0.0108085	0.917198	0.999999	EC
ACTN4	6.16215079526151e-10	0.519181	0.0106776	0.917699	0.999999	EC
PTMA	6.15459967570172e-10	0.518793	0.0106514	0.9178	0.999999	EC
SESTD1	6.08683069374853e-10	0.515292	0.0104182	0.918702	0.999999	EC
SESN3	6.06832627498854e-10	0.51433	0.0103549	0.918948	0.999999	EC
NR3C1	6.06278692307566e-10	0.514041	0.010336	0.919022	0.999999	EC
CSGALNACT1	6.05210328202322e-10	0.513483	0.0102996	0.919164	0.999999	EC
CEBPZ	5.98522999660914e-10	0.50997	0.0100733	0.920054	0.999999	EC
TPI1	5.97724236365847e-10	0.509548	0.0100464	0.92016	0.999999	EC
EPM2AIP1	5.95674907684807e-10	0.508462	0.00997762	0.920433	0.999999	EC
PPP4R3B	5.91087337020786e-10	0.506018	0.00982453	0.921044	0.999999	EC
RBBP6	5.8979294223009e-10	0.505325	0.00978155	0.921216	0.999999	EC
GULP1	5.89606913426276e-10	0.505226	0.00977538	0.921241	0.999999	EC
IL13RA1	5.73900758107572e-10	0.496691	0.00926152	0.923333	0.999999	EC
WASF2	5.7342259292078e-10	0.496428	0.00924609	0.923396	0.999999	EC
MT-CO1	5.71490585716281e-10	0.495361	0.00918389	0.923654	0.999999	EC
RBMX	5.70460638802752e-10	0.494791	0.00915082	0.923791	0.999999	EC
EFCAB14	5.65349281439306e-10	0.491946	0.00898757	0.924471	0.999999	EC
SF1	5.64099704244898e-10	0.491247	0.00894788	0.924638	0.999999	EC
SNHG5	5.60356385533837e-10	0.489143	0.00882952	0.925137	0.999999	EC
MT-CO2	5.56784122708213e-10	0.487122	0.00871731	0.925612	0.999999	EC
MT-ATP6	5.5515921362109e-10	0.486198	0.0086665	0.925829	0.999999	EC
NRDC	5.54376706418171e-10	0.485752	0.00864208	0.925933	0.999999	EC
AP3B1	5.53859786157362e-10	0.485457	0.00862598	0.926002	0.999999	EC
TMEM230	5.46368387654575e-10	0.481154	0.00839421	0.927	0.999999	EC
STX16	5.46188704032102e-10	0.48105	0.00838869	0.927024	0.999999	EC
YWHAE	5.3985003679235e-10	0.477362	0.00819511	0.927869	0.999999	EC
POGZ	5.38699995214351e-10	0.476688	0.00816023	0.928022	0.999999	EC
PGRMC2	5.29483381842595e-10	0.471236	0.00788339	0.92925	0.999999	EC
METAP2	5.16082973382307e-10	0.463138	0.00748941	0.931036	0.999999	EC
KDM2A	5.10485244777993e-10	0.459694	0.00732782	0.931782	0.999999	EC
RAB13	5.05639069947625e-10	0.456681	0.00718935	0.932428	0.999999	EC
CREBRF	4.89718960201671e-10	0.446578	0.00674376	0.934551	0.999999	EC
ZFYVE16	4.89280576456187e-10	0.446295	0.0067317	0.934609	0.999999	EC
SMG1	4.86570275088975e-10	0.444541	0.00665732	0.934971	0.999999	EC
RNPS1	4.84481665913409e-10	0.443183	0.00660029	0.935249	0.999999	EC
ZNF302	4.73932403689409e-10	0.436232	0.00631599	0.936656	0.999999	EC
AFF1	4.69841910257502e-10	0.433496	0.00620743	0.937202	0.999999	EC
TMEM43	4.68713385041389e-10	0.432736	0.00617765	0.937352	0.999999	EC
BOD1L1	4.66641474701388e-10	0.431338	0.00612315	0.937629	0.999999	EC
CDK2AP1	4.65739320756559e-10	0.430727	0.0060995	0.937749	0.999999	EC
SLC35E1	4.58974746376420e-10	0.426108	0.00592361	0.938651	0.999999	EC
SUCO	4.52996509747645e-10	0.42197	0.0057703	0.939449	0.999999	EC
XRN2	4.4919602566567e-10	0.419311	0.00567388	0.939956	0.999999	EC
STEAP2	4.42225870973858e-10	0.414376	0.00549917	0.940886	0.999999	EC
GPATCH8	4.42205632257655e-10	0.414361	0.00549866	0.940889	0.999999	EC
PRPF8	4.37922535180519e-10	0.41129	0.00539266	0.94146	0.999999	EC
PAPSS2	4.30100026935836e-10	0.405602	0.00520173	0.942504	0.999999	EC
NPTN	4.24508821603935e-10	0.401474	0.00506736	0.94325	0.999999	EC
SERPINB6	4.22648864609322e-10	0.400089	0.00502306	0.943498	0.999999	EC
NIPBL	4.20775311994355e-10	0.398687	0.00497862	0.943748	0.999999	EC
CSNK1G3	4.20601961407472e-10	0.398557	0.00497452	0.943772	0.999999	EC
HNRNPA3	4.19432315646961e-10	0.397678	0.00494689	0.943928	0.999999	EC
MAP4K5	4.19113216735855e-10	0.397438	0.00493937	0.94397	0.999999	EC
FAN1	4.17410775466238e-10	0.396154	0.00489932	0.944198	0.999999	EC
RBPJ	4.15887153200855e-10	0.395001	0.00486362	0.944401	0.999999	EC
RNF24	4.09335628629702e-10	0.389992	0.00471159	0.945275	0.999999	EC
CDC5L	4.08513730785461e-10	0.389358	0.00469269	0.945385	0.999999	EC
CLMP	4.00144520874526e-10	0.382829	0.00450238	0.946502	0.999999	EC
ZC3H7A	3.97329656647179e-10	0.380603	0.00443926	0.946878	0.999999	EC
DMAC1	3.97005345411225e-10	0.380345	0.00443202	0.946921	0.999999	EC
NCKAP1	3.89498806027344e-10	0.374325	0.004266	0.947924	0.999999	EC
SECISBP2L	3.86174545806775e-10	0.371622	0.00419349	0.948367	0.999999	EC
CHCHD2	3.78921349962374e-10	0.365644	0.00403745	0.949336	0.999999	EC
PHF3	3.763985985138e-10	0.363538	0.00398386	0.949673	0.999999	EC
MORF4L1	3.74558532497393e-10	0.361993	0.00394501	0.949918	0.999999	EC
SLC38A2	3.72904419942991e-10	0.360598	0.00391024	0.950139	0.999999	EC
GLDN	3.70637220987957e-10	0.358675	0.00386284	0.950442	0.999999	EC
ZNF791	3.65605209074595e-10	0.354366	0.00375866	0.951114	0.999999	EC
BCAP29	3.61300848342145e-10	0.350633	0.00367068	0.951689	0.999999	EC
SLC20A1	3.59110333048502e-10	0.348716	0.00362631	0.951981	0.999999	EC
SLC26A2	3.50200280134762e-10	0.340798	0.00344859	0.953171	0.999999	EC
BLOC1S6	3.40704407857308e-10	0.332136	0.0032641	0.95444	0.999999	EC
HNRNPH1	3.36435366366737e-10	0.328163	0.00318282	0.95501	0.999999	EC
RNF11	3.36395710676075e-10	0.328126	0.00318207	0.955015	0.999999	EC
SMAD3	3.33510859680614e-10	0.325412	0.00312772	0.955401	0.999999	EC
GALNT10	3.28495241341274e-10	0.320639	0.00303436	0.956071	0.999999	EC
MDM4	3.25643950416227e-10	0.317892	0.00298191	0.956452	0.999999	EC
MAP4	3.25503751446864e-10	0.317757	0.00297934	0.95647	0.999999	EC
PKN2	3.24116377254023e-10	0.316411	0.002954	0.956656	0.999999	EC
CCSER2	3.23962197140347e-10	0.316262	0.00295119	0.956676	0.999999	EC
SEC23A	3.23241000814592e-10	0.31556	0.00293807	0.956773	0.999999	EC
PRPF38B	3.19199606434958e-10	0.311597	0.00286506	0.957313	0.999999	EC
ATG12	3.16267272845287e-10	0.30869	0.00281266	0.957704	0.999999	EC
RAB2A	3.15028769622298e-10	0.307454	0.00279067	0.95787	0.999999	EC
ATXN7L3B	3.09491069485303e-10	0.301869	0.00269342	0.95861	0.999999	EC
CTSD	3.09378659521176e-10	0.301755	0.00269147	0.958625	0.999999	EC
XRCC5	3.05335456099026e-10	0.297613	0.00262158	0.959165	0.999999	EC
USP11	3.04014627587012e-10	0.296247	0.00259895	0.959342	0.999999	EC
NDRG1	3.00082619908955e-10	0.292149	0.00253215	0.959867	0.999999	EC
PREPL	2.99573027795181e-10	0.291614	0.00252356	0.959935	0.999999	EC
DPYSL2	2.95848343392031e-10	0.287675	0.0024612	0.960433	0.999999	EC
CMPK1	2.89449267368682e-10	0.280791	0.00235588	0.961288	0.999999	EC
RFTN2	2.85348852077287e-10	0.2763	0.00228961	0.961836	0.999999	EC
ATP5F1A	2.82022490998551e-10	0.27261	0.00223654	0.96228	0.999999	EC
FXR1	2.74880246219734e-10	0.264537	0.00212469	0.963235	0.999999	EC
NFKBIZ	2.6944964287797e-10	0.258258	0.00204157	0.963961	0.999999	EC
SLAIN2	2.69053976905408e-10	0.257796	0.00203558	0.964014	0.999999	EC
KMT2E	2.67907729966407e-10	0.256453	0.00201827	0.964167	0.999999	EC
CAPRIN1	2.6765502763024e-10	0.256156	0.00201446	0.964201	0.999999	EC
YY1	2.57143113524262e-10	0.243551	0.00185934	0.965606	0.999999	EC
MPHOSPH8	2.45665353596401e-10	0.22919	0.00169706	0.96714	0.999999	EC
ESF1	2.4393001616425e-10	0.226961	0.00167317	0.967372	0.999999	EC
LMNA	2.07991490494825e-10	0.176866	0.00121647	0.972177	0.999999	EC
MYL6	2.0206883812977e-10	0.167792	0.00114817	0.972969	0.999999	EC
MIF	1.88813810786405e-10	0.146485	0.00100248	0.974742	0.999999	EC
SUMO2	1.77726721180333e-10	0.127489	0.000888207	0.976224	0.999999	EC
ITM2B	1.63773409860031e-10	0.101834	0.000754215	0.97809	0.999999	EC
EDF1	1.54295791299988e-10	0.0831367	0.000669448	0.979358	0.999999	EC
SSR3	1.52008835683463e-10	0.0784541	0.00064975	0.979664	0.999999	EC
SH3BGRL3	1.36023324090255e-10	0.0436253	0.000520278	0.981802	0.999999	EC
GABARAPL2	5.48426053740189e-11	-0.240235	8.45755275132718e-05	0.992662	0.999999	EC
PCOLCE2	5.36790176270697e-11	-0.246918	8.10247457714824e-05	0.992818	0.999999	EC
RPS11	5.2926131898089e-11	-0.251319	7.87678276310867e-05	0.992919	0.999999	EC
PLAC9	5.13151099736089e-11	-0.26095	7.40455709907054e-05	0.993134	0.999999	EC
RPLP0	5.04863544788e-11	-0.266022	7.16731650388198e-05	0.993245	0.999999	EC
OAZ1	4.96405787484995e-11	-0.271284	6.92918618597382e-05	0.993358	0.999999	EC
UBC	4.92154236996508e-11	-0.273963	6.81100211551005e-05	0.993415	0.999999	EC
CD63	4.90172999419902e-11	-0.275219	6.75627515852715e-05	0.993442	0.999999	EC
S100B	4.8961230741609e-11	-0.275576	6.74082745793277e-05	0.993449	0.999999	EC
CALM1	4.85885262559456e-11	-0.277955	6.63859251236521e-05	0.993499	0.999999	EC
RPL27A	4.78244749387425e-11	-0.282891	6.43145121628392e-05	0.993601	0.999999	EC
RNASEK	4.71711937125128e-11	-0.287174	6.25694434174924e-05	0.993689	0.999999	EC
GSTP1	4.64529318928981e-11	-0.291951	6.06784974707397e-05	0.993785	0.999999	EC
ATRAID	4.64100636313737e-11	-0.292239	6.05665570025962e-05	0.993791	0.999999	EC
LDHA	4.63142053467649e-11	-0.292882	6.03166193828149e-05	0.993803	0.999999	EC
NDUFA4L2	4.58376490324988e-11	-0.296102	5.9081733386526e-05	0.993867	0.999999	EC
PPIA	4.5393261158256e-11	-0.299135	5.79417126098785e-05	0.993927	0.999999	EC
SERF2	4.53854729931457e-11	-0.299189	5.79218320856974e-05	0.993928	0.999999	EC
S100A10	4.50019389497547e-11	-0.30183	5.69470210683451e-05	0.993979	0.999999	EC
LAPTM4A	4.48207096111399e-11	-0.303086	5.64892767938734e-05	0.994003	0.999999	EC
OST4	4.42557439441725e-11	-0.307035	5.50741559336526e-05	0.994079	0.999999	EC
PRDX2	4.41464146390223e-11	-0.307804	5.48023818650321e-05	0.994093	0.999999	EC
SUB1	4.39233336688842e-11	-0.309381	5.42499256824244e-05	0.994123	0.999999	EC
SOD1	4.33894653782547e-11	-0.313187	5.29391734806123e-05	0.994195	0.999999	EC
CD81	4.30098834328450e-11	-0.315922	5.20169746333493e-05	0.994245	0.999999	EC
S100A1	4.11472844576192e-11	-0.329697	4.76092035636956e-05	0.994495	0.999999	EC
EMP3	4.11032747927704e-11	-0.33003	4.75074158219367e-05	0.994501	0.999999	EC
RPS2	4.10057449413624e-11	-0.330769	4.72822321024475e-05	0.994514	0.999999	EC
DYNLL1	4.07951872039419e-11	-0.33237	4.67979058432061e-05	0.994542	0.999999	EC
RPS4X	4.04793226637488e-11	-0.334788	4.60760278685122e-05	0.994584	0.999999	EC
S100A13	4.04336587754131e-11	-0.335139	4.59721316712587e-05	0.99459	0.999999	EC
VIM	4.02150564726579e-11	-0.336826	4.54763839297313e-05	0.994619	0.999999	EC
NEDD8	4.00416487280709e-11	-0.33817	4.50850402045456e-05	0.994643	0.999999	EC
GUK1	3.98304142929091e-11	-0.339815	4.46106145360044e-05	0.994671	0.999999	EC
GNG5	3.9174395984463e-11	-0.344981	4.31532169258634e-05	0.994759	0.999999	EC
SSR4	3.90456551768332e-11	-0.346005	4.28700497669532e-05	0.994776	0.999999	EC
PEBP1	3.80392299828828e-11	-0.354126	4.06885293183914e-05	0.994911	0.999999	EC
PARK7	3.78611876701313e-11	-0.355584	4.03085360078814e-05	0.994934	0.999999	EC
HSPE1	3.77102837095717e-11	-0.356826	3.99878595522657e-05	0.994955	0.999999	EC
TMEM14C	3.76342269797177e-11	-0.357454	3.98267216061485e-05	0.994965	0.999999	EC
TMED9	3.73717078406999e-11	-0.359631	3.92730335466229e-05	0.995	0.999999	EC
IER3IP1	3.72079590463377e-11	-0.360996	3.89296281555347e-05	0.995022	0.999999	EC
SAP18	3.69684568400878e-11	-0.363004	3.84300724519222e-05	0.995054	0.999999	EC
NME2	3.69432812950638e-11	-0.363215	3.83777484617672e-05	0.995057	0.999999	EC
RPLP2	3.67207240718323e-11	-0.365094	3.79167435188914e-05	0.995087	0.999999	EC
TSPAN6	3.65686599556371e-11	-0.366384	3.76033598416476e-05	0.995107	0.999999	EC
PRDX4	3.65091505543635e-11	-0.366891	3.7481073017502e-05	0.995115	0.999999	EC
ENY2	3.61600430768469e-11	-0.369878	3.67676977463143e-05	0.995162	0.999999	EC
NDUFA13	3.54831910091123e-11	-0.375751	3.54041275481396e-05	0.995253	0.999999	EC
FIS1	3.49909074532716e-11	-0.380094	3.44285688256711e-05	0.995318	0.999999	EC
PPDPF	3.48497267988439e-11	-0.38135	3.41513058219016e-05	0.995337	0.999999	EC
SERPINA1	3.45674912561047e-11	-0.383877	3.36003871798271e-05	0.995375	0.999999	EC
BEX3	3.44782097463874e-11	-0.384681	3.34270440127248e-05	0.995387	0.999999	EC
RPS24	3.42158941215473e-11	-0.387055	3.29203425230942e-05	0.995422	0.999999	EC
CCN6	3.39398802617319e-11	-0.389572	3.23913590478318e-05	0.995459	0.999999	EC
SNORC	3.38610563628623e-11	-0.390294	3.22410787093784e-05	0.99547	0.999999	EC
MXRA7	3.3762053465259e-11	-0.391204	3.20528215058185e-05	0.995483	0.999999	EC
ANXA2	3.35942426808583e-11	-0.392752	3.17349829171027e-05	0.995505	0.999999	EC
ELOB	3.32651304519011e-11	-0.395811	3.11162333918405e-05	0.995549	0.999999	EC
NPM1	3.31619913885849e-11	-0.396776	3.09235797704049e-05	0.995563	0.999999	EC
ACTG1	3.2693522884566e-11	-0.401197	3.00560565624184e-05	0.995626	0.999999	EC
TMA7	3.26347540873619e-11	-0.401756	2.99480981312983e-05	0.995634	0.999999	EC
HEBP1	3.26346412300126e-11	-0.401757	2.99478909989194e-05	0.995634	0.999999	EC
ATP5MC3	3.25837042381803e-11	-0.402242	2.98544770720869e-05	0.99564	0.999999	EC
PRDX6	3.25801256566742e-11	-0.402276	2.98479197566909e-05	0.995641	0.999999	EC
AK1	3.24233901638505e-11	-0.403774	2.95614275852713e-05	0.995662	0.999999	EC
SPINT2	3.21430932004997e-11	-0.406471	2.90525256712026e-05	0.995699	0.999999	EC
GLIPR1	3.19501656196242e-11	-0.408342	2.87048172323907e-05	0.995725	0.999999	EC
CIRBP	3.1926957596813e-11	-0.408567	2.86631310571298e-05	0.995728	0.999999	EC
NDUFC1	3.1845539343467e-11	-0.40936	2.85171273908541e-05	0.995739	0.999999	EC
DSTN	3.18128905142454e-11	-0.409679	2.84586844457401e-05	0.995744	0.999999	EC
DYNLT1	3.18013399153461e-11	-0.409792	2.84380226844754e-05	0.995745	0.999999	EC
TIMP1	3.17345658295905e-11	-0.410445	2.83187239780702e-05	0.995754	0.999999	EC
C4orf3	3.16036193687448e-11	-0.411729	2.80855028245282e-05	0.995772	0.999999	EC
RBX1	3.15231382282605e-11	-0.412521	2.79426410094326e-05	0.995782	0.999999	EC
ARPC3	3.14374951156292e-11	-0.413366	2.77910162622968e-05	0.995794	0.999999	EC
TXNIP	3.13010179614375e-11	-0.414718	2.75502460597423e-05	0.995812	0.999999	EC
CHID1	3.11114787532446e-11	-0.416604	2.72176024562186e-05	0.995837	0.999999	EC
S100A11	3.07172480210106e-11	-0.420565	2.65321941890734e-05	0.99589	0.999999	EC
RACK1	3.06769773114366e-11	-0.420972	2.64626716917043e-05	0.995896	0.999999	EC
EEF1G	3.06500584344396e-11	-0.421245	2.64162503733659e-05	0.995899	0.999999	EC
FTH1	3.0641517639097e-11	-0.421331	2.64015303783523e-05	0.9959	0.999999	EC
SPCS2	3.05606575164635e-11	-0.422152	2.62623718550212e-05	0.995911	0.999999	EC
RNASEH2C	3.05183619112424e-11	-0.422582	2.6189728505902e-05	0.995917	0.999999	EC
DAD1	3.05104815867425e-11	-0.422662	2.61762050465474e-05	0.995918	0.999999	EC
GABARAP	3.02231933892826e-11	-0.4256	2.56855730086776e-05	0.995956	0.999999	EC
MYDGF	3.01216805265512e-11	-0.426645	2.5513318730088e-05	0.99597	0.999999	EC
HSBP1	3.00886761605781e-11	-0.426985	2.54574394049185e-05	0.995974	0.999999	EC
ARL3	2.9947630599094e-11	-0.428444	2.5219327038847e-05	0.995993	0.999999	EC
ATP5MPL	2.97377924082962e-11	-0.430628	2.4867149732141e-05	0.996021	0.999999	EC
CSTB	2.96747018194298e-11	-0.431287	2.47617472290488e-05	0.99603	0.999999	EC
MZT2B	2.91017942218108e-11	-0.43734	2.38148631110065e-05	0.996106	0.999999	EC
CILP	2.89467637517369e-11	-0.438998	2.35618068668599e-05	0.996127	0.999999	EC
B2M	2.89413020574404e-11	-0.439057	2.35529163914429e-05	0.996128	0.999999	EC
COA3	2.8772117010666e-11	-0.440877	2.327835002404e-05	0.99615	0.999999	EC
GAS5	2.87665190521948e-11	-0.440937	2.32692927440449e-05	0.996151	0.999999	EC
MDH1	2.87422872147204e-11	-0.441199	2.32301068952051e-05	0.996154	0.999999	EC
HNRNPA1	2.86601057528531e-11	-0.442088	2.30974553179136e-05	0.996165	0.999999	EC
ATOX1	2.8600063523484e-11	-0.442739	2.30007794687771e-05	0.996173	0.999999	EC
CNBP	2.85917943460454e-11	-0.442829	2.29874808947753e-05	0.996175	0.999999	EC
ERH	2.85253028099608e-11	-0.443551	2.28806883213668e-05	0.996183	0.999999	EC
MATN3	2.83776157604672e-11	-0.445163	2.26443764633949e-05	0.996203	0.999999	EC
CD9	2.83560916082703e-11	-0.445398	2.26100384016637e-05	0.996206	0.999999	EC
MRPL51	2.83005232991036e-11	-0.446007	2.25215092375395e-05	0.996214	0.999999	EC
TXN	2.82280737166973e-11	-0.446803	2.24063463218184e-05	0.996223	0.999999	EC
TMEM258	2.81983667113693e-11	-0.44713	2.23592106081515e-05	0.996227	0.999999	EC
TMED10	2.80637908452421e-11	-0.448615	2.21463025373705e-05	0.996245	0.999999	EC
NDUFAB1	2.80485349694053e-11	-0.448783	2.21222309919027e-05	0.996247	0.999999	EC
PCBP1	2.79312164011695e-11	-0.450084	2.1937556769968e-05	0.996263	0.999999	EC
HEBP2	2.77654766269674e-11	-0.451932	2.16779806651202e-05	0.996285	0.999999	EC
NDUFA5	2.75617515271188e-11	-0.454217	2.13610297494248e-05	0.996312	0.999999	EC
ATP5PF	2.74047783372397e-11	-0.45599	2.11184065293879e-05	0.996333	0.999999	EC
RPL27	2.72801216142431e-11	-0.457405	2.09267199593906e-05	0.99635	0.999999	EC
BTG1	2.72500075359255e-11	-0.457748	2.08805441347286e-05	0.996354	0.999999	EC
NDUFB10	2.71700232498015e-11	-0.45866	2.07581467848599e-05	0.996365	0.999999	EC
SERINC1	2.70823886128443e-11	-0.459662	2.06244554066378e-05	0.996376	0.999999	EC
SBDS	2.70406688369169e-11	-0.460141	2.05609613832045e-05	0.996382	0.999999	EC
ARL1	2.69792269061405e-11	-0.460847	2.046763011764e-05	0.99639	0.999999	EC
HSP90AA1	2.69357281144302e-11	-0.461347	2.04016831244106e-05	0.996396	0.999999	EC
ANXA5	2.68285872639969e-11	-0.462584	2.02397044771302e-05	0.99641	0.999999	EC
PGK1	2.6694060463554e-11	-0.464144	2.00372371445824e-05	0.996428	0.999999	EC
TOMM6	2.66575389610009e-11	-0.464569	1.99824467233982e-05	0.996433	0.999999	EC
IGFBP7	2.66492557226754e-11	-0.464665	1.99700304494846e-05	0.996434	0.999999	EC
CNMD	2.64700312777715e-11	-0.466759	1.97023244898526e-05	0.996458	0.999999	EC
NDUFB11	2.64323331401551e-11	-0.467202	1.96462450668162e-05	0.996463	0.999999	EC
TMEM219	2.61958670067995e-11	-0.46999	1.92963031018556e-05	0.996495	0.999999	EC
SNRPN	2.61709105754487e-11	-0.470285	1.9259553986234e-05	0.996498	0.999999	EC
NDUFC2	2.59427235997643e-11	-0.473002	1.89251659191311e-05	0.996529	0.999999	EC
CD59	2.57948707976147e-11	-0.474776	1.87100639678279e-05	0.996549	0.999999	EC
DEK	2.57418680775144e-11	-0.475414	1.86332529269011e-05	0.996556	0.999999	EC
HSP90AB1	2.5625346775698e-11	-0.476821	1.84649468080099e-05	0.996571	0.999999	EC
SPCS1	2.56030712319221e-11	-0.477091	1.84328584261199e-05	0.996574	0.999999	EC
COPS9	2.54526680635287e-11	-0.478919	1.82169298539779e-05	0.996595	0.999999	EC
FXYD6	2.54500208568377e-11	-0.478951	1.82131407446626e-05	0.996595	0.999999	EC
SRSF9	2.54434855070952e-11	-0.479031	1.82037879851899e-05	0.996596	0.999999	EC
ELF1	2.54247380219714e-11	-0.479259	1.81769717289273e-05	0.996598	0.999999	EC
TIAM2	2.53101669400901e-11	-0.48066	1.80135196593718e-05	0.996614	0.999999	EC
VGLL4	2.50205123174777e-11	-0.484231	1.76035782272763e-05	0.996652	0.999999	EC
ATP6V1G1	2.49920304947273e-11	-0.484584	1.75635233621188e-05	0.996656	0.999999	EC
CUEDC2	2.49148225332473e-11	-0.485544	1.7455172884541e-05	0.996666	0.999999	EC
RPL12	2.479630200577e-11	-0.487023	1.72894983642445e-05	0.996682	0.999999	EC
CCT3	2.47787838509396e-11	-0.487242	1.72650775357308e-05	0.996685	0.999999	EC
C1QBP	2.47177721189544e-11	-0.488007	1.71801600956299e-05	0.996693	0.999999	EC
FIBP	2.46988633309606e-11	-0.488244	1.71538849323196e-05	0.996695	0.999999	EC
ARF4	2.45406510378052e-11	-0.490237	1.69348252039487e-05	0.996717	0.999999	EC
ANAPC11	2.44909408319274e-11	-0.490866	1.68662874112385e-05	0.996723	0.999999	EC
TUBB2B	2.4411033725746e-11	-0.491879	1.67564069795573e-05	0.996734	0.999999	EC
MRPL17	2.43534409218016e-11	-0.492612	1.66774336713131e-05	0.996742	0.999999	EC
ATP5F1E	2.43129752776925e-11	-0.493128	1.66220573142747e-05	0.996747	0.999999	EC
SNU13	2.4312579598628e-11	-0.493133	1.6621516290686e-05	0.996747	0.999999	EC
SERP1	2.42203317592075e-11	-0.494312	1.6495623428933e-05	0.996759	0.999999	EC
DYNLRB1	2.41022194038828e-11	-0.495828	1.63351312981226e-05	0.996775	0.999999	EC
ATP6V0E1	2.40697393938969e-11	-0.496246	1.62911347079747e-05	0.99678	0.999999	EC
HMGN3	2.40070946005407e-11	-0.497054	1.62064452409338e-05	0.996788	0.999999	EC
NDUFA11	2.39904415648093e-11	-0.497269	1.618396914294e-05	0.99679	0.999999	EC
DNPH1	2.39156467849793e-11	-0.498238	1.60832132264677e-05	0.9968	0.999999	EC
PHB	2.38688789039586e-11	-0.498845	1.60203721622554e-05	0.996806	0.999999	EC
NOP10	2.37909674362363e-11	-0.499858	1.59159572369536e-05	0.996817	0.999999	EC
NDUFB8	2.37654823333488e-11	-0.500191	1.58818768611143e-05	0.99682	0.999999	EC
SNHG12	2.37463395797806e-11	-0.500441	1.58563019194677e-05	0.996823	0.999999	EC
COX6A1	2.36694391469229e-11	-0.501446	1.57537697302296e-05	0.996833	0.999999	EC
UQCR11	2.36683339291126e-11	-0.501461	1.57522985554987e-05	0.996833	0.999999	EC
RHOA	2.36138663312130e-11	-0.502175	1.5679880900214e-05	0.996841	0.999999	EC
RYK	2.35899967340545e-11	-0.502489	1.56481975432839e-05	0.996844	0.999999	EC
LRPAP1	2.35373291050876e-11	-0.503182	1.55784024128766e-05	0.996851	0.999999	EC
MRPS24	2.35250809523143e-11	-0.503343	1.55621935213153e-05	0.996852	0.999999	EC
GTF2B	2.35042018746476e-11	-0.503619	1.55345821342348e-05	0.996855	0.999999	EC
JTB	2.34830148729179e-11	-0.503898	1.55065885968527e-05	0.996858	0.999999	EC
IKBIP	2.34620380566891e-11	-0.504175	1.54788976398632e-05	0.996861	0.999999	EC
C18orf32	2.33890189004097e-11	-0.505142	1.53826999236075e-05	0.996871	0.999999	EC
MRPL34	2.32870860041425e-11	-0.506496	1.52489118101045e-05	0.996884	0.999999	EC
ERP29	2.32826521949272e-11	-0.506555	1.52431056453293e-05	0.996885	0.999999	EC
POMP	2.32526200093447e-11	-0.506955	1.52038069840622e-05	0.996889	0.999999	EC
CCNI	2.32074683278648e-11	-0.507558	1.51448191407332e-05	0.996895	0.999999	EC
TRA2B	2.31590896793564e-11	-0.508205	1.50817427045261e-05	0.996901	0.999999	EC
UQCRQ	2.29277921811316e-11	-0.511317	1.47819943418332e-05	0.996932	0.999999	EC
TENT5A	2.28744953816838e-11	-0.512038	1.47133512467571e-05	0.996939	0.999999	EC
SERTAD4-AS1	2.28711881290469e-11	-0.512083	1.47090969669448e-05	0.99694	0.999999	EC
VDAC2	2.28569854908016e-11	-0.512276	1.46908344160255e-05	0.996942	0.999999	EC
RSL1D1	2.28311716513644e-11	-0.512626	1.46576705765911e-05	0.996945	0.999999	EC
OAT	2.28046590623256e-11	-0.512986	1.46236480424158e-05	0.996949	0.999999	EC
NDUFB3	2.27347077594493e-11	-0.513939	1.45340721065509e-05	0.996958	0.999999	EC
CRELD2	2.27195251367811e-11	-0.514146	1.45146663897115e-05	0.99696	0.999999	EC
SELENOK	2.26860191025646e-11	-0.514603	1.44718864200992e-05	0.996965	0.999999	EC
UQCRB	2.26384623788913e-11	-0.515254	1.44112751576269e-05	0.996971	0.999999	EC
CFL1	2.25645129519997e-11	-0.516268	1.43172789368264e-05	0.996981	0.999999	EC
ATP5F1C	2.2556989863765e-11	-0.516371	1.43077336656762e-05	0.996982	0.999999	EC
NDUFB4	2.24965456138522e-11	-0.517203	1.4231157709567e-05	0.99699	0.999999	EC
PYCR1	2.24300137530952e-11	-0.518121	1.41471069991591e-05	0.996999	0.999999	EC
COX6C	2.24065576305475e-11	-0.518446	1.41175338771181e-05	0.997002	0.999999	EC
NDUFB9	2.23418107710521e-11	-0.519343	1.40360626099003e-05	0.997011	0.999999	EC
MELTF	2.23033469177762e-11	-0.519877	1.39877750000555e-05	0.997016	0.999999	EC
TRIP6	2.22905752681869e-11	-0.520054	1.39717598421644e-05	0.997018	0.999999	EC
CCN2	2.21696917796754e-11	-0.52174	1.38206309112986e-05	0.997034	0.999999	EC
NOL3	2.2117691983961e-11	-0.522468	1.37558733893411e-05	0.997041	0.999999	EC
NENF	2.20847277573913e-11	-0.52293	1.37149004148569e-05	0.997045	0.999999	EC
PSMC5	2.19628671392823e-11	-0.524645	1.3563963963537e-05	0.997061	0.999999	EC
ECHS1	2.19097203634748e-11	-0.525396	1.34983979573777e-05	0.997069	0.999999	EC
ETFB	2.18998280423079e-11	-0.525536	1.34862115541868e-05	0.99707	0.999999	EC
ACYP2	2.18336881334295e-11	-0.526473	1.34048748544497e-05	0.997079	0.999999	EC
RTRAF	2.17955024846334e-11	-0.527016	1.33580274117457e-05	0.997084	0.999999	EC
LEPROT	2.1698465480927e-11	-0.528399	1.32393481142914e-05	0.997097	0.999999	EC
ATP5MG	2.16079509262595e-11	-0.529694	1.31291233382692e-05	0.997109	0.999999	EC
TMEM134	2.15724207706365e-11	-0.530204	1.30859821557989e-05	0.997114	0.999999	EC
YBX1	2.15471868009339e-11	-0.530567	1.30553858540426e-05	0.997117	0.999999	EC
PSMA3	2.14761717941662e-11	-0.53159	1.29694720395729e-05	0.997127	0.999999	EC
SELENOT	2.14241418560678e-11	-0.532341	1.29067063455855e-05	0.997134	0.999999	EC
RNASET2	2.14013662449369e-11	-0.532671	1.28792791677835e-05	0.997137	0.999999	EC
BEX4	2.13591642398216e-11	-0.533283	1.28285351642419e-05	0.997142	0.999999	EC
FNIP2	2.13183368430941e-11	-0.533876	1.27795393217904e-05	0.997148	0.999999	EC
COA1	2.13101627874682e-11	-0.533995	1.27697411241668e-05	0.997149	0.999999	EC
PSMA2	2.12807143630664e-11	-0.534423	1.27344726065327e-05	0.997153	0.999999	EC
KDELR1	2.1260566743963e-11	-0.534717	1.27103711741212e-05	0.997155	0.999999	EC
STUB1	2.12588114097398e-11	-0.534742	1.27082724503428e-05	0.997156	0.999999	EC
BNIP3L	2.12205543548113e-11	-0.5353	1.26625743531597e-05	0.997161	0.999999	EC
MTPN	2.11554897115552e-11	-0.536252	1.25850435964103e-05	0.997169	0.999999	EC
NUDT4	2.11304124199932e-11	-0.536619	1.25552251653882e-05	0.997173	0.999999	EC
MICOS10	2.10705273611546e-11	-0.537499	1.24841612451646e-05	0.997181	0.999999	EC
PACSIN2	2.10557964747137e-11	-0.537715	1.24667114231309e-05	0.997183	0.999999	EC
LAMTOR5	2.09996879255532e-11	-0.538542	1.24003584729685e-05	0.99719	0.999999	EC
UBE3A	2.09814448986643e-11	-0.538812	1.23788227423474e-05	0.997193	0.999999	EC
RRAS	2.08993349093902e-11	-0.540027	1.22821243367264e-05	0.997204	0.999999	EC
KPNB1	2.08851217299746e-11	-0.540237	1.22654244103783e-05	0.997206	0.999999	EC
NDUFAF3	2.08726046453962e-11	-0.540423	1.22507267370845e-05	0.997207	0.999999	EC
MRPL55	2.08641158364285e-11	-0.540549	1.22407641153845e-05	0.997208	0.999999	EC
MANF	2.07951873648981e-11	-0.541574	1.21600184517351e-05	0.997218	0.999999	EC
MRPL43	2.07633928705771e-11	-0.542049	1.21228631165983e-05	0.997222	0.999999	EC
RCN3	2.07278310325819e-11	-0.54258	1.20813725846004e-05	0.997227	0.999999	EC
GNG10	2.07188376774144e-11	-0.542714	1.20708911692022e-05	0.997228	0.999999	EC
UQCR10	2.06582401650207e-11	-0.543622	1.20003856409076e-05	0.997236	0.999999	EC
SF3B5	2.06494498786595e-11	-0.543753	1.19901752471336e-05	0.997237	0.999999	EC
TMEM14B	2.06273924920088e-11	-0.544085	1.19645735307867e-05	0.99724	0.999999	EC
SERINC3	2.0603547791606e-11	-0.544443	1.19369280805223e-05	0.997243	0.999999	EC
NME3	2.05821409384686e-11	-0.544765	1.1912136299859e-05	0.997246	0.999999	EC
PSMB6	2.05708827633194e-11	-0.544934	1.18991082830641e-05	0.997248	0.999999	EC
COX4I1	2.05594283167893e-11	-0.545107	1.18858604556419e-05	0.997249	0.999999	EC
URI1	2.05490076096452e-11	-0.545264	1.18738146263915e-05	0.997251	0.999999	EC
RPSA	2.04514433916422e-11	-0.546739	1.17613314011564e-05	0.997264	0.999999	EC
CRIP2	2.04145471106844e-11	-0.547298	1.17189326386584e-05	0.997269	0.999999	EC
RSRC2	2.04091423681492e-11	-0.54738	1.17127282953509e-05	0.997269	0.999999	EC
ILF2	2.03968023635146e-11	-0.547567	1.16985688148967e-05	0.997271	0.999999	EC
MRPL54	2.03922476734186e-11	-0.547637	1.16933447209066e-05	0.997272	0.999999	EC
ATP5MC1	2.03751507804448e-11	-0.547896	1.16737455026318e-05	0.997274	0.999999	EC
RCOR3	2.02609825950808e-11	-0.549637	1.154328890917e-05	0.997289	0.999999	EC
PDLIM2	2.01951619347892e-11	-0.550645	1.14684107282213e-05	0.997298	0.999999	EC
ATP5ME	2.01800919163927e-11	-0.550876	1.14513012168455e-05	0.9973	0.999999	EC
NOP53	2.01592534087796e-11	-0.551196	1.14276635821207e-05	0.997303	0.999999	EC
REXO2	2.01330815855003e-11	-0.551599	1.13980108322841e-05	0.997306	0.999999	EC
SMIM4	2.01307531099479e-11	-0.551635	1.13953745289715e-05	0.997307	0.999999	EC
RPS19BP1	2.01145253561744e-11	-0.551885	1.13770099107344e-05	0.997309	0.999999	EC
MRPL22	2.01112199074978e-11	-0.551935	1.1373271017397e-05	0.997309	0.999999	EC
CALM2	2.0104795198892e-11	-0.552034	1.13660055923165e-05	0.99731	0.999999	EC
NRN1	2.0077194948999e-11	-0.55246	1.13348200704866e-05	0.997314	0.999999	EC
NDUFB7	2.00600602686162e-11	-0.552724	1.13154811496189e-05	0.997316	0.999999	EC
MGST3	2.00530713590899e-11	-0.552832	1.1307597913304e-05	0.997317	0.999999	EC
METTL5	2.00408058642495e-11	-0.553022	1.12937695210951e-05	0.997319	0.999999	EC
SSTR2	2.00350868807663e-11	-0.55311	1.12873247038531e-05	0.997319	0.999999	EC
MAGOH	2.00027183427519e-11	-0.553611	1.12508827289159e-05	0.997324	0.999999	EC
TF	1.99730760989635e-11	-0.554071	1.12175618278953e-05	0.997328	0.999999	EC
GLT8D1	1.9958731527236e-11	-0.554293	1.12014548109654e-05	0.99733	0.999999	EC
MYL12A	1.99501383466563e-11	-0.554427	1.11918113722127e-05	0.997331	0.999999	EC
CHPF	1.99265352864042e-11	-0.554793	1.11653449158122e-05	0.997334	0.999999	EC
MAGEH1	1.98759375754437e-11	-0.555581	1.11087145348478e-05	0.997341	0.999999	EC
ZFP36L1	1.98727743093915e-11	-0.55563	1.11051789005485e-05	0.997341	0.999999	EC
FBXO17	1.98169309790244e-11	-0.556502	1.1042854552627e-05	0.997349	0.999999	EC
WDR83OS	1.9768533375885e-11	-0.557259	1.09889819252973e-05	0.997355	0.999999	EC
SSB	1.96761933776251e-11	-0.558709	1.08865613119125e-05	0.997367	0.999999	EC
TMSB10	1.96532061293464e-11	-0.559071	1.08611391277459e-05	0.99737	0.999999	EC
ECH1	1.9647424357467e-11	-0.559163	1.0854749596052e-05	0.997371	0.999999	EC
FCGRT	1.96415740762227e-11	-0.559255	1.08482862670845e-05	0.997372	0.999999	EC
CYBA	1.95923257293829e-11	-0.560032	1.07939535162175e-05	0.997379	0.999999	EC
ARL6IP4	1.952936696092e-11	-0.561029	1.07246935269403e-05	0.997387	0.999999	EC
RAD21	1.94612384234558e-11	-0.562112	1.06499974827562e-05	0.997396	0.999999	EC
SF3B6	1.94549656799075e-11	-0.562211	1.0643133177895e-05	0.997397	0.999999	EC
HSPA9	1.94255125898945e-11	-0.562681	1.06109320546031e-05	0.997401	0.999999	EC
PHIP	1.93569612539647e-11	-0.563775	1.05361736560491e-05	0.99741	0.999999	EC
SERTAD2	1.93393954929792e-11	-0.564057	1.0517059919055e-05	0.997412	0.999999	EC
BUD31	1.93163295144758e-11	-0.564426	1.04919876139235e-05	0.997416	0.999999	EC
FBL	1.93061217474797e-11	-0.56459	1.048090150502e-05	0.997417	0.999999	EC
KLF4	1.92837558320728e-11	-0.564949	1.04566315686728e-05	0.99742	0.999999	EC
ZNF503	1.92805291846325e-11	-0.565001	1.04531325572744e-05	0.99742	0.999999	EC
DDOST	1.92675536442493e-11	-0.565209	1.04390676525161e-05	0.997422	0.999999	EC
FNBP4	1.92639502146029e-11	-0.565267	1.04351633760284e-05	0.997423	0.999999	EC
DNAJC19	1.92578018683699e-11	-0.565366	1.04285033963129e-05	0.997423	0.999999	EC
COX5B	1.92504720496394e-11	-0.565484	1.0420566406089e-05	0.997424	0.999999	EC
YBX3	1.92200138155406e-11	-0.565974	1.03876175038244e-05	0.997428	0.999999	EC
SRRM1	1.92046039150419e-11	-0.566223	1.03709673615607e-05	0.99743	0.999999	EC
DDIT3	1.91763131467561e-11	-0.566679	1.03404344199233e-05	0.997434	0.999999	EC
NDUFV2	1.91591042182409e-11	-0.566957	1.03218836224136e-05	0.997437	0.999999	EC
CA5B	1.91544636090442e-11	-0.567032	1.03168840121491e-05	0.997437	0.999999	EC
TCEAL6	1.91113134016646e-11	-0.567731	1.02704536595094e-05	0.997443	0.999999	EC
PDCD5	1.90134984381755e-11	-0.56932	1.01655908318035e-05	0.997456	0.999999	EC
SLC39A10	1.90132232245348e-11	-0.569324	1.01652965472957e-05	0.997456	0.999999	EC
JAK1	1.8962439481672e-11	-0.570152	1.01110666694742e-05	0.997463	0.999999	EC
PSMD9	1.89589077558609e-11	-0.57021	1.01073006783161e-05	0.997463	0.999999	EC
AOPEP	1.89561167360855e-11	-0.570256	1.01043250217012e-05	0.997464	0.999999	EC
ARF5	1.88367228324327e-11	-0.572212	9.97744295781439e-06	0.99748	0.999999	EC
ZBTB38	1.88289875194491e-11	-0.572339	9.96925015293953e-06	0.997481	0.999999	EC
SRSF5	1.88130064897776e-11	-0.572602	9.95233461016889e-06	0.997483	0.999999	EC
H2AFJ	1.87923079443939e-11	-0.572943	9.93044703710678e-06	0.997486	0.999999	EC
DDX46	1.87803696564732e-11	-0.57314	9.91783391055356e-06	0.997487	0.999999	EC
TSPAN13	1.8764986618868e-11	-0.573394	9.90159313030549e-06	0.997489	0.999999	EC
LPP	1.8754213566021e-11	-0.573572	9.89022730646737e-06	0.997491	0.999999	EC
PABPC4	1.87388411020783e-11	-0.573826	9.87402029771523e-06	0.997493	0.999999	EC
SPTSSA	1.86957976795069e-11	-0.574538	9.82871082563716e-06	0.997499	0.999999	EC
EMC7	1.86634157556534e-11	-0.575074	9.79469281366307e-06	0.997503	0.999999	EC
MRPL20	1.86309091036309e-11	-0.575614	9.76060308454664e-06	0.997507	0.999999	EC
REEP5	1.86307839481768e-11	-0.575616	9.7604719488515e-06	0.997507	0.999999	EC
CHI3L2	1.86273403162882e-11	-0.575673	9.75686411718469e-06	0.997508	0.999999	EC
SSBP1	1.85862618175808e-11	-0.576357	9.71387833520129e-06	0.997513	0.999999	EC
ZNF24	1.85522079873128e-11	-0.576925	9.6783153236062e-06	0.997518	0.999999	EC
ITFG1	1.85287672274703e-11	-0.577316	9.65387362461367e-06	0.997521	0.999999	EC
TOMM20	1.85143096980251e-11	-0.577558	9.63881415427244e-06	0.997523	0.999999	EC
EBPL	1.84979584996695e-11	-0.577832	9.62179633739878e-06	0.997525	0.999999	EC
MRPL57	1.8432080417577e-11	-0.578936	9.55338481251562e-06	0.997534	0.999999	EC
SH3BP2	1.83607846622884e-11	-0.580136	9.4796222763516e-06	0.997543	0.999999	EC
DDX21	1.82609107594995e-11	-0.581825	9.37677352438636e-06	0.997557	0.999999	EC
TGFB1	1.82443021721776e-11	-0.582106	9.35972463320877e-06	0.997559	0.999999	EC
CCDC90B	1.82312703491962e-11	-0.582328	9.34635819029575e-06	0.997561	0.999999	EC
IER5	1.82182405728516e-11	-0.582549	9.33300339532251e-06	0.997562	0.999999	EC
VCP	1.82164812454185e-11	-0.582579	9.3312009143405e-06	0.997563	0.999999	EC
OCIAD1	1.82101479685603e-11	-0.582687	9.3247137333147e-06	0.997564	0.999999	EC
TMEM208	1.81755154907583e-11	-0.583276	9.28927955051315e-06	0.997568	0.999999	EC
CBX3	1.81616837727168e-11	-0.583512	9.2751464926754e-06	0.99757	0.999999	EC
NBR1	1.81494346160907e-11	-0.58372	9.26263945748392e-06	0.997572	0.999999	EC
MLF2	1.81256849796641e-11	-0.584126	9.23841386669271e-06	0.997575	0.999999	EC
MMADHC	1.81113724419358e-11	-0.58437	9.22382981727726e-06	0.997577	0.999999	EC
RETREG1	1.80622167366823e-11	-0.585212	9.17382934666795e-06	0.997583	0.999999	EC
TMF1	1.80299022623965e-11	-0.585766	9.14103356141196e-06	0.997588	0.999999	EC
LSM7	1.79928050469981e-11	-0.586404	9.1034562053792e-06	0.997593	0.999999	EC
ZNF33A	1.79679787040731e-11	-0.586831	9.07835177007087e-06	0.997596	0.999999	EC
YIF1A	1.79526914384477e-11	-0.587095	9.06291050776198e-06	0.997598	0.999999	EC
PSMD4	1.79522954619173e-11	-0.587101	9.06251071697937e-06	0.997598	0.999999	EC
LAMTOR4	1.79318610915152e-11	-0.587454	9.04189148130578e-06	0.997601	0.999999	EC
C9orf16	1.79132492538325e-11	-0.587775	9.02313170150163e-06	0.997603	0.999999	EC
PSMC1	1.79109987359513e-11	-0.587814	9.02086461490656e-06	0.997604	0.999999	EC
NXPH4	1.79086572428803e-11	-0.587855	9.01850618569221e-06	0.997604	0.999999	EC
C9orf78	1.78899226557397e-11	-0.588179	8.99964719334686e-06	0.997606	0.999999	EC
MRPL3	1.78778275136789e-11	-0.588388	8.98748222017324e-06	0.997608	0.999999	EC
FAAP20	1.78587382810848e-11	-0.588719	8.96829951537023e-06	0.997611	0.999999	EC
RAB6A	1.78533892597666e-11	-0.588812	8.96292797787995e-06	0.997611	0.999999	EC
HNRNPA0	1.7850166773186e-11	-0.588867	8.9596927032698e-06	0.997612	0.999999	EC
ATP5MF	1.78482117176644e-11	-0.588901	8.95773017399513e-06	0.997612	0.999999	EC
ATP6V1F	1.78414277803245e-11	-0.589019	8.95092197019663e-06	0.997613	0.999999	EC
CDR1	1.78385917206307e-11	-0.589068	8.94807653296846e-06	0.997613	0.999999	EC
BAG1	1.78366581793441e-11	-0.589102	8.94613685768226e-06	0.997614	0.999999	EC
DARS	1.78187675818417e-11	-0.589412	8.92819947678466e-06	0.997616	0.999999	EC
UBE2B	1.78145867721819e-11	-0.589485	8.92401032919914e-06	0.997616	0.999999	EC
RXRA	1.78137773350334e-11	-0.589499	8.92319939134668e-06	0.997617	0.999999	EC
AP3S1	1.78076583356485e-11	-0.589606	8.91707023941223e-06	0.997617	0.999999	EC
COMMD3	1.78071035702536e-11	-0.589615	8.91651465766824e-06	0.997617	0.999999	EC
PMEPA1	1.77886544497584e-11	-0.589936	8.89804824775847e-06	0.99762	0.999999	EC
PNKD	1.7786850927502e-11	-0.589967	8.89624406244641e-06	0.99762	0.999999	EC
BRD4	1.77238069452521e-11	-0.591067	8.83329186205883e-06	0.997629	0.999999	EC
DGUOK	1.77011916716918e-11	-0.591462	8.8107639861139e-06	0.997632	0.999999	EC
EMP1	1.766189293945e-11	-0.59215	8.77168554425725e-06	0.997637	0.999999	EC
RAB34	1.76491343446446e-11	-0.592373	8.75901714459494e-06	0.997639	0.999999	EC
COMT	1.76468599363563e-11	-0.592413	8.7567597763666e-06	0.997639	0.999999	EC
COLGALT2	1.75977938815682e-11	-0.593275	8.70813216388286e-06	0.997645	0.999999	EC
PSMA7	1.75770596688656e-11	-0.59364	8.68762392318816e-06	0.997648	0.999999	EC
YWHAZ	1.7565765278958e-11	-0.593839	8.67646279736263e-06	0.99765	0.999999	EC
EWSR1	1.74416335395045e-11	-0.596034	8.55426841461267e-06	0.997666	0.999999	EC
AURKAIP1	1.73390594842444e-11	-0.59786	8.45394915564623e-06	0.99768	0.999999	EC
RNF217	1.73155259731219e-11	-0.59828	8.43101641318085e-06	0.997683	0.999999	EC
BHLHE40	1.72983862097367e-11	-0.598586	8.4143338004508e-06	0.997686	0.999999	EC
RALBP1	1.72715135620082e-11	-0.599068	8.38821115608684e-06	0.997689	0.999999	EC
MAPK1IP1L	1.72003444743798e-11	-0.600345	8.31922457069065e-06	0.997699	0.999999	EC
SEL1L	1.71756584444634e-11	-0.60079	8.29536211214026e-06	0.997702	0.999999	EC
NTRK2	1.71433152420462e-11	-0.601373	8.26414980520635e-06	0.997706	0.999999	EC
NMRK1	1.70901708397045e-11	-0.602334	8.21299137466386e-06	0.997713	0.999999	EC
UGDH	1.70896695982315e-11	-0.602343	8.21250962037798e-06	0.997713	0.999999	EC
CCNL1	1.70860644007235e-11	-0.602409	8.20904500146774e-06	0.997714	0.999999	EC
SEPTIN10	1.70575389062631e-11	-0.602926	8.18165758337733e-06	0.997718	0.999999	EC
LY6E	1.69860090432594e-11	-0.604226	8.11318278426207e-06	0.997727	0.999999	EC
HBP1	1.6926458916839e-11	-0.605313	8.0563955597774e-06	0.997735	0.999999	EC
SUPT5H	1.69222947812389e-11	-0.605389	8.0524320849473e-06	0.997736	0.999999	EC
GPBP1	1.69137922813553e-11	-0.605545	8.04434233073304e-06	0.997737	0.999999	EC
HOXA10	1.69132844884388e-11	-0.605554	8.04385931679192e-06	0.997737	0.999999	EC
PSMD1	1.69081105478085e-11	-0.605649	8.03893867765475e-06	0.997738	0.999999	EC
PER3	1.68994759166441e-11	-0.605807	8.03073012634918e-06	0.997739	0.999999	EC
HERPUD1	1.68789461123092e-11	-0.606183	8.01123021099281e-06	0.997742	0.999999	EC
HIST2H2AC	1.68396045121303e-11	-0.606905	7.97392843777949e-06	0.997747	0.999999	EC
CPE	1.67618589262703e-11	-0.608337	7.90046986408416e-06	0.997757	0.999999	EC
NDUFS5	1.67614105524177e-11	-0.608345	7.90004720013654e-06	0.997757	0.999999	EC
STRAP	1.67530914954144e-11	-0.608499	7.89220721156203e-06	0.997759	0.999999	EC
DNAJC3	1.67049358025656e-11	-0.609389	7.84690112760998e-06	0.997765	0.999999	EC
GDI2	1.66523039364557e-11	-0.610366	7.79753291163665e-06	0.997772	0.999999	EC
PABPN1	1.66228616120594e-11	-0.610913	7.76998422640955e-06	0.997776	0.999999	EC
ZNF395	1.66204127629353e-11	-0.610959	7.76769507572514e-06	0.997776	0.999999	EC
TRAPPC5	1.65630484425844e-11	-0.612029	7.71416817546302e-06	0.997784	0.999999	EC
HMGB2	1.65486123456025e-11	-0.612299	7.70072693614117e-06	0.997786	0.999999	EC
PER2	1.65142784155442e-11	-0.612941	7.66880619996073e-06	0.99779	0.999999	EC
CCDC18-AS1	1.64932042443823e-11	-0.613336	7.64924608219015e-06	0.997793	0.999999	EC
NIBAN2	1.64621194377584e-11	-0.61392	7.62044012505641e-06	0.997797	0.999999	EC
UBXN6	1.64534004873983e-11	-0.614084	7.61237012601603e-06	0.997799	0.999999	EC
SRP19	1.64443626469892e-11	-0.614254	7.60400948462025e-06	0.9978	0.999999	EC
PCMT1	1.64372135248501e-11	-0.614388	7.59739929523339e-06	0.997801	0.999999	EC
ATP6V0B	1.64265584069545e-11	-0.614589	7.58755274216422e-06	0.997802	0.999999	EC
TMEM165	1.64170575919915e-11	-0.614768	7.57877828245315e-06	0.997803	0.999999	EC
TMED2	1.63774252944149e-11	-0.615516	7.54223070494236e-06	0.997809	0.999999	EC
UBE2H	1.63748499479992e-11	-0.615564	7.53985886330491e-06	0.997809	0.999999	EC
NUDCD2	1.63671629402569e-11	-0.61571	7.5327815038763e-06	0.99781	0.999999	EC
HSPA1A	1.63548860308142e-11	-0.615942	7.52148515488285e-06	0.997812	0.999999	EC
MXRA8	1.63308675986364e-11	-0.616397	7.4994095955372e-06	0.997815	0.999999	EC
UFC1	1.63017258547135e-11	-0.616949	7.47266871606544e-06	0.997819	0.999999	EC
BRI3	1.62951862176367e-11	-0.617073	7.46667441340973e-06	0.99782	0.999999	EC
TCAF1	1.62554657037556e-11	-0.617828	7.43031782630499e-06	0.997825	0.999999	EC
HOXC10	1.62491271291806e-11	-0.617949	7.42452427452242e-06	0.997826	0.999999	EC
TTLL7	1.61684270814771e-11	-0.619489	7.3509607386422e-06	0.997837	0.999999	EC
DSE	1.61602124206981e-11	-0.619647	7.34349305999231e-06	0.997838	0.999999	EC
RNF7	1.61485498699603e-11	-0.61987	7.33289753633008e-06	0.997839	0.999999	EC
PART1	1.61394560449957e-11	-0.620044	7.32464102895072e-06	0.997841	0.999999	EC
PYURF	1.61394040034397e-11	-0.620045	7.32459379252582e-06	0.997841	0.999999	EC
SLC39A6	1.61344907009655e-11	-0.620139	7.32013483395344e-06	0.997841	0.999999	EC
SRSF3	1.61309175141263e-11	-0.620208	7.31689292026396e-06	0.997842	0.999999	EC
POP7	1.61159885191805e-11	-0.620494	7.30335577212158e-06	0.997844	0.999999	EC
TSR2	1.61145609489789e-11	-0.620522	7.30206195247349e-06	0.997844	0.999999	EC
TCEAL8	1.61092107568898e-11	-0.620624	7.2972140451888e-06	0.997845	0.999999	EC
FNTA	1.61064812448715e-11	-0.620677	7.2947414043726e-06	0.997845	0.999999	EC
CAMK2N1	1.60410325348453e-11	-0.621937	7.23557747079557e-06	0.997854	0.999999	EC
NMB	1.60265408211166e-11	-0.622216	7.22250991383837e-06	0.997856	0.999999	EC
POLR2C	1.59890062469531e-11	-0.622941	7.1887189189337e-06	0.997861	0.999999	EC
TXNDC15	1.59624009286919e-11	-0.623457	7.16481511561861e-06	0.997864	0.999999	EC
TMOD3	1.59393472895081e-11	-0.623904	7.14413454425704e-06	0.997867	0.999999	EC
RAC1	1.5934766672517e-11	-0.623993	7.14002900074519e-06	0.997868	0.999999	EC
IFNGR2	1.59258144384646e-11	-0.624167	7.13200864412526e-06	0.997869	0.999999	EC
BAD	1.59038173830327e-11	-0.624594	7.11232050258853e-06	0.997872	0.999999	EC
DCTN3	1.58790158998872e-11	-0.625077	7.09015493681862e-06	0.997875	0.999999	EC
RIOK3	1.58571333354632e-11	-0.625503	7.0706267912433e-06	0.997878	0.999999	EC
GPX4	1.58067545169541e-11	-0.626488	7.0257707672566e-06	0.997885	0.999999	EC
CPEB4	1.57953526958086e-11	-0.626711	7.01563868225001e-06	0.997887	0.999999	EC
MIR22HG	1.57747315858223e-11	-0.627115	6.99733256083613e-06	0.997889	0.999999	EC
SLC43A3	1.57517586757207e-11	-0.627566	6.97696682076795e-06	0.997892	0.999999	EC
TMBIM4	1.57401441559628e-11	-0.627794	6.96668171603706e-06	0.997894	0.999999	EC
DIS3	1.57235464734152e-11	-0.62812	6.95199699585107e-06	0.997896	0.999999	EC
FKBP5	1.57108172644651e-11	-0.628371	6.94074538642454e-06	0.997898	0.999999	EC
HM13	1.57078796492312e-11	-0.628429	6.93815006208916e-06	0.997898	0.999999	EC
SERPINI1	1.56997021894512e-11	-0.62859	6.93092799571697e-06	0.997899	0.999999	EC
G3BP2	1.56773131520747e-11	-0.629031	6.91117397022285e-06	0.997902	0.999999	EC
ACADVL	1.56384084775664e-11	-0.6298	6.8769151211614e-06	0.997908	0.999999	EC
PA2G4	1.56353275833179e-11	-0.629861	6.87420577113209e-06	0.997908	0.999999	EC
WDR61	1.56021319713815e-11	-0.630518	6.84504728687897e-06	0.997912	0.999999	EC
RAMP1	1.55861463149598e-11	-0.630835	6.83102785438808e-06	0.997915	0.999999	EC
ITPRID2	1.55802425935818e-11	-0.630952	6.82585392023523e-06	0.997915	0.999999	EC
NSD3	1.55626234004578e-11	-0.631302	6.81042437409753e-06	0.997918	0.999999	EC
MAP2K6	1.55357300554309e-11	-0.631837	6.78690689441514e-06	0.997921	0.999999	EC
SAR1A	1.55345709296761e-11	-0.63186	6.78589418563693e-06	0.997922	0.999999	EC
PPT1	1.5464178360441e-11	-0.633265	6.72453500567461e-06	0.997931	0.999999	EC
ACADM	1.54637257742709e-11	-0.633274	6.72414140092734e-06	0.997931	0.999999	EC
PGLS	1.54501804439629e-11	-0.633545	6.71236664147806e-06	0.997933	0.999999	EC
ANKRD35	1.54424387596652e-11	-0.6337	6.70564154147612e-06	0.997934	0.999999	EC
SLC16A3	1.53858378006028e-11	-0.634836	6.65657543522573e-06	0.997941	0.999999	EC
CYP20A1	1.53750819437696e-11	-0.635052	6.64727179542316e-06	0.997943	0.999999	EC
TGFBR3	1.53061871481254e-11	-0.636441	6.58783323335551e-06	0.997952	0.999999	EC
ENSA	1.53009191755784e-11	-0.636547	6.58329930833473e-06	0.997953	0.999999	EC
GTF3C6	1.53003215472482e-11	-0.63656	6.58278505304154e-06	0.997953	0.999999	EC
PIGP	1.52890598504795e-11	-0.636787	6.57309819172066e-06	0.997954	0.999999	EC
TIPARP	1.5283464844768e-11	-0.6369	6.5682882435445e-06	0.997955	0.999999	EC
RGS3	1.52749428919047e-11	-0.637073	6.56096542272632e-06	0.997956	0.999999	EC
ZKSCAN1	1.52719608088751e-11	-0.637133	6.55840391608885e-06	0.997957	0.999999	EC
LSM3	1.52234425577095e-11	-0.638117	6.51679867153755e-06	0.997963	0.999999	EC
SUMF2	1.52141805739817e-11	-0.638306	6.50887140779392e-06	0.997964	0.999999	EC
SGCB	1.51853574099413e-11	-0.638892	6.48423274152082e-06	0.997968	0.999999	EC
COPE	1.51811220737317e-11	-0.638978	6.48061622132294e-06	0.997969	0.999999	EC
ALKBH5	1.51573649567962e-11	-0.639463	6.46034890654413e-06	0.997972	0.999999	EC
SYNM	1.51231750707158e-11	-0.640161	6.43123705496531e-06	0.997977	0.999999	EC
MTLN	1.51226192104516e-11	-0.640172	6.43076429664397e-06	0.997977	0.999999	EC
GSN	1.51033638622384e-11	-0.640566	6.41439837867216e-06	0.997979	0.999999	EC
POFUT2	1.50959372133949e-11	-0.640718	6.40809173433156e-06	0.99798	0.999999	EC
PFN1	1.50854987723828e-11	-0.640932	6.39923274662869e-06	0.997982	0.999999	EC
WAC	1.50428492112389e-11	-0.641808	6.36310021062954e-06	0.997987	0.999999	EC
MARCH7	1.50129514285366e-11	-0.642423	6.33783192130327e-06	0.997991	0.999999	EC
JOSD2	1.50095173817285e-11	-0.642494	6.33493283481795e-06	0.997992	0.999999	EC
ZC3H14	1.50084788854651e-11	-0.642515	6.33405624747411e-06	0.997992	0.999999	EC
DNAJA1	1.49999008769965e-11	-0.642692	6.3268179308501e-06	0.997993	0.999999	EC
LRRFIP1	1.4984669450599e-11	-0.643006	6.313975508025e-06	0.997995	0.999999	EC
WIF1	1.49754279123444e-11	-0.643197	6.30618983708368e-06	0.997996	0.999999	EC
MRFAP1	1.49726722957409e-11	-0.643254	6.30386925663459e-06	0.997997	0.999999	EC
RAB21	1.49469460955096e-11	-0.643786	6.28222512063953e-06	0.998	0.999999	EC
ATP6AP1	1.49180743704349e-11	-0.644383	6.25797889687996e-06	0.998004	0.999999	EC
BMP5	1.48630853410809e-11	-0.645525	6.21192925915732e-06	0.998011	0.999999	EC
CHMP2A	1.48494164106946e-11	-0.64581	6.20050883298681e-06	0.998013	0.999999	EC
TIAL1	1.48286320635004e-11	-0.646243	6.1831635940471e-06	0.998016	0.999999	EC
IVNS1ABP	1.47937598325022e-11	-0.646971	6.15411611717522e-06	0.998021	0.999999	EC
SRSF6	1.47479245417126e-11	-0.64793	6.11604077602441e-06	0.998027	0.999999	EC
NAA38	1.4745077593412e-11	-0.64799	6.11367971549315e-06	0.998027	0.999999	EC
SLC25A3	1.47435674362017e-11	-0.648022	6.11242748136233e-06	0.998027	0.999999	EC
PCSK1N	1.47312869582584e-11	-0.648279	6.10224917552758e-06	0.998029	0.999999	EC
HLA-E	1.47108355743169e-11	-0.648709	6.08531748288202e-06	0.998032	0.999999	EC
AP2S1	1.46919490471658e-11	-0.649106	6.06970222616439e-06	0.998034	0.999999	EC
TMEM243	1.46312834400901e-11	-0.650386	6.01968000753018e-06	0.998042	0.999999	EC
NMT1	1.46283988666083e-11	-0.650446	6.01730666855368e-06	0.998043	0.999999	EC
NOP58	1.46211573136219e-11	-0.6506	6.01135060186313e-06	0.998044	0.999999	EC
CTNNB1	1.46000490994274e-11	-0.651046	5.99400624530245e-06	0.998047	0.999999	EC
PTGES3	1.45728141806959e-11	-0.651624	5.97166467478731e-06	0.99805	0.999999	EC
YTHDC1	1.45559327494933e-11	-0.651982	5.95783730351238e-06	0.998052	0.999999	EC
YIPF2	1.4512563469492e-11	-0.652904	5.92238754051409e-06	0.998058	0.999999	EC
EGLN1	1.4487363245587e-11	-0.653442	5.90183763362549e-06	0.998062	0.999999	EC
ANP32E	1.44062220603615e-11	-0.655178	5.83591245109192e-06	0.998073	0.999999	EC
PFDN2	1.44061705727007e-11	-0.655179	5.83587073620756e-06	0.998073	0.999999	EC
SNRPD1	1.43941553740521e-11	-0.655437	5.82614019677738e-06	0.998074	0.999999	EC
H1FX	1.43903345460599e-11	-0.655519	5.82304759085487e-06	0.998075	0.999999	EC
LSM1	1.43739801573738e-11	-0.655871	5.80981950803564e-06	0.998077	0.999999	EC
PSMD8	1.43724429740656e-11	-0.655904	5.80857694613742e-06	0.998077	0.999999	EC
MGP	1.43691924458708e-11	-0.655974	5.80594986206061e-06	0.998077	0.999999	EC
IL17D	1.43507692381533e-11	-0.65637	5.79107141296744e-06	0.99808	0.999999	EC
MCFD2	1.43256138539855e-11	-0.656913	5.77078693262439e-06	0.998083	0.999999	EC
COX6B1	1.43114395445551e-11	-0.657219	5.75937290820978e-06	0.998085	0.999999	EC
BRD8	1.4308572718769e-11	-0.657281	5.75706573778377e-06	0.998086	0.999999	EC
SUMO3	1.43029395667161e-11	-0.657403	5.75253362356967e-06	0.998086	0.999999	EC
MXI1	1.42915131519976e-11	-0.65765	5.74334606057332e-06	0.998088	0.999999	EC
HNRNPUL1	1.42732075007692e-11	-0.658046	5.72864245908919e-06	0.99809	0.999999	EC
BIRC2	1.42639419613899e-11	-0.658247	5.72120730703574e-06	0.998092	0.999999	EC
CNTFR	1.42427903624605e-11	-0.658705	5.70425225218159e-06	0.998094	0.999999	EC
UPF2	1.42132754690087e-11	-0.659347	5.68063525731661e-06	0.998098	0.999999	EC
RGS10	1.41925970816114e-11	-0.659797	5.66411817398153e-06	0.998101	0.999999	EC
MLEC	1.41491742845354e-11	-0.660744	5.62951201936604e-06	0.998107	0.999999	EC
RERE	1.41238605912971e-11	-0.661297	5.60938699104296e-06	0.99811	0.999999	EC
POLR2K	1.41203123816032e-11	-0.661375	5.6065689539901e-06	0.998111	0.999999	EC
TPM2	1.40784394886581e-11	-0.662293	5.57336640613341e-06	0.998116	0.999999	EC
TXNDC12	1.4054384725316e-11	-0.662822	5.55433709882884e-06	0.99812	0.999999	EC
FLNA	1.40470209258544e-11	-0.662984	5.54851823015768e-06	0.998121	0.999999	EC
ACTR10	1.40318336243579e-11	-0.663318	5.53652686687482e-06	0.998123	0.999999	EC
ATP5PD	1.40284134501791e-11	-0.663393	5.53382820624584e-06	0.998123	0.999999	EC
TECR	1.40131054996009e-11	-0.663731	5.52175765387475e-06	0.998125	0.999999	EC
SGK1	1.4012665957726e-11	-0.663741	5.52141126304106e-06	0.998125	0.999999	EC
TXNL1	1.39971840390702e-11	-0.664082	5.5092173211022e-06	0.998127	0.999999	EC
ZNF385D	1.39912582963793e-11	-0.664213	5.50455362678258e-06	0.998128	0.999999	EC
SAR1B	1.39911534566347e-11	-0.664216	5.50447113329668e-06	0.998128	0.999999	EC
ESYT2	1.39806260652379e-11	-0.664448	5.49619076936929e-06	0.998129	0.999999	EC
PLIN3	1.39525593932249e-11	-0.665069	5.47414526989739e-06	0.998133	0.999999	EC
ID2	1.39415877870505e-11	-0.665312	5.46553945784945e-06	0.998135	0.999999	EC
MTURN	1.3906610920475e-11	-0.666089	5.43814980246628e-06	0.998139	0.999999	EC
FAM204A	1.38960694087906e-11	-0.666323	5.42990845700588e-06	0.998141	0.999999	EC
AIMP1	1.3880164451246e-11	-0.666677	5.4174858017636e-06	0.998143	0.999999	EC
SCOC	1.38458334352036e-11	-0.667443	5.39071986786645e-06	0.998147	0.999999	EC
HIKESHI	1.38169328210503e-11	-0.668088	5.36823909501772e-06	0.998151	0.999999	EC
ATP1B3	1.378914464486e-11	-0.668711	5.34666794472579e-06	0.998155	0.999999	EC
PSENEN	1.37640244796788e-11	-0.669274	5.3272052662872e-06	0.998158	0.999999	EC
HSPA1B	1.37604669968641e-11	-0.669354	5.32445185763183e-06	0.998159	0.999999	EC
HES1	1.37443711389364e-11	-0.669716	5.31200293459404e-06	0.998161	0.999999	EC
POLR2F	1.37337267820449e-11	-0.669955	5.30377833710503e-06	0.998162	0.999999	EC
APH1A	1.37242114872628e-11	-0.67017	5.29643152843201e-06	0.998164	0.999999	EC
MCEE	1.36884682481654e-11	-0.670976	5.26887947595299e-06	0.998169	0.999999	EC
SNX17	1.36617849181606e-11	-0.671579	5.24835793651464e-06	0.998172	0.999999	EC
TMEM45A	1.36438065197397e-11	-0.671986	5.23455373956468e-06	0.998175	0.999999	EC
ARPC1B	1.36368543759121e-11	-0.672143	5.22922060927094e-06	0.998175	0.999999	EC
ZC3H15	1.36214434989636e-11	-0.672493	5.21740830448236e-06	0.998178	0.999999	EC
AP2M1	1.36044148614668e-11	-0.672879	5.20437153339839e-06	0.99818	0.999999	EC
MOB1A	1.35881995043758e-11	-0.673248	5.19197255111905e-06	0.998182	0.999999	EC
SGK3	1.35212297785726e-11	-0.674775	5.14092117490375e-06	0.998191	0.999999	EC
PSMA5	1.34463179442156e-11	-0.676491	5.08411435913264e-06	0.998201	0.999999	EC
LRRFIP2	1.34432468147745e-11	-0.676562	5.08179220815496e-06	0.998201	0.999999	EC
C5orf24	1.34144049837601e-11	-0.677226	5.06001012430601e-06	0.998205	0.999999	EC
HDDC2	1.34011320585723e-11	-0.677532	5.050001792291e-06	0.998207	0.999999	EC
TAX1BP1	1.33483824282488e-11	-0.67875	5.01032433044277e-06	0.998214	0.999999	EC
SPTAN1	1.33269543511857e-11	-0.679247	4.99425115558935e-06	0.998217	0.999999	EC
FMC1	1.3318722482854e-11	-0.679438	4.98808330662796e-06	0.998218	0.999999	EC
RPA3	1.32930506150586e-11	-0.680034	4.96887275490419e-06	0.998221	0.999999	EC
TUSC3	1.32912869162653e-11	-0.680075	4.96755431961551e-06	0.998222	0.999999	EC
RNF130	1.32656081374515e-11	-0.680673	4.94837822241765e-06	0.998225	0.999999	EC
TM2D3	1.32634347319922e-11	-0.680723	4.94675689437772e-06	0.998225	0.999999	EC
HNRNPAB	1.32421329779958e-11	-0.68122	4.93088016529859e-06	0.998228	0.999999	EC
JUND	1.31979839435685e-11	-0.682252	4.89805604168422e-06	0.998234	0.999999	EC
CHI3L1	1.31929196134722e-11	-0.68237	4.89429779897494e-06	0.998235	0.999999	EC
RNF168	1.3174811489627e-11	-0.682795	4.88087154754965e-06	0.998237	0.999999	EC
TBCB	1.31455920689293e-11	-0.683481	4.85924572158149e-06	0.998241	0.999999	EC
FAM50A	1.3098600248304e-11	-0.684587	4.82456692314087e-06	0.998247	0.999999	EC
ATF4	1.30975800892883e-11	-0.684611	4.82381544837459e-06	0.998248	0.999999	EC
CHMP4B	1.30861128303872e-11	-0.684882	4.81537240393184e-06	0.998249	0.999999	EC
BCL6	1.30599226255421e-11	-0.685501	4.79611697047016e-06	0.998253	0.999999	EC
ISCU	1.30442856725247e-11	-0.685871	4.78463883843967e-06	0.998255	0.999999	EC
TSN	1.30359888577702e-11	-0.686068	4.77855423735242e-06	0.998256	0.999999	EC
MRPS6	1.30219897859782e-11	-0.6864	4.76829657208041e-06	0.998258	0.999999	EC
SRSF2	1.30171331605836e-11	-0.686515	4.76474050850197e-06	0.998258	0.999999	EC
PRPF6	1.30068445311814e-11	-0.686759	4.75721146579403e-06	0.99826	0.999999	EC
DNAJB1	1.29793573730312e-11	-0.687413	4.73712603235399e-06	0.998263	0.999999	EC
DNAJC1	1.29745837185755e-11	-0.687527	4.73364215504476e-06	0.998264	0.999999	EC
SLC38A10	1.29730140966216e-11	-0.687564	4.73249690377817e-06	0.998264	0.999999	EC
MRPL40	1.29355519286433e-11	-0.688457	4.70520430807138e-06	0.998269	0.999999	EC
YIPF4	1.29076326583944e-11	-0.689125	4.68491540110878e-06	0.998273	0.999999	EC
SQSTM1	1.28863744833209e-11	-0.689634	4.66949650246354e-06	0.998276	0.999999	EC
NSA2	1.28748614998518e-11	-0.68991	4.66115655844372e-06	0.998277	0.999999	EC
ALDH2	1.28523706038757e-11	-0.69045	4.64488577817925e-06	0.99828	0.999999	EC
COX20	1.28313195101776e-11	-0.690957	4.62968238090269e-06	0.998283	0.999999	EC
MGAT1	1.28229179901115e-11	-0.691159	4.62362164250875e-06	0.998284	0.999999	EC
NDUFA12	1.28004594638897e-11	-0.691701	4.60743986646763e-06	0.998287	0.999999	EC
CTSB	1.27875186548189e-11	-0.692013	4.59812865995755e-06	0.998289	0.999999	EC
ARF1	1.27858749627746e-11	-0.692053	4.59694666023437e-06	0.998289	0.999999	EC
USP48	1.27534643629257e-11	-0.692837	4.57367082437998e-06	0.998294	0.999999	EC
INSIG1	1.27491135795554e-11	-0.692942	4.5705507848104e-06	0.998294	0.999999	EC
NAMPT	1.27471936862166e-11	-0.692989	4.56917432687259e-06	0.998294	0.999999	EC
[truncated: 1,002 more rows]

## Sheet: FC_Full_Results
gene	distance	Z	FC	p.value	p.adj	Group
CASP8	2.21401006475796e-05	9.80544	1.2094e+06	0	0	FC
SOD3	1.55733503231054e-07	2.55556	59.8377	1.03009497760154e-14	1.54514246640231e-11	FC
PLA2G2A	1.50804458902114e-07	2.52603	56.1099	6.8531703485085e-14	6.85317034850851e-11	FC
MT1X	1.46448261429683e-07	2.49925	52.9151	3.48285396493281e-13	2.61214047369961e-10	FC
CHI3L2	1.44357074667638e-07	2.48616	51.4147	7.47771962590353e-13	4.20536304887348e-10	FC
GPX3	1.44032672277653e-07	2.48412	51.1839	8.41072609774696e-13	4.20536304887348e-10	FC
SERPINA1	1.31518447733027e-07	2.40219	42.6761	6.45979223388635e-11	2.76848238595129e-08	FC
DCN	1.19561913946624e-07	2.31767	35.2693	2.87123911227867e-09	1.0767146671045e-06	FC
CEBPD	1.1891095548747e-07	2.31287	34.8863	3.49534027797841e-09	1.1651134259928e-06	FC
CP	1.16593931907476e-07	2.29561	33.54	6.98138009216568e-09	2.0944140276497e-06	FC
CFH	1.15263078350772e-07	2.28557	32.7787	1.03271396188069e-08	2.81649262331096e-06	FC
MMP14	1.11612202956988e-07	2.25752	30.7351	2.95769030052741e-08	7.39422575131851e-06	FC
MMP11	1.10320476507505e-07	2.24741	30.0278	4.25900226459333e-08	9.82846676444615e-06	FC
FBXO2	1.08145838671693e-07	2.23017	28.8556	7.79787028151885e-08	1.67097220318261e-05	FC
CLU	1.062432996797e-07	2.21486	27.8493	1.31142253828434e-07	2.62284507656867e-05	FC
SERPINA3	1.05722256999878e-07	2.21062	27.5768	1.50978881674944e-07	2.83085403140521e-05	FC
SLC25A37	1.02653065421383e-07	2.18533	25.9989	3.41613185842824e-07	6.0284679854616e-05	FC
BTG1	1.02143900932478e-07	2.18107	25.7416	3.90317932447899e-07	6.44052617226742e-05	FC
CHI3L1	1.01975059580006e-07	2.17966	25.6566	4.0789999091027e-07	6.44052617226742e-05	FC
MT2A	1.00515222657884e-07	2.16734	24.9273	5.95343639159337e-07	8.93015458739006e-05	FC
SERPING1	9.98877131979074e-08	2.162	24.617	6.99320248177236e-07	9.99028925967481e-05	FC
POSTN	9.65844679219138e-08	2.13342	23.0158	1.60677576165824e-06	0.000219106	FC
SNHG8	9.52065274378139e-08	2.12125	22.3637	2.25593099952402e-06	0.000294252	FC
MIA	9.274375895636e-08	2.09915	21.2217	4.09103961048379e-06	0.000506639	FC
SOD2	9.26117155472749e-08	2.09795	21.1613	4.22198813327202e-06	0.000506639	FC
S100B	9.20569514466188e-08	2.0929	20.9086	4.81736266034508e-06	0.00055585	FC
ECRG4	9.05420015525954e-08	2.07898	20.2261	6.88093257996687e-06	0.000764548	FC
CDO1	8.98490401726628e-08	2.07254	19.9176	8.08508442211324e-06	0.000866259	FC
NEBL	8.9570643532993e-08	2.06995	19.7944	8.62348417914692e-06	0.000892085	FC
C1S	8.8027888276733e-08	2.05544	19.1184	1.2285464970084e-05	0.00122855	FC
TXNIP	8.72688316125563e-08	2.04822	18.7901	1.45921816153673e-05	0.00141215	FC
ELL2	8.483646355839e-08	2.02475	17.7573	2.5095706144415e-05	0.00235272	FC
PCOLCE2	8.44181864567253e-08	2.02065	17.5826	2.7509422333657e-05	0.00250086	FC
ITGA10	8.3356746323045e-08	2.01019	17.1432	3.46643669051718e-05	0.00305862	FC
TNFRSF12A	8.31874104061168e-08	2.00851	17.0736	3.59578769097527e-05	0.0030821	FC
COLEC12	8.06112108999744e-08	1.98261	16.0325	6.22636543778054e-05	0.00518864	FC
TGFBR2	8.0162193799627e-08	1.97802	15.8544	6.8406783189854e-05	0.0055465	FC
MT-ND3	7.88812593454177e-08	1.96483	15.3518	8.9236909422085e-05	0.00704502	FC
COMP	7.86734110514478e-08	1.96267	15.271	9.3136342512815e-05	0.00716433	FC
NNMT	7.74434939738762e-08	1.94981	14.7972	0.00011971	0.00897827	FC
RPS23	7.69352857211423e-08	1.94444	14.6037	0.000132656	0.00970651	FC
COL1A1	7.65897754911508e-08	1.94078	14.4728	0.000142198	0.010157	FC
RPL13	7.57180883721534e-08	1.93147	14.1452	0.000169225	0.0117967	FC
MT-ND1	7.56063836636548e-08	1.93027	14.1035	0.000173018	0.0117967	FC
S100A10	7.46396534912262e-08	1.91983	13.7452	0.000209358	0.0139572	FC
FRZB	7.40601301167657e-08	1.91352	13.5326	0.00023446	0.0152909	FC
OSMR	7.36678477068016e-08	1.90923	13.3896	0.000253026	0.0158416	FC
EFEMP1	7.36588887261084e-08	1.90913	13.3863	0.000253466	0.0158416	FC
COL5A1	7.34217465169206e-08	1.90652	13.3003	0.000265368	0.016247	FC
VCAM1	7.32862021105453e-08	1.90503	13.2512	0.000272404	0.0163443	FC
LOXL2	7.27014772216233e-08	1.89856	13.0406	0.000304811	0.0176355	FC
SPINT2	7.25991631331407e-08	1.89743	13.0039	0.00031084	0.0176355	FC
ADAM12	7.24976713425712e-08	1.8963	12.9676	0.00031693	0.0176355	FC
GMDS	7.24892708640412e-08	1.89621	12.9646	0.00031744	0.0176355	FC
SULF2	7.23478010768641e-08	1.89463	12.914	0.000326129	0.0177889	FC
RPS4X	7.1551134855447e-08	1.88572	12.6312	0.000379365	0.0203231	FC
CFB	7.11401093684986e-08	1.88109	12.4865	0.000409908	0.0215741	FC
NAMPT	6.96808398248675e-08	1.86447	11.9795	0.000537898	0.0278223	FC
GLDN	6.8229420821881e-08	1.84764	11.4856	0.000701368	0.0356628	FC
JUNB	6.80304671716435e-08	1.84532	11.4187	0.000727073	0.0363536	FC
RPS27	6.71778295325796e-08	1.83527	11.1343	0.000847459	0.0416783	FC
FILIP1L	6.6677084537898e-08	1.82932	10.9689	0.000926523	0.0448318	FC
GPC6	6.60701718720324e-08	1.82207	10.7702	0.0010315	0.049119	FC
C1R	6.57176796326048e-08	1.81783	10.6555	0.00109742	0.0514414	FC
TMSB4X	6.50976250245497e-08	1.81032	10.4554	0.0012229	0.0564417	FC
RPS27A	6.4702383342895e-08	1.8055	10.3288	0.00130967	0.0595307	FC
RPS3	6.36779827129336e-08	1.79291	10.0044	0.00156169	0.0699266	FC
LRP1	6.29444987551468e-08	1.78379	9.77522	0.00176879	0.0780351	FC
EEF1B2	6.22121690442666e-08	1.77459	9.54908	0.00200049	0.0869779	FC
ACTB	6.19665432519964e-08	1.77149	9.47383	0.00208424	0.0876861	FC
RPL3	6.18464327289556e-08	1.76997	9.43714	0.00212635	0.0876861	FC
SRSF5	6.18103420988898e-08	1.76951	9.42613	0.00213916	0.0876861	FC
SOX5	6.17530152584521e-08	1.76878	9.40865	0.00215964	0.0876861	FC
COL6A1	6.17438728541441e-08	1.76867	9.40587	0.00216292	0.0876861	FC
MTRNR2L12	6.14010463930109e-08	1.7643	9.3017	0.00228941	0.0915763	FC
RPS21	6.12321026225557e-08	1.76215	9.25059	0.0023542	0.0917598	FC
PLXDC1	6.11997533989955e-08	1.76173	9.24082	0.00236679	0.0917598	FC
KITLG	6.11513558515403e-08	1.76111	9.22621	0.00238575	0.0917598	FC
RPL11	5.98844866031537e-08	1.74476	8.84789	0.00293428	0.110662	FC
RPS9	5.98493903802446e-08	1.7443	8.83752	0.002951	0.110662	FC
SFRP1	5.96238293469851e-08	1.74136	8.77103	0.00306052	0.113353	FC
CCNL1	5.93877581746562e-08	1.73827	8.70172	0.00317911	0.116309	FC
MGP	5.92705225158131e-08	1.73673	8.66739	0.00323954	0.117092	FC
MIR99AHG	5.81803997841064e-08	1.72231	8.3515	0.00385369	0.137632	FC
LINC00632	5.79965691435311e-08	1.71985	8.29881	0.00396711	0.139489	FC
NT5DC2	5.79462673842947e-08	1.71918	8.28442	0.00399867	0.139489	FC
RPL32	5.78272304741022e-08	1.71759	8.25042	0.00407427	0.140492	FC
RPL9	5.74588217481909e-08	1.71264	8.14563	0.00431652	0.147154	FC
RPS25	5.72159494899087e-08	1.70936	8.07691	0.00448328	0.151122	FC
IL6ST	5.69205358619319e-08	1.70536	7.99372	0.00469399	0.155015	FC
RPL18	5.69093659157498e-08	1.70521	7.99058	0.00470213	0.155015	FC
FGF2	5.57849008867445e-08	1.68981	7.67793	0.00559001	0.182216	FC
RARRES2	5.57164240121042e-08	1.68886	7.6591	0.00564868	0.182216	FC
PLPP3	5.5338425477635e-08	1.68362	7.55552	0.00598264	0.189996	FC
RPL15	5.5301122517977e-08	1.68311	7.54534	0.00601654	0.189996	FC
TPM4	5.52036934154473e-08	1.68175	7.51878	0.00610591	0.19081	FC
CSGALNACT1	5.47876797519248e-08	1.67594	7.40588	0.00650109	0.201065	FC
AUTS2	5.46804390474711e-08	1.67444	7.37692	0.00660663	0.202244	FC
TGFBI	5.45066326571649e-08	1.67199	7.3301	0.00678094	0.205483	FC
CEBPB	5.43425798738855e-08	1.66968	7.28604	0.00694925	0.208341	FC
DTWD1	5.42802739895153e-08	1.6688	7.26934	0.00701415	0.208341	FC
IFITM3	5.41491019940487e-08	1.66695	7.23425	0.00715257	0.21037	FC
USP53	5.4060546749721e-08	1.66569	7.21061	0.00724739	0.211089	FC
CD276	5.35789196085029e-08	1.65885	7.0827	0.00778316	0.224514	FC
SLC39A14	5.32660913903227e-08	1.65437	7.00024	0.0081499	0.232854	FC
MT-ND2	5.31300163684791e-08	1.65242	6.96452	0.00831419	0.235307	FC
FZD8	5.30094671476164e-08	1.65068	6.93295	0.00846221	0.237258	FC
EEF1D	5.26565139055682e-08	1.64558	6.84093	0.00890924	0.247479	FC
EEF1G	5.22466067311421e-08	1.63963	6.73484	0.00945478	0.258417	FC
NFIA	5.22316236863688e-08	1.63941	6.73098	0.00947527	0.258417	FC
NOP53	5.21201334420969e-08	1.63779	6.70227	0.00962901	0.260244	FC
GLRX	5.17389746084421e-08	1.6322	6.6046	0.0101716	0.271553	FC
RPL36	5.17000287932669e-08	1.63163	6.59466	0.0102285	0.271553	FC
RPS18	5.12954987225274e-08	1.62566	6.49187	0.0108369	0.285182	FC
TAGLN2	5.09260809782409e-08	1.62018	6.3987	0.0114204	0.297924	FC
C1QTNF3	5.06560561651086e-08	1.61615	6.33102	0.0118644	0.303939	FC
PLAC9	5.06327353617293e-08	1.61581	6.32519	0.0119035	0.303939	FC
CALD1	5.06021072487922e-08	1.61535	6.31754	0.0119549	0.303939	FC
TCEAL2	5.04679926060562e-08	1.61334	6.2841	0.0121826	0.307124	FC
SAV1	5.03002061608147e-08	1.61082	6.24238	0.0124728	0.311821	FC
NEAT1	4.96784102846345e-08	1.60142	6.08901	0.0136026	0.337254	FC
RPL30	4.95497503790739e-08	1.59946	6.05751	0.0138473	0.340507	FC
AC068888.1	4.93035861020939e-08	1.59571	5.99747	0.0143264	0.349425	FC
APOD	4.89081540025111e-08	1.58964	5.90165	0.0151267	0.364798	FC
C1RL	4.88728980536311e-08	1.5891	5.89315	0.0151999	0.364798	FC
TAGLN	4.85906769065222e-08	1.58474	5.82528	0.0157974	0.37613	FC
PFDN5	4.85089544239305e-08	1.58348	5.8057	0.0159743	0.377345	FC
TIMP1	4.82332042295131e-08	1.5792	5.73989	0.0165839	0.388685	FC
CTSC	4.81124551792846e-08	1.57731	5.71118	0.0168572	0.392027	FC
PDGFRA	4.79204847597203e-08	1.57431	5.6657	0.0172998	0.399227	FC
PPP1R14B	4.77454715531527e-08	1.57157	5.62439	0.0177122	0.405624	FC
RPS3A	4.75395111679565e-08	1.56833	5.57597	0.0182086	0.413831	FC
STEAP4	4.74111458921297e-08	1.56631	5.5459	0.018524	0.417836	FC
RPL24	4.72156419671125e-08	1.56322	5.50025	0.0190137	0.422356	FC
TSC22D1	4.71848966988458e-08	1.56273	5.49309	0.0190917	0.422356	FC
EIF4B	4.71632582109341e-08	1.56238	5.48806	0.0191468	0.422356	FC
RPL19	4.70149130315682e-08	1.56003	5.45359	0.0195282	0.427625	FC
TPM1	4.6788077855408e-08	1.55642	5.40109	0.0201242	0.437482	FC
FOXC1	4.6706811798338e-08	1.55512	5.38234	0.0203415	0.439026	FC
MYL12A	4.65165472730616e-08	1.55207	5.33858	0.0208584	0.446966	FC
RPL12	4.64169646852315e-08	1.55047	5.31575	0.0211335	0.447221	FC
LGALS1	4.64043849524686e-08	1.55027	5.31287	0.0211685	0.447221	FC
CCN2	4.62481606290193e-08	1.54776	5.27716	0.021607	0.453294	FC
FGF7	4.58954847044775e-08	1.54205	5.19698	0.0226262	0.471379	FC
PNISR	4.57440937563029e-08	1.53959	5.16275	0.0230763	0.475282	FC
COL6A2	4.56731401114115e-08	1.53844	5.14675	0.02329	0.475282	FC
MALAT1	4.56460779880414e-08	1.538	5.14065	0.0233719	0.475282	FC
RPL38	4.5621275881829e-08	1.53759	5.13506	0.0234472	0.475282	FC
RPL26	4.55373282287988e-08	1.53623	5.11618	0.0237037	0.477256	FC
MT1G	4.5319503341672e-08	1.53266	5.06735	0.0243806	0.487611	FC
ABCA5	4.47197851833499e-08	1.52278	4.93413	0.0263313	0.522023	FC
ANK3	4.46848153820494e-08	1.5222	4.92641	0.0264491	0.522023	FC
RPL7A	4.43074704255027e-08	1.51592	4.84356	0.0277495	0.541736	FC
RPS19	4.4290549422353e-08	1.51564	4.83986	0.0278091	0.541736	FC
MGST3	4.41713032991381e-08	1.51364	4.81384	0.0282321	0.544399	FC
S100A1	4.41498603117886e-08	1.51328	4.80917	0.0283088	0.544399	FC
SH3PXD2B	4.40375562578489e-08	1.5114	4.78473	0.0287131	0.545922	FC
ASPN	4.40268649660866e-08	1.51122	4.78241	0.0287519	0.545922	FC
FTX	4.39028789879801e-08	1.50914	4.75551	0.0292047	0.548498	FC
GLIS3	4.38896711937536e-08	1.50892	4.75265	0.0292532	0.548498	FC
HNRNPA1	4.34996410871676e-08	1.50233	4.66855	0.0307198	0.570604	FC
IGFBP4	4.34754981044873e-08	1.50192	4.66337	0.0308126	0.570604	FC
LTBP2	4.32759603893866e-08	1.49853	4.62066	0.031589	0.581393	FC
ISM1	4.32128795793578e-08	1.49745	4.6072	0.0318379	0.582275	FC
TOMM7	4.31657070958889e-08	1.49665	4.59715	0.0320251	0.582275	FC
IGF1	4.29945130222078e-08	1.49372	4.56076	0.0327126	0.591191	FC
RPL41	4.28739292835902e-08	1.49166	4.53521	0.0332043	0.596485	FC
COL3A1	4.28222469134344e-08	1.49077	4.52428	0.033417	0.596733	FC
CCDC80	4.26749572912423e-08	1.48824	4.49322	0.0340296	0.604076	FC
TPT1	4.24759516785512e-08	1.4848	4.45141	0.0348725	0.615397	FC
RPS12	4.2369783475406e-08	1.48296	4.42918	0.0353294	0.619815	FC
MT1E	4.21350728030458e-08	1.47889	4.38025	0.0363577	0.634147	FC
LAG3	4.15762080777938e-08	1.46911	4.26482	0.0389094	0.674729	FC
ZFP36L2	4.13782733710535e-08	1.46562	4.22431	0.0398488	0.687049	FC
MAGI2-AS3	4.11908522360623e-08	1.4623	4.18613	0.0407561	0.698675	FC
COL6A3	4.10699872361745e-08	1.46015	4.1616	0.0413504	0.702814	FC
FOXP1	4.10082310878543e-08	1.45905	4.14909	0.0416569	0.702814	FC
RPL23A	4.09995027106919e-08	1.4589	4.14733	0.0417003	0.702814	FC
RPL37	4.07537492621141e-08	1.45451	4.09776	0.0429402	0.719667	FC
NKTR	4.0614746056637e-08	1.45202	4.06985	0.0436551	0.727585	FC
TNNT3	4.05229856416626e-08	1.45037	4.05148	0.0441326	0.731479	FC
CRABP2	4.04569381460332e-08	1.44919	4.03829	0.044479	0.73317	FC
PPP1R3C	4.03720049106036e-08	1.44766	4.02135	0.0449278	0.736521	FC
EPB41L4A-AS1	4.00543117885431e-08	1.44191	3.95831	0.0466406	0.760444	FC
RPL34	3.98534187250903e-08	1.43826	3.9187	0.0477518	0.774353	FC
RPL29	3.9739229242625e-08	1.43617	3.89628	0.0483932	0.780536	FC
PRELP	3.90819320778853e-08	1.42408	3.76845	0.0522279	0.833736	FC
IGFBP7	3.90487231303134e-08	1.42347	3.76205	0.0524282	0.833736	FC
RPS5	3.90326608319173e-08	1.42317	3.75896	0.0525253	0.833736	FC
RPS15A	3.8938483232623e-08	1.42142	3.74084	0.0530978	0.838386	FC
MT-ND4L	3.88390597167934e-08	1.41957	3.72176	0.0537077	0.839936	FC
RPL35	3.87800763070358e-08	1.41847	3.71046	0.0540723	0.839936	FC
RPS14	3.87578982518055e-08	1.41806	3.70622	0.05421	0.839936	FC
COL5A2	3.87408675211398e-08	1.41774	3.70297	0.0543158	0.839936	FC
EIF3E	3.83688057489082e-08	1.41077	3.63218	0.0566725	0.871884	FC
MYL9	3.82093461679168e-08	1.40777	3.60205	0.0577082	0.878879	FC
FAU	3.81997860443368e-08	1.40759	3.60025	0.0577708	0.878879	FC
C11orf96	3.81639416740136e-08	1.40691	3.5935	0.058006	0.878879	FC
WWP2	3.78829263737494e-08	1.40159	3.54077	0.0598776	0.902677	FC
RANBP2	3.77811743067892e-08	1.39965	3.52178	0.0605675	0.908512	FC
LRRFIP1	3.77068486541931e-08	1.39824	3.50793	0.0610756	0.911575	FC
DYNC2H1	3.74871904862948e-08	1.39403	3.46718	0.0625978	0.921523	FC
RPS15	3.74655221596475e-08	1.39362	3.46318	0.0627497	0.921523	FC
RPS28	3.74464090253898e-08	1.39325	3.45964	0.0628839	0.921523	FC
MT1M	3.74272726794584e-08	1.39289	3.45611	0.0630185	0.921523	FC
NPC2	3.73904797245013e-08	1.39218	3.44932	0.0632779	0.921523	FC
WWTR1	3.72725289990252e-08	1.38991	3.42759	0.0641156	0.929212	FC
MYL6	3.7129424360698e-08	1.38715	3.40132	0.0651443	0.939581	FC
SPON2	3.66483515874197e-08	1.3778	3.31375	0.0687025	0.98616	FC
HMGB2	3.62897791758516e-08	1.37077	3.24922	0.0714573	1	FC
MT-ND5	3.60840844220188e-08	1.36671	3.21249	0.073078	1	FC
RPL21	3.58507804673651e-08	1.36208	3.17109	0.0749525	1	FC
MMP3	3.53254741277851e-08	1.35157	3.07884	0.0793171	1	FC
NET1	3.51998369752375e-08	1.34904	3.05698	0.0803911	1	FC
BCL6	3.49538040780181e-08	1.34406	3.01439	0.0825283	1	FC
RPL35A	3.49475559276178e-08	1.34393	3.01332	0.0825832	1	FC
PIK3R1	3.49392938315997e-08	1.34376	3.01189	0.0826558	1	FC
RPL18A	3.48617631125023e-08	1.34219	2.99854	0.0833396	1	FC
RPS24	3.45249302350866e-08	1.3353	2.94088	0.0863639	1	FC
SERPINH1	3.44510230130781e-08	1.33378	2.9283	0.0870392	1	FC
RPL14	3.43596323555231e-08	1.3319	2.91278	0.0878801	1	FC
ZFP36L1	3.43330678993832e-08	1.33136	2.90828	0.0881258	1	FC
PLAAT4	3.42660414808281e-08	1.32997	2.89694	0.0887481	1	FC
HLA-C	3.4119749990168e-08	1.32695	2.87225	0.0901186	1	FC
SELENOM	3.40927241087955e-08	1.32639	2.8677	0.0903737	1	FC
RPS13	3.38673945441256e-08	1.3217	2.82992	0.0925228	1	FC
PTGFR	3.38084186713994e-08	1.32047	2.82008	0.093092	1	FC
METTL7A	3.37627571947013e-08	1.31952	2.81246	0.0935347	1	FC
SCRG1	3.36897240540568e-08	1.31799	2.80031	0.0942462	1	FC
RPS29	3.36821246943404e-08	1.31783	2.79905	0.0943204	1	FC
RPL4	3.36601811612343e-08	1.31737	2.7954	0.0945352	1	FC
HLA-E	3.35837969339709e-08	1.31577	2.78273	0.0952858	1	FC
S100A4	3.34829760583703e-08	1.31365	2.76604	0.0962838	1	FC
CRTAC1	3.33599038816275e-08	1.31106	2.74575	0.0975135	1	FC
FBLN1	3.33403473748501e-08	1.31064	2.74253	0.09771	1	FC
UGCG	3.3339839806851e-08	1.31063	2.74245	0.0977151	1	FC
TUBA1A	3.32312306562826e-08	1.30834	2.72461	0.0988124	1	FC
HLA-A	3.31928867303285e-08	1.30752	2.71832	0.0992022	1	FC
MT-CO2	3.31880798546168e-08	1.30742	2.71754	0.0992511	1	FC
SETD2	3.30492324112513e-08	1.30447	2.69484	0.100673	1	FC
MT1F	3.30388446660585e-08	1.30425	2.69315	0.10078	1	FC
SNHG29	3.28982369707807e-08	1.30126	2.67028	0.102238	1	FC
RPS4Y1	3.28515210505591e-08	1.30026	2.6627	0.102726	1	FC
EGR1	3.25678937917117e-08	1.29417	2.61692	0.10573	1	FC
GDF10	3.25575347174099e-08	1.29395	2.61525	0.105841	1	FC
TCF4	3.25473553910364e-08	1.29373	2.61362	0.10595	1	FC
CYBRD1	3.25357725521325e-08	1.29348	2.61176	0.106074	1	FC
CDH11	3.24492095941541e-08	1.29161	2.59788	0.107007	1	FC
CAV1	3.23341628639261e-08	1.28913	2.57949	0.108256	1	FC
ITGB1	3.22640496752126e-08	1.28761	2.56832	0.109024	1	FC
ZBTB20	3.22448482666302e-08	1.28719	2.56526	0.109234	1	FC
NPM1	3.22308407853879e-08	1.28688	2.56303	0.109389	1	FC
ARGLU1	3.20764685848086e-08	1.28353	2.53854	0.111097	1	FC
DDIT4	3.20466072569031e-08	1.28287	2.53382	0.11143	1	FC
CREBRF	3.19909048906302e-08	1.28166	2.52502	0.112054	1	FC
ANGPT1	3.17949729902794e-08	1.27737	2.49418	0.114268	1	FC
SSC5D	3.16642514573465e-08	1.27449	2.47371	0.115764	1	FC
RPL27A	3.16508364013944e-08	1.27419	2.47162	0.115919	1	FC
RPS10	3.16231710905504e-08	1.27358	2.4673	0.116237	1	FC
PDE4B	3.1591526313896e-08	1.27289	2.46236	0.116603	1	FC
NACA	3.15721958499431e-08	1.27246	2.45935	0.116827	1	FC
OGT	3.13403058092305e-08	1.26732	2.42336	0.119538	1	FC
MAP2K6	3.12493539190198e-08	1.2653	2.40931	0.120615	1	FC
RPS6	3.12324899898838e-08	1.26492	2.40671	0.120816	1	FC
ASH1L	3.11180471203287e-08	1.26237	2.38911	0.122183	1	FC
SLC39A8	3.09023827899787e-08	1.25753	2.35611	0.124793	1	FC
RUNX1T1	3.07953271245269e-08	1.25512	2.33981	0.126105	1	FC
NAV1	3.05874975150197e-08	1.25042	2.30834	0.128682	1	FC
RPL39	3.05606171613069e-08	1.24981	2.30428	0.129018	1	FC
RPLP1	3.04199360473289e-08	1.24661	2.28311	0.130789	1	FC
STEAP2	3.04192667398355e-08	1.2466	2.28301	0.130798	1	FC
MT-ATP6	3.04071109707791e-08	1.24632	2.28119	0.130951	1	FC
ZRANB2	3.03032589358734e-08	1.24395	2.26563	0.132272	1	FC
CERCAM	3.02921178999668e-08	1.2437	2.26397	0.132414	1	FC
RPS7	3.02880016113237e-08	1.2436	2.26335	0.132467	1	FC
MFAP4	3.0251049477289e-08	1.24276	2.25783	0.13294	1	FC
NR4A2	3.0183033522391e-08	1.2412	2.24769	0.133814	1	FC
ADAMTS5	2.99298848193761e-08	1.23537	2.21015	0.137106	1	FC
DDR2	2.98357813612677e-08	1.2332	2.19627	0.138345	1	FC
RIF1	2.97106802890919e-08	1.2303	2.17789	0.140006	1	FC
MAGI2	2.97052166812675e-08	1.23017	2.17709	0.140079	1	FC
N4BP2L2	2.97033380084746e-08	1.23013	2.17682	0.140104	1	FC
FAM20C	2.96718087307824e-08	1.2294	2.1722	0.140525	1	FC
TMED9	2.96607373483139e-08	1.22914	2.17058	0.140674	1	FC
RPL7	2.96562769904864e-08	1.22903	2.16992	0.140733	1	FC
PLAAT3	2.95482450044534e-08	1.22652	2.15414	0.142186	1	FC
TBCB	2.95403061937507e-08	1.22633	2.15298	0.142293	1	FC
RNASEH2C	2.94288145167242e-08	1.22373	2.13676	0.143805	1	FC
LTBP3	2.93730031995179e-08	1.22242	2.12867	0.144566	1	FC
ADAMTS2	2.93491701542418e-08	1.22186	2.12521	0.144893	1	FC
RPL10	2.93397208231284e-08	1.22164	2.12385	0.145022	1	FC
COL1A2	2.92745203777375e-08	1.22011	2.11442	0.145918	1	FC
S100A11	2.91729329894124e-08	1.21771	2.09977	0.147322	1	FC
SNTB2	2.90592865448633e-08	1.21503	2.08344	0.148904	1	FC
CIRBP	2.90510904462116e-08	1.21484	2.08226	0.149019	1	FC
GPX4	2.89350967637996e-08	1.21209	2.06567	0.150649	1	FC
DST	2.89307265668074e-08	1.21198	2.06505	0.15071	1	FC
RPS8	2.8871823543725e-08	1.21058	2.05665	0.151543	1	FC
RPL36A	2.87379329943992e-08	1.20739	2.03761	0.15345	1	FC
MYO9A	2.8711343635258e-08	1.20676	2.03385	0.153831	1	FC
IFITM2	2.85985320480628e-08	1.20406	2.01789	0.155455	1	FC
HLA-B	2.85524548012325e-08	1.20295	2.0114	0.156121	1	FC
YBX3	2.84562158917671e-08	1.20064	1.99786	0.157521	1	FC
RPL8	2.842867543072e-08	1.19998	1.994	0.157924	1	FC
RPS16	2.8411397789001e-08	1.19956	1.99157	0.158177	1	FC
MT-CYB	2.84007979224743e-08	1.1993	1.99009	0.158332	1	FC
TMTC1	2.83874379973888e-08	1.19898	1.98822	0.158528	1	FC
MYH9	2.83071388758842e-08	1.19704	1.97698	0.159709	1	FC
SLPI	2.8301784421445e-08	1.19691	1.97624	0.159788	1	FC
PSAP	2.82624949050348e-08	1.19596	1.97075	0.160368	1	FC
CXCL12	2.81214847424174e-08	1.19254	1.95114	0.162465	1	FC
PLD3	2.81212381316042e-08	1.19254	1.9511	0.162468	1	FC
FAT4	2.80939386356235e-08	1.19187	1.94732	0.162876	1	FC
SYNE1	2.79126578342504e-08	1.18745	1.92227	0.165607	1	FC
ZNF638	2.78447096192302e-08	1.18579	1.91292	0.166639	1	FC
OSTC	2.7835696476174e-08	1.18557	1.91168	0.166777	1	FC
FGFBP2	2.77694836060476e-08	1.18394	1.9026	0.167788	1	FC
SLC25A36	2.77564012594835e-08	1.18362	1.9008	0.167988	1	FC
TPPP3	2.76475297220107e-08	1.18094	1.88592	0.169663	1	FC
RPL37A	2.7606858766823e-08	1.17994	1.88038	0.170291	1	FC
P4HA2	2.7577376721894e-08	1.17921	1.87636	0.170748	1	FC
TEAD1	2.75050745481962e-08	1.17742	1.86654	0.171872	1	FC
SSR4	2.75010312457492e-08	1.17732	1.86599	0.171935	1	FC
LRP6	2.74619697520111e-08	1.17636	1.86069	0.172545	1	FC
PALLD	2.74511239404635e-08	1.17609	1.85922	0.172715	1	FC
PFN1	2.74355594170978e-08	1.1757	1.85711	0.172958	1	FC
MAML2	2.73717711614984e-08	1.17412	1.84849	0.173959	1	FC
SEC61G	2.71301796472306e-08	1.16809	1.816	0.17779	1	FC
IFT20	2.71067466717825e-08	1.1675	1.81287	0.178165	1	FC
LINC-PINT	2.69855883161692e-08	1.16446	1.7967	0.180112	1	FC
NUMA1	2.68766009452524e-08	1.16172	1.78221	0.181878	1	FC
RPL22	2.68011379349968e-08	1.15981	1.77222	0.183108	1	FC
SELENOS	2.6801077703731e-08	1.15981	1.77221	0.183109	1	FC
EEF1A1	2.67384853494798e-08	1.15822	1.76394	0.184133	1	FC
BCAT1	2.6665559167626e-08	1.15637	1.75433	0.185333	1	FC
RPS11	2.66004146548124e-08	1.15472	1.74577	0.186409	1	FC
NAA38	2.62328597944363e-08	1.14531	1.69786	0.192568	1	FC
RPL17	2.62239666659495e-08	1.14508	1.69671	0.192719	1	FC
HIF1A	2.62036150054669e-08	1.14456	1.69408	0.193064	1	FC
SMOC2	2.61573373460716e-08	1.14336	1.6881	0.193852	1	FC
THY1	2.58038073291009e-08	1.13419	1.64278	0.199945	1	FC
GAS6	2.57667583124569e-08	1.13322	1.63806	0.200591	1	FC
APLP2	2.57429833725296e-08	1.1326	1.63504	0.201007	1	FC
RPS2	2.57429606981973e-08	1.1326	1.63504	0.201008	1	FC
FLNA	2.57314691747379e-08	1.1323	1.63358	0.201209	1	FC
ATP6V0B	2.57254485788288e-08	1.13214	1.63281	0.201314	1	FC
TACC1	2.57107777021895e-08	1.13176	1.63095	0.201571	1	FC
UBXN1	2.57001333017477e-08	1.13148	1.6296	0.201758	1	FC
WASHC4	2.56904093201603e-08	1.13123	1.62837	0.201929	1	FC
LRRC17	2.56629455988239e-08	1.13051	1.62489	0.202411	1	FC
TRPS1	2.56548551230881e-08	1.13029	1.62387	0.202554	1	FC
TIPARP	2.56241829784078e-08	1.12949	1.61999	0.203094	1	FC
RPL10A	2.55872890303956e-08	1.12852	1.61532	0.203745	1	FC
NDRG1	2.54557812972389e-08	1.12506	1.59876	0.206079	1	FC
WSB1	2.54214102023387e-08	1.12415	1.59445	0.206692	1	FC
SCARA3	2.54055770764743e-08	1.12373	1.59246	0.206975	1	FC
H2AFJ	2.53637545437049e-08	1.12263	1.58722	0.207723	1	FC
NFIX	2.53259971316715e-08	1.12163	1.5825	0.208401	1	FC
PDGFD	2.52529726660579e-08	1.11969	1.57339	0.209716	1	FC
CFI	2.52442088764338e-08	1.11945	1.5723	0.209874	1	FC
SKP1	2.51496235328972e-08	1.11694	1.56054	0.211587	1	FC
TBX15	2.5103954497501e-08	1.11572	1.55487	0.212417	1	FC
PLA2R1	2.50838441355075e-08	1.11518	1.55238	0.212784	1	FC
YIF1A	2.50406580749043e-08	1.11403	1.54704	0.213572	1	FC
ZFAS1	2.473657941891e-08	1.10585	1.5097	0.219185	1	FC
CYP1B1	2.47358546796306e-08	1.10583	1.50961	0.219199	1	FC
PHIP	2.46991635844574e-08	1.10484	1.50514	0.219883	1	FC
COX7C	2.46869816659092e-08	1.10451	1.50365	0.22011	1	FC
RPL6	2.4632354609096e-08	1.10303	1.497	0.221133	1	FC
EIF1	2.46296251434727e-08	1.10296	1.49667	0.221184	1	FC
RGS5	2.45995743487551e-08	1.10214	1.49302	0.221748	1	FC
UTRN	2.45606994791676e-08	1.10109	1.48831	0.222479	1	FC
RETREG1	2.4551699819683e-08	1.10084	1.48722	0.222649	1	FC
KDM5A	2.44952087188982e-08	1.0993	1.48038	0.223715	1	FC
AHNAK	2.44547219929883e-08	1.0982	1.47549	0.224481	1	FC
NSD3	2.44363923616961e-08	1.0977	1.47328	0.224829	1	FC
STAT3	2.4432022113862e-08	1.09758	1.47275	0.224912	1	FC
ASAP2	2.43646548088611e-08	1.09574	1.46464	0.226193	1	FC
SPARC	2.43338233114502e-08	1.0949	1.46094	0.226781	1	FC
HILPDA	2.42451955814001e-08	1.09246	1.45032	0.228477	1	FC
MT-ND4	2.41642650335551e-08	1.09024	1.44065	0.230034	1	FC
SLC44A1	2.40460719123224e-08	1.08697	1.42659	0.232322	1	FC
RBM39	2.39916889069318e-08	1.08547	1.42014	0.23338	1	FC
ACTG1	2.3981684072828e-08	1.08519	1.41896	0.233575	1	FC
SOD1	2.37829323970511e-08	1.07966	1.39554	0.237472	1	FC
IMPAD1	2.37265619621168e-08	1.07809	1.38893	0.238586	1	FC
SESN3	2.37154395210358e-08	1.07778	1.38763	0.238806	1	FC
CAPZB	2.3670389615722e-08	1.07652	1.38236	0.239699	1	FC
FOXO3	2.36543538967161e-08	1.07607	1.38049	0.240018	1	FC
EBF1	2.36154885907621e-08	1.07498	1.37596	0.240791	1	FC
KAT6B	2.35706132964912e-08	1.07371	1.37073	0.241686	1	FC
RPS26	2.35672885195638e-08	1.07362	1.37035	0.241752	1	FC
BOC	2.35490086358142e-08	1.07311	1.36822	0.242118	1	FC
AQP1	2.35016076252854e-08	1.07177	1.36272	0.243067	1	FC
UBC	2.31780133570875e-08	1.0626	1.32545	0.249616	1	FC
MT1H	2.31657095903005e-08	1.06225	1.32404	0.249868	1	FC
LIFR	2.30977726127631e-08	1.06031	1.31629	0.251259	1	FC
SETBP1	2.30721193415731e-08	1.05957	1.31337	0.251786	1	FC
CPXM2	2.30225026814456e-08	1.05815	1.30772	0.252807	1	FC
SERPINB1	2.2981970544698e-08	1.05699	1.30312	0.253643	1	FC
CCN5	2.29087812741928e-08	1.05488	1.29484	0.255159	1	FC
SERPINF1	2.27281426012142e-08	1.04967	1.2745	0.258925	1	FC
CDR1	2.27211611226843e-08	1.04946	1.27371	0.259071	1	FC
CSDE1	2.27158402901454e-08	1.04931	1.27312	0.259183	1	FC
ZNF395	2.26972569173493e-08	1.04877	1.27104	0.259572	1	FC
SERPINA5	2.26214657408336e-08	1.04657	1.26256	0.261167	1	FC
A2M	2.25143430642809e-08	1.04345	1.25063	0.263432	1	FC
EDIL3	2.24697604139185e-08	1.04214	1.24568	0.264378	1	FC
GALNT1	2.23334463205019e-08	1.03815	1.23062	0.267287	1	FC
SPARCL1	2.2331249799939e-08	1.03808	1.23037	0.267334	1	FC
RSPO2	2.22665256520578e-08	1.03618	1.22325	0.268723	1	FC
GAS1	2.22365172685578e-08	1.03529	1.21996	0.269369	1	FC
PODN	2.22283874806701e-08	1.03505	1.21907	0.269544	1	FC
CALM1	2.20418412476248e-08	1.02953	1.19869	0.273584	1	FC
RPSA	2.20413102553476e-08	1.02951	1.19863	0.273595	1	FC
MIDN	2.20203566240141e-08	1.02889	1.19635	0.274052	1	FC
RUNX1	2.1933545791729e-08	1.0263	1.18694	0.275948	1	FC
DDX17	2.1902407438295e-08	1.02537	1.18357	0.27663	1	FC
CALU	2.17550182109128e-08	1.02095	1.1677	0.279875	1	FC
RHOBTB3	2.17376197042121e-08	1.02043	1.16583	0.28026	1	FC
BICC1	2.16145676408639e-08	1.01672	1.15267	0.282991	1	FC
ID1	2.15444705164301e-08	1.0146	1.1452	0.284555	1	FC
IMP3	2.14982623509367e-08	1.0132	1.1403	0.28559	1	FC
RBMS1	2.14766529464878e-08	1.01255	1.13801	0.286074	1	FC
PLSCR4	2.14354396910216e-08	1.01129	1.13364	0.287	1	FC
RGS3	2.13295987569992e-08	1.00807	1.12247	0.289386	1	FC
HNRNPU	2.13186674850096e-08	1.00773	1.12132	0.289634	1	FC
TRIM38	2.13162818962724e-08	1.00766	1.12107	0.289688	1	FC
MAP4K4	2.12571890456294e-08	1.00585	1.11487	0.291027	1	FC
CNBP	2.12202043609501e-08	1.00472	1.11099	0.291867	1	FC
NUCKS1	2.11953909067469e-08	1.00396	1.10839	0.292431	1	FC
KANSL1	2.11716790208647e-08	1.00323	1.10591	0.292972	1	FC
CAMLG	2.10477274396898e-08	0.999412	1.093	0.295807	1	FC
SVEP1	2.09979762164758e-08	0.997875	1.08784	0.29695	1	FC
CCDC14	2.09911658751671e-08	0.997664	1.08714	0.297107	1	FC
RPL5	2.086647863455e-08	0.993796	1.07426	0.299985	1	FC
PDE4D	2.08605618566312e-08	0.993612	1.07365	0.300122	1	FC
RPL23	2.08422040447365e-08	0.993041	1.07176	0.300548	1	FC
PHF3	2.08384255466464e-08	0.992923	1.07137	0.300635	1	FC
SMG1	2.08099577841705e-08	0.992036	1.06845	0.301296	1	FC
ANXA2	2.06784983125285e-08	0.987928	1.05499	0.30436	1	FC
ACTR3	2.06633079060192e-08	0.987452	1.05344	0.304716	1	FC
AL627171.2	2.05574333086002e-08	0.984126	1.04267	0.3072	1	FC
CD81	2.05498199085281e-08	0.983886	1.0419	0.307379	1	FC
BORCS7	2.05181411332534e-08	0.982888	1.03869	0.308126	1	FC
ARHGAP29	2.05142809330103e-08	0.982766	1.0383	0.308217	1	FC
NFKBIZ	2.04731403733188e-08	0.981467	1.03414	0.309188	1	FC
NSA2	2.04580968315163e-08	0.980992	1.03262	0.309544	1	FC
UQCRB	2.04122683758771e-08	0.979542	1.028	0.310629	1	FC
ARL4C	2.03958445270697e-08	0.979022	1.02635	0.311018	1	FC
SELENOP	2.03871445390229e-08	0.978746	1.02547	0.311225	1	FC
LRRC15	2.03442094718925e-08	0.977384	1.02116	0.312245	1	FC
BEND6	2.03234700069934e-08	0.976725	1.01908	0.312738	1	FC
RNASE4	2.03191207562001e-08	0.976587	1.01864	0.312842	1	FC
GPNMB	2.03183310832905e-08	0.976562	1.01856	0.312861	1	FC
SNHG32	2.02944666205844e-08	0.975803	1.01617	0.313429	1	FC
SELENOW	2.02182338245398e-08	0.973373	1.00855	0.31525	1	FC
SLC26A4	2.02064541132459e-08	0.972997	1.00738	0.315532	1	FC
SECISBP2L	2.00935115985491e-08	0.969382	0.996145	0.318245	1	FC
VCL	1.99991139652556e-08	0.966347	0.986808	0.320524	1	FC
COL8A2	1.99594477139728e-08	0.965069	0.982897	0.321485	1	FC
CRTAP	1.99481107148028e-08	0.964703	0.981781	0.32176	1	FC
SRGN	1.99400828877709e-08	0.964444	0.980991	0.321954	1	FC
RACK1	1.99238360678572e-08	0.963919	0.979393	0.322349	1	FC
NREP	1.98703641046527e-08	0.96219	0.974143	0.323649	1	FC
BRWD1	1.98185136928909e-08	0.960509	0.969066	0.324913	1	FC
RTL8C	1.97875325743409e-08	0.959503	0.966038	0.32567	1	FC
RBMS3	1.97816539658811e-08	0.959312	0.965464	0.325814	1	FC
ZFR	1.97603103832009e-08	0.958618	0.963382	0.326336	1	FC
SCX	1.97080583602297e-08	0.956916	0.958294	0.327617	1	FC
EPB41L2	1.97003339340613e-08	0.956664	0.957543	0.327807	1	FC
PNRC1	1.96965716052506e-08	0.956542	0.957177	0.327899	1	FC
RPLP0	1.96540389502084e-08	0.955153	0.953048	0.328945	1	FC
STK17B	1.96234935127121e-08	0.954155	0.950088	0.329697	1	FC
PCSK1N	1.95912334858545e-08	0.953098	0.946966	0.330493	1	FC
NID2	1.95479920694193e-08	0.951681	0.942791	0.331561	1	FC
ATP5MC2	1.94603809674883e-08	0.9488	0.934359	0.333733	1	FC
FIBIN	1.94502717063535e-08	0.948467	0.933388	0.333984	1	FC
FSCN1	1.93841685430561e-08	0.946285	0.927055	0.335629	1	FC
DEPP1	1.93694311279523e-08	0.945798	0.925646	0.335997	1	FC
FTH1	1.93598141768947e-08	0.94548	0.924727	0.336237	1	FC
HMGN2	1.93593755938441e-08	0.945465	0.924685	0.336248	1	FC
NCOA7	1.93470188367421e-08	0.945056	0.923505	0.336556	1	FC
DLX5	1.93224676644657e-08	0.944243	0.921162	0.33717	1	FC
OGA	1.93068851004456e-08	0.943727	0.919677	0.33756	1	FC
MAF	1.92863908414856e-08	0.943047	0.917726	0.338073	1	FC
MED13L	1.92852263262881e-08	0.943008	0.917615	0.338102	1	FC
LAMA4	1.9262967490771e-08	0.942269	0.915498	0.33866	1	FC
MCRIP1	1.91873257717171e-08	0.939752	0.908322	0.34056	1	FC
ITGB8	1.9103990732864e-08	0.93697	0.900449	0.342661	1	FC
DAB2	1.90978756055973e-08	0.936765	0.899873	0.342816	1	FC
CLIC4	1.90277380532501e-08	0.934415	0.893275	0.344591	1	FC
ITPR2	1.89089072572926e-08	0.930417	0.882153	0.347613	1	FC
RPLP2	1.88362933786767e-08	0.927963	0.875391	0.349467	1	FC
TCAF1	1.88093073442215e-08	0.927049	0.872884	0.350158	1	FC
TSPAN4	1.87688561349522e-08	0.925678	0.869134	0.351195	1	FC
PLOD1	1.87645558718717e-08	0.925532	0.868736	0.351306	1	FC
USP8	1.87460505031046e-08	0.924903	0.867023	0.351781	1	FC
TMEM119	1.87195190230384e-08	0.924001	0.86457	0.352463	1	FC
SNORC	1.87052349106188e-08	0.923515	0.863252	0.35283	1	FC
FXYD1	1.87043821659504e-08	0.923486	0.863173	0.352852	1	FC
SNRNP200	1.8697552614699e-08	0.923254	0.862543	0.353028	1	FC
SIVA1	1.86552103551735e-08	0.921811	0.85864	0.354119	1	FC
UBA52	1.85929548092148e-08	0.919684	0.852919	0.355728	1	FC
CYP27A1	1.85746564189895e-08	0.919058	0.851241	0.356201	1	FC
GAPDH	1.8526214673832e-08	0.917398	0.846807	0.357457	1	FC
PLAGL1	1.85110749616962e-08	0.916878	0.845423	0.35785	1	FC
SNX2	1.85077123174026e-08	0.916763	0.845116	0.357938	1	FC
HCFC1R1	1.85056100618265e-08	0.916691	0.844924	0.357992	1	FC
SGK1	1.83868690422858e-08	0.912602	0.834116	0.361085	1	FC
SPEN	1.83467551200515e-08	0.911216	0.830481	0.362134	1	FC
MBNL1	1.82519535740479e-08	0.90793	0.82192	0.364619	1	FC
CTNNB1	1.8197962456663e-08	0.906053	0.817065	0.36604	1	FC
ATP6V0E1	1.80775718162941e-08	0.901849	0.80629	0.369219	1	FC
CADM1	1.80577379255027e-08	0.901155	0.804522	0.369745	1	FC
ARPC5	1.80036874872121e-08	0.899258	0.799713	0.371179	1	FC
LRPAP1	1.79769290152488e-08	0.898318	0.797337	0.371891	1	FC
SNRPN	1.79555190036007e-08	0.897564	0.795439	0.372461	1	FC
C12orf57	1.78913386955266e-08	0.895302	0.789763	0.374172	1	FC
CRIM1	1.78532992599979e-08	0.893957	0.786408	0.375188	1	FC
CBX5	1.78387518371395e-08	0.893442	0.785127	0.375578	1	FC
BZW1	1.78324734842429e-08	0.89322	0.784574	0.375746	1	FC
RPL36AL	1.78202277961109e-08	0.892786	0.783497	0.376074	1	FC
CRIP1	1.77939052038082e-08	0.891853	0.781184	0.376779	1	FC
ARRDC3	1.77424104641509e-08	0.890025	0.77667	0.378162	1	FC
ANKRD12	1.77255352628825e-08	0.889424	0.775193	0.378615	1	FC
EDF1	1.7702353669171e-08	0.888599	0.773167	0.379239	1	FC
PDCD7	1.7587158216942e-08	0.884485	0.763137	0.382349	1	FC
IER3IP1	1.75518847030874e-08	0.88322	0.760079	0.383304	1	FC
BTG2	1.75264416431408e-08	0.882307	0.757877	0.383994	1	FC
DDX6	1.74793455614322e-08	0.880614	0.753809	0.385273	1	FC
NSD1	1.74782516301613e-08	0.880574	0.753715	0.385303	1	FC
SPON1	1.74770824012435e-08	0.880532	0.753614	0.385334	1	FC
RPL13A	1.73559891004808e-08	0.87616	0.743207	0.388636	1	FC
FCGRT	1.73530047083234e-08	0.876052	0.742951	0.388717	1	FC
MAN1A1	1.73220352477101e-08	0.87493	0.740302	0.389564	1	FC
HEXB	1.73000248414214e-08	0.874131	0.738422	0.390167	1	FC
NUDT4	1.7297312155368e-08	0.874033	0.73819	0.390241	1	FC
AEBP1	1.72832626178281e-08	0.873522	0.736991	0.390626	1	FC
DYNLL1	1.72661254656351e-08	0.872899	0.735531	0.391096	1	FC
SERTAD2	1.72065358285286e-08	0.870729	0.730462	0.392733	1	FC
ARHGEF12	1.72001168529491e-08	0.870495	0.729918	0.39291	1	FC
GINM1	1.71608220845711e-08	0.869061	0.726586	0.393992	1	FC
MYO1B	1.7140107199593e-08	0.868303	0.724833	0.394563	1	FC
RPL28	1.71340934764888e-08	0.868083	0.724325	0.394729	1	FC
MT-ND6	1.70897242537367e-08	0.866458	0.720578	0.395954	1	FC
CDH13	1.70785008379872e-08	0.866046	0.719632	0.396265	1	FC
RAB2A	1.70433576230203e-08	0.864755	0.716673	0.397237	1	FC
TFDP2	1.70301865919296e-08	0.864271	0.715566	0.397602	1	FC
STAT2	1.70257094002629e-08	0.864106	0.71519	0.397726	1	FC
HIST1H4C	1.70228522981143e-08	0.864001	0.71495	0.397805	1	FC
HSPA9	1.69939809781107e-08	0.862938	0.712527	0.398606	1	FC
ANXA1	1.69448798087912e-08	0.861127	0.708415	0.39997	1	FC
PRRX1	1.69440442484133e-08	0.861096	0.708346	0.399994	1	FC
EWSR1	1.69250061838879e-08	0.860393	0.706755	0.400523	1	FC
ANAPC16	1.69027469038139e-08	0.85957	0.704897	0.401143	1	FC
BTF3	1.6896339722208e-08	0.859332	0.704363	0.401322	1	FC
ZNF207	1.68667815312442e-08	0.858237	0.7019	0.402146	1	FC
TMSB10	1.68469989423836e-08	0.857504	0.700255	0.402698	1	FC
NUPR1	1.67909825014969e-08	0.855422	0.695606	0.404264	1	FC
ZEB1	1.67894780842719e-08	0.855366	0.695481	0.404306	1	FC
PLSCR1	1.67831685880899e-08	0.855131	0.694959	0.404483	1	FC
TUBA1C	1.67701249591592e-08	0.854646	0.693879	0.404848	1	FC
KMT2A	1.66852545579824e-08	0.851478	0.686873	0.40723	1	FC
FHL1	1.66716673299782e-08	0.850969	0.685755	0.407612	1	FC
EIF4A2	1.66489536476389e-08	0.850119	0.683888	0.408251	1	FC
HIST1H1C	1.66461603811711e-08	0.850014	0.683658	0.40833	1	FC
C1GALT1	1.66119371020634e-08	0.84873	0.68085	0.409294	1	FC
SNHG5	1.65765407914747e-08	0.8474	0.677952	0.410293	1	FC
TENT5A	1.65338056452834e-08	0.845791	0.674461	0.411501	1	FC
S100A13	1.65240028932904e-08	0.845422	0.673661	0.411778	1	FC
LONP2	1.6471499185155e-08	0.843439	0.669387	0.413265	1	FC
LY6E	1.6459908591105e-08	0.843001	0.668445	0.413594	1	FC
EEF2	1.6443043288366e-08	0.842363	0.667076	0.414073	1	FC
AFF1	1.64223280213157e-08	0.841578	0.665396	0.414661	1	FC
PMP22	1.63630519100057e-08	0.839328	0.660602	0.416348	1	FC
SSR3	1.63096414397924e-08	0.837295	0.656296	0.417871	1	FC
TAOK1	1.6307178099055e-08	0.837201	0.656098	0.417941	1	FC
SUN1	1.63022342347413e-08	0.837013	0.6557	0.418082	1	FC
PURB	1.62508382425819e-08	0.835051	0.651572	0.419551	1	FC
TMEM59	1.62383747813408e-08	0.834574	0.650573	0.419908	1	FC
ZNF521	1.62070792124833e-08	0.833376	0.648068	0.420804	1	FC
SHPRH	1.61707115020286e-08	0.831981	0.645163	0.421847	1	FC
CSTB	1.61346547312374e-08	0.830596	0.642289	0.422883	1	FC
ITM2A	1.61291120502845e-08	0.830383	0.641848	0.423043	1	FC
ECM2	1.61200332977998e-08	0.830033	0.641125	0.423304	1	FC
STOM	1.60981349010101e-08	0.82919	0.639385	0.423934	1	FC
BARX1	1.60639513631702e-08	0.827872	0.636672	0.424918	1	FC
PRRC2C	1.60375038149856e-08	0.82685	0.634577	0.425681	1	FC
PDPN	1.60248102927121e-08	0.82636	0.633573	0.426048	1	FC
PDCD4	1.59971383205036e-08	0.825289	0.631387	0.426847	1	FC
SH3PXD2A	1.59945850729226e-08	0.82519	0.631185	0.426921	1	FC
AIG1	1.59586431649878e-08	0.823796	0.628352	0.42796	1	FC
UBR5	1.59386829765324e-08	0.823021	0.626781	0.428539	1	FC
MACF1	1.58851575769801e-08	0.820939	0.622578	0.430091	1	FC
CHID1	1.58647313463946e-08	0.820143	0.620978	0.430684	1	FC
ANGPTL1	1.58374444397781e-08	0.819078	0.618844	0.431477	1	FC
LUC7L	1.5798542369847e-08	0.817557	0.615808	0.432609	1	FC
ARHGAP1	1.5721712454359e-08	0.814545	0.609833	0.434851	1	FC
AC100810.1	1.56993758287757e-08	0.813667	0.608101	0.435504	1	FC
COL14A1	1.56674881202329e-08	0.812412	0.605633	0.436437	1	FC
GCC2	1.56566052564353e-08	0.811983	0.604792	0.436755	1	FC
JADE1	1.56540570153899e-08	0.811882	0.604595	0.43683	1	FC
COL12A1	1.55926121298467e-08	0.809456	0.599858	0.438632	1	FC
SMCHD1	1.55824766749104e-08	0.809054	0.599079	0.43893	1	FC
RBM5	1.55693668903638e-08	0.808535	0.598071	0.439315	1	FC
SOS2	1.55462274438207e-08	0.807618	0.596295	0.439995	1	FC
EIF2S3	1.5522554738154e-08	0.806679	0.59448	0.440692	1	FC
DAZAP2	1.54618131173186e-08	0.804263	0.589837	0.442482	1	FC
OS9	1.5452379907997e-08	0.803888	0.589117	0.442761	1	FC
ZNF292	1.54477396930482e-08	0.803703	0.588764	0.442898	1	FC
SREK1	1.54425031885229e-08	0.803494	0.588364	0.443052	1	FC
GPM6B	1.54410816791075e-08	0.803437	0.588256	0.443094	1	FC
SEMA3E	1.53656830997679e-08	0.800424	0.582525	0.445324	1	FC
ELN	1.53481246591827e-08	0.799721	0.581195	0.445844	1	FC
CLIP1	1.53027290281751e-08	0.7979	0.577762	0.447191	1	FC
SNHG7	1.5226794287771e-08	0.794843	0.572042	0.449449	1	FC
ATRX	1.52026167716216e-08	0.793867	0.570227	0.450169	1	FC
IGFBP5	1.51982616229603e-08	0.793691	0.5699	0.450299	1	FC
QKI	1.51833092015935e-08	0.793086	0.568779	0.450744	1	FC
DDX5	1.51769804999577e-08	0.79283	0.568305	0.450933	1	FC
GNAS	1.51614750286066e-08	0.792203	0.567145	0.451396	1	FC
PCMTD1	1.5148946242362e-08	0.791696	0.566208	0.45177	1	FC
TRAPPC1	1.51274368789829e-08	0.790824	0.564601	0.452412	1	FC
BRD4	1.50654220568307e-08	0.788304	0.559981	0.454268	1	FC
ADIRF	1.50472482898647e-08	0.787564	0.558631	0.454812	1	FC
SCAF11	1.50089014188156e-08	0.786	0.555788	0.455962	1	FC
MTRNR2L8	1.50040973164394e-08	0.785804	0.555432	0.456107	1	FC
SSBP2	1.49909226022403e-08	0.785266	0.554457	0.456502	1	FC
VAMP5	1.49902403721053e-08	0.785238	0.554406	0.456523	1	FC
IGFBP3	1.4959714943554e-08	0.78399	0.552151	0.45744	1	FC
GLI3	1.49404049775039e-08	0.783199	0.550726	0.458021	1	FC
PDCD5	1.49370601470157e-08	0.783062	0.55048	0.458122	1	FC
PRUNE2	1.49237502557188e-08	0.782516	0.549499	0.458522	1	FC
CDK14	1.4884250868524e-08	0.780894	0.546594	0.459713	1	FC
ATL3	1.48136612761664e-08	0.777987	0.541422	0.461844	1	FC
PIGP	1.4809663461519e-08	0.777822	0.54113	0.461965	1	FC
ITM2B	1.48053142639776e-08	0.777642	0.540812	0.462096	1	FC
TNRC6A	1.48043780163684e-08	0.777604	0.540744	0.462125	1	FC
SLC7A2	1.477811569199e-08	0.776518	0.538827	0.462919	1	FC
TMEM35B	1.47638950574907e-08	0.77593	0.53779	0.46335	1	FC
RUNX2	1.46585447848896e-08	0.771558	0.530143	0.466547	1	FC
MRC2	1.465304401037e-08	0.771329	0.529745	0.466714	1	FC
DDX3X	1.45522463844209e-08	0.767119	0.522482	0.469785	1	FC
ZBTB10	1.45255732841928e-08	0.766002	0.520568	0.470599	1	FC
UQCR10	1.44227503766193e-08	0.761676	0.513224	0.473746	1	FC
FNDC1	1.43991590741678e-08	0.76068	0.511547	0.47447	1	FC
ARID1B	1.43615181986283e-08	0.759088	0.508876	0.475626	1	FC
SEMA3C	1.4248328738605e-08	0.754281	0.500886	0.479111	1	FC
PRDX2	1.41910738118118e-08	0.751837	0.496869	0.480879	1	FC
ECHS1	1.41089509743633e-08	0.748317	0.491135	0.483422	1	FC
ZKSCAN1	1.40538106491596e-08	0.745944	0.487303	0.485133	1	FC
LOX	1.40402134456277e-08	0.745358	0.486361	0.485555	1	FC
CANX	1.40107204596461e-08	0.744085	0.484319	0.486472	1	FC
CFLAR	1.39975704258183e-08	0.743516	0.483411	0.486881	1	FC
H1F0	1.3952735672105e-08	0.741575	0.480319	0.488278	1	FC
ZNF451	1.38831194188563e-08	0.73855	0.475538	0.49045	1	FC
JTB	1.38400021031865e-08	0.73667	0.472589	0.491799	1	FC
FOXO1	1.38363141801656e-08	0.736509	0.472337	0.491914	1	FC
USP47	1.38208928077727e-08	0.735836	0.471285	0.492397	1	FC
SNHG14	1.38188249124233e-08	0.735745	0.471144	0.492462	1	FC
BASP1	1.38003747421664e-08	0.734939	0.469886	0.493039	1	FC
EBPL	1.37857841972863e-08	0.7343	0.468893	0.493497	1	FC
SLIRP	1.37812403481271e-08	0.734101	0.468584	0.493639	1	FC
SF3B1	1.37595538876228e-08	0.73315	0.467111	0.494319	1	FC
RSL1D1	1.37477022353637e-08	0.73263	0.466306	0.494691	1	FC
SOCS3	1.37110793495647e-08	0.731021	0.463825	0.495842	1	FC
NBL1	1.37053096209332e-08	0.730767	0.463435	0.496023	1	FC
UBE3A	1.35291605969379e-08	0.722974	0.451599	0.501577	1	FC
PBX1	1.35277743063097e-08	0.722913	0.451506	0.501621	1	FC
TRIP12	1.34931073516927e-08	0.721369	0.449195	0.502717	1	FC
ATRAID	1.34911411832063e-08	0.721281	0.449064	0.50278	1	FC
REV3L	1.34809476875608e-08	0.720827	0.448386	0.503103	1	FC
PXDN	1.34380059293577e-08	0.718909	0.445534	0.504464	1	FC
ZNF704	1.34066334885849e-08	0.717504	0.443456	0.505459	1	FC
ENPP1	1.33994508059303e-08	0.717182	0.442981	0.505687	1	FC
EIF3F	1.33670285084164e-08	0.715727	0.44084	0.506717	1	FC
NDUFB8	1.33074055301806e-08	0.713044	0.436916	0.508615	1	FC
RRAS	1.33037735727682e-08	0.71288	0.436677	0.508731	1	FC
HAX1	1.33001638408194e-08	0.712717	0.43644	0.508846	1	FC
DDT	1.32547748039238e-08	0.710667	0.433467	0.510293	1	FC
NDUFA1	1.32469039039196e-08	0.710311	0.432952	0.510544	1	FC
GTF2I	1.32385135044084e-08	0.709931	0.432404	0.510812	1	FC
B2M	1.32312025819615e-08	0.7096	0.431926	0.511045	1	FC
APOE	1.32162352900385e-08	0.708922	0.43095	0.511523	1	FC
ID3	1.31759377399582e-08	0.707092	0.428326	0.512812	1	FC
AKAP9	1.3174213063526e-08	0.707014	0.428214	0.512867	1	FC
UFC1	1.31672760847439e-08	0.706698	0.427763	0.513089	1	FC
COLGALT2	1.31505232747471e-08	0.705936	0.426675	0.513625	1	FC
SEPTIN2	1.30889425423173e-08	0.703126	0.422688	0.515599	1	FC
RICTOR	1.30849128467686e-08	0.702942	0.422428	0.515728	1	FC
NRIP1	1.30087090739977e-08	0.69945	0.417522	0.518176	1	FC
MYCBP2	1.3004603236675e-08	0.699261	0.417259	0.518308	1	FC
CEBPZOS	1.30039441085415e-08	0.699231	0.417216	0.518329	1	FC
PYURF	1.29877598109905e-08	0.698487	0.416178	0.51885	1	FC
DAD1	1.29864291890915e-08	0.698425	0.416093	0.518893	1	FC
MICOS10	1.29822655066521e-08	0.698234	0.415826	0.519027	1	FC
CCNG2	1.29755708490207e-08	0.697926	0.415398	0.519243	1	FC
COMMD6	1.29172033571539e-08	0.695234	0.411669	0.521124	1	FC
TGOLN2	1.28933639309639e-08	0.694131	0.410151	0.521893	1	FC
FKBP5	1.28130933479041e-08	0.690406	0.40506	0.524488	1	FC
LAMP2	1.27923030404594e-08	0.689439	0.403746	0.525161	1	FC
HCG18	1.27220369117048e-08	0.686158	0.399323	0.527439	1	FC
GADD45GIP1	1.27000137734166e-08	0.685127	0.397942	0.528154	1	FC
BPTF	1.26834544499409e-08	0.68435	0.396905	0.528692	1	FC
SRSF11	1.26765987356734e-08	0.684029	0.396476	0.528915	1	FC
YWHAQ	1.26621459951428e-08	0.68335	0.395572	0.529385	1	FC
MRPS21	1.2661686900923e-08	0.683328	0.395543	0.5294	1	FC
PSMA7	1.26479774668178e-08	0.682684	0.394687	0.529846	1	FC
RBX1	1.26380069967286e-08	0.682215	0.394065	0.53017	1	FC
RCN1	1.26166180429415e-08	0.681208	0.392733	0.530867	1	FC
MDM4	1.26032883144297e-08	0.68058	0.391903	0.531301	1	FC
REX1BD	1.25728821289413e-08	0.679144	0.390014	0.532292	1	FC
OLFML3	1.2572367602304e-08	0.67912	0.389983	0.532309	1	FC
MYOF	1.25547121763817e-08	0.678285	0.388888	0.532885	1	FC
TUT4	1.2546846681772e-08	0.677913	0.388401	0.533141	1	FC
NUAK1	1.24575739085866e-08	0.673675	0.382893	0.536059	1	FC
CYSTM1	1.24253488503366e-08	0.672139	0.380915	0.537114	1	FC
LUC7L2	1.24157500722481e-08	0.671681	0.380327	0.537428	1	FC
CDC42	1.24141429688746e-08	0.671604	0.380228	0.537481	1	FC
SH3BP5	1.2399162465888e-08	0.670888	0.379311	0.537972	1	FC
NUCB1	1.23260699471757e-08	0.667386	0.374852	0.540371	1	FC
MTLN	1.22884108531624e-08	0.665575	0.372565	0.541609	1	FC
GOLGB1	1.22249428713204e-08	0.662512	0.368727	0.543699	1	FC
RC3H1	1.2221353403802e-08	0.662339	0.36851	0.543817	1	FC
GTF2A1	1.21962855946794e-08	0.661125	0.367	0.544644	1	FC
PROS1	1.21834889947378e-08	0.660505	0.36623	0.545066	1	FC
TGFB1I1	1.21441595033412e-08	0.658595	0.36387	0.546365	1	FC
GALNT15	1.21014058381244e-08	0.656513	0.361312	0.547778	1	FC
CST3	1.20751290194245e-08	0.65523	0.359745	0.548648	1	FC
TMBIM4	1.20625228736437e-08	0.654614	0.358994	0.549065	1	FC
C1QTNF1	1.20572566516742e-08	0.654356	0.358681	0.54924	1	FC
RPL31	1.20531723805603e-08	0.654157	0.358438	0.549375	1	FC
AHI1	1.20305786854455e-08	0.65305	0.357095	0.550124	1	FC
TMEM161B-AS1	1.2030283060039e-08	0.653036	0.357078	0.550134	1	FC
SON	1.20174970821493e-08	0.652409	0.356319	0.550558	1	FC
BLOC1S1	1.19558382829728e-08	0.649378	0.352672	0.552604	1	FC
MRPL47	1.19387747745639e-08	0.648537	0.351666	0.553171	1	FC
POLR2J3	1.19325274387113e-08	0.648229	0.351298	0.553379	1	FC
PKM	1.19157017715383e-08	0.647398	0.350308	0.553939	1	FC
TSPAN2	1.19043142127281e-08	0.646836	0.349639	0.554318	1	FC
SLC4A7	1.18796628853958e-08	0.645616	0.348192	0.555138	1	FC
LAMTOR2	1.18764951025742e-08	0.645459	0.348007	0.555244	1	FC
PDLIM5	1.18594806707806e-08	0.644616	0.34701	0.55581	1	FC
RPL27	1.18534756624252e-08	0.644318	0.346659	0.556011	1	FC
LITAF	1.18437228461101e-08	0.643834	0.346089	0.556336	1	FC
CEP350	1.18206644992246e-08	0.642689	0.344742	0.557104	1	FC
FLOT1	1.17998400170405e-08	0.641652	0.343529	0.557799	1	FC
RAB31	1.17754765584289e-08	0.640438	0.342112	0.558613	1	FC
KCNMA1	1.17704963552638e-08	0.64019	0.341822	0.558779	1	FC
GAS5	1.17653605604954e-08	0.639933	0.341524	0.558951	1	FC
S100A6	1.17606444986264e-08	0.639698	0.34125	0.559108	1	FC
ARID5B	1.17599486513832e-08	0.639663	0.34121	0.559132	1	FC
CD46	1.17500524628954e-08	0.639169	0.340636	0.559462	1	FC
EIF3D	1.17475773836087e-08	0.639045	0.340493	0.559545	1	FC
COL18A1	1.17422890688187e-08	0.638781	0.340186	0.559722	1	FC
UBE2G2	1.1734174357812e-08	0.638375	0.339716	0.559993	1	FC
CELF1	1.17009626440357e-08	0.636712	0.337796	0.561104	1	FC
CFL1	1.17002688241418e-08	0.636677	0.337756	0.561128	1	FC
OMD	1.16691667798741e-08	0.635116	0.335962	0.562169	1	FC
FIBP	1.1667988348502e-08	0.635056	0.335895	0.562209	1	FC
THBS2	1.16663161388215e-08	0.634972	0.335798	0.562265	1	FC
KLHL24	1.16618196488343e-08	0.634746	0.335539	0.562415	1	FC
RAI14	1.16544322219582e-08	0.634375	0.335115	0.562663	1	FC
TIMP2	1.16077356668222e-08	0.632022	0.332434	0.564229	1	FC
CXXC5	1.1607343384482e-08	0.632002	0.332412	0.564242	1	FC
MXRA5	1.15911889279092e-08	0.631186	0.331487	0.564785	1	FC
MAP4K5	1.15493762443038e-08	0.62907	0.3291	0.566189	1	FC
UBE2Q2	1.15151575147874e-08	0.627333	0.327153	0.56734	1	FC
SH3BGRL3	1.15065969022129e-08	0.626898	0.326667	0.567629	1	FC
ABHD2	1.14979892633046e-08	0.62646	0.326178	0.567918	1	FC
TSPYL2	1.14963715279332e-08	0.626378	0.326086	0.567973	1	FC
THBS1	1.14941484063457e-08	0.626265	0.32596	0.568048	1	FC
MMP2	1.14836942581972e-08	0.625733	0.325368	0.5684	1	FC
ASPH	1.14498656662876e-08	0.624008	0.323453	0.56954	1	FC
MT-CO1	1.14480125079555e-08	0.623913	0.323349	0.569602	1	FC
CENPC	1.14446249327905e-08	0.62374	0.323157	0.569716	1	FC
GABARAPL1	1.14435904790939e-08	0.623688	0.323099	0.569751	1	FC
TSC22D3	1.14407126723575e-08	0.623541	0.322937	0.569848	1	FC
TWIST1	1.14299596494105e-08	0.622991	0.32233	0.570211	1	FC
G3BP1	1.1412066039759e-08	0.622076	0.321321	0.570815	1	FC
PPA1	1.14050253728695e-08	0.621715	0.320925	0.571052	1	FC
SUMF2	1.13968593851558e-08	0.621297	0.320466	0.571328	1	FC
FOXN3	1.13455576678293e-08	0.618663	0.317587	0.573061	1	FC
HIPK3	1.13410561537563e-08	0.618432	0.317335	0.573214	1	FC
UACA	1.13284840671606e-08	0.617784	0.316632	0.573639	1	FC
ADAMTS1	1.13132001574776e-08	0.616997	0.315778	0.574156	1	FC
KHDRBS1	1.13106857990176e-08	0.616867	0.315638	0.574241	1	FC
SMARCA2	1.13050276165726e-08	0.616575	0.315322	0.574433	1	FC
SNHG6	1.12903716760799e-08	0.615819	0.314505	0.574929	1	FC
NENF	1.12684660103766e-08	0.614687	0.313286	0.575671	1	FC
TTC3	1.12455252111677e-08	0.613499	0.312011	0.576449	1	FC
LUC7L3	1.12433768321179e-08	0.613388	0.311892	0.576521	1	FC
PCM1	1.12372472851865e-08	0.61307	0.311552	0.576729	1	FC
RNF145	1.12262207073116e-08	0.612498	0.310941	0.577103	1	FC
NRP2	1.12047457757434e-08	0.611383	0.309753	0.577832	1	FC
PRKAR1A	1.11855605254447e-08	0.610385	0.308693	0.578483	1	FC
NFIL3	1.11735717733196e-08	0.609761	0.308031	0.578891	1	FC
VAMP2	1.11572513582642e-08	0.60891	0.307132	0.579445	1	FC
POGZ	1.11524884448885e-08	0.608662	0.30687	0.579607	1	FC
GALNT5	1.11512525988673e-08	0.608597	0.306802	0.579649	1	FC
JPX	1.11344602654924e-08	0.607721	0.305879	0.58022	1	FC
SARAF	1.11187237850613e-08	0.606898	0.305015	0.580756	1	FC
PDGFRB	1.11177806570288e-08	0.606849	0.304963	0.580788	1	FC
CCNL2	1.10556577060325e-08	0.603592	0.301564	0.582903	1	FC
TUG1	1.1049300141018e-08	0.603258	0.301218	0.58312	1	FC
ATP5PB	1.10445911211787e-08	0.60301	0.300961	0.583281	1	FC
TBL1XR1	1.10411185943886e-08	0.602828	0.300772	0.583399	1	FC
OTUD6B-AS1	1.10395343927967e-08	0.602744	0.300686	0.583453	1	FC
TNFRSF11B	1.10273279316633e-08	0.602102	0.300021	0.583869	1	FC
LMO4	1.09969136457325e-08	0.600498	0.298368	0.584907	1	FC
MFAP2	1.09881525874835e-08	0.600036	0.297893	0.585206	1	FC
TMEM263	1.09782776655817e-08	0.599514	0.297358	0.585544	1	FC
RHEB	1.0931248788227e-08	0.597024	0.294816	0.587151	1	FC
HOXA10	1.09225865228989e-08	0.596564	0.294349	0.587447	1	FC
DPP7	1.091215113721e-08	0.59601	0.293786	0.587804	1	FC
ATM	1.09050020184296e-08	0.595631	0.293402	0.588049	1	FC
IL13RA1	1.08844833290537e-08	0.594539	0.292299	0.588751	1	FC
DDX21	1.08794428591138e-08	0.594271	0.292028	0.588924	1	FC
RYK	1.08741420960413e-08	0.593989	0.291743	0.589105	1	FC
NDUFS5	1.08671425690895e-08	0.593616	0.291368	0.589345	1	FC
TPM2	1.08620418487997e-08	0.593344	0.291094	0.58952	1	FC
YWHAZ	1.08534674903794e-08	0.592886	0.290635	0.589814	1	FC
PRDX6	1.08443361262439e-08	0.592399	0.290146	0.590127	1	FC
CDC5L	1.08439146147648e-08	0.592376	0.290124	0.590141	1	FC
CTSD	1.08345894632953e-08	0.591878	0.289625	0.590461	1	FC
DIO2	1.08297238640143e-08	0.591618	0.289365	0.590628	1	FC
GPX8	1.08229419628291e-08	0.591256	0.289003	0.59086	1	FC
SUPT16H	1.07958036757379e-08	0.589803	0.287555	0.591792	1	FC
DARS	1.07952407850359e-08	0.589773	0.287525	0.591811	1	FC
CTBS	1.07628718870634e-08	0.588036	0.285803	0.592922	1	FC
PCYOX1	1.07265368977677e-08	0.586081	0.283877	0.594171	1	FC
H3F3B	1.07035882628533e-08	0.584844	0.282664	0.594961	1	FC
CHCHD2	1.07021830456626e-08	0.584768	0.282589	0.595009	1	FC
PSMA3-AS1	1.06862216241778e-08	0.583906	0.281747	0.595558	1	FC
SRSF7	1.06432466810226e-08	0.581579	0.279485	0.597039	1	FC
RAB34	1.06171762117362e-08	0.580164	0.278118	0.597937	1	FC
MRPL54	1.06161661558474e-08	0.580109	0.278065	0.597972	1	FC
MIR100HG	1.06158826626029e-08	0.580094	0.27805	0.597982	1	FC
RBMX	1.06044088360335e-08	0.57947	0.277449	0.598378	1	FC
PPP3CA	1.06041372095702e-08	0.579456	0.277435	0.598387	1	FC
RNF217	1.06037041614169e-08	0.579432	0.277413	0.598402	1	FC
MAP3K20	1.06008047657144e-08	0.579274	0.277261	0.598502	1	FC
PCBP2	1.05985355357959e-08	0.579151	0.277142	0.59858	1	FC
CHD9	1.05964321482454e-08	0.579036	0.277032	0.598653	1	FC
KLF6	1.05937375549209e-08	0.57889	0.276891	0.598746	1	FC
EGFR	1.05925064032966e-08	0.578823	0.276827	0.598788	1	FC
SDC2	1.05870234717168e-08	0.578524	0.276541	0.598978	1	FC
ILF3	1.05869673435056e-08	0.578521	0.276538	0.59898	1	FC
RSL24D1	1.057661349118e-08	0.577957	0.275997	0.599337	1	FC
FMOD	1.05611278212614e-08	0.577112	0.275189	0.599872	1	FC
DPT	1.05529923968412e-08	0.576668	0.274766	0.600153	1	FC
SUMO1	1.05480405815008e-08	0.576398	0.274508	0.600324	1	FC
EFCAB14	1.05384032924712e-08	0.575871	0.274006	0.600657	1	FC
SRPX	1.05343824665194e-08	0.575651	0.273797	0.600796	1	FC
KIDINS220	1.05207665353208e-08	0.574906	0.27309	0.601266	1	FC
NDUFA4L2	1.05180639839958e-08	0.574758	0.27295	0.60136	1	FC
MRPS24	1.05169220580705e-08	0.574696	0.27289	0.601399	1	FC
NFIC	1.04359014475848e-08	0.570245	0.268702	0.604204	1	FC
ZC3H13	1.04180250327917e-08	0.569259	0.267782	0.604823	1	FC
WIPF1	1.03816904827676e-08	0.567251	0.265918	0.606083	1	FC
TGFBR3	1.03616393402504e-08	0.56614	0.264891	0.606779	1	FC
SF3B5	1.03566618751247e-08	0.565864	0.264637	0.606952	1	FC
BOD1L1	1.03426152571231e-08	0.565085	0.26392	0.60744	1	FC
HES1	1.03202833386256e-08	0.563844	0.262781	0.608216	1	FC
MAT2A	1.03128234281334e-08	0.563429	0.262401	0.608475	1	FC
HELLPAR	1.02625349226765e-08	0.560624	0.259849	0.610224	1	FC
CRISPLD1	1.02490669997995e-08	0.559871	0.259167	0.610693	1	FC
PABPC1	1.02416971825527e-08	0.559459	0.258794	0.61095	1	FC
MARCH6	1.0214988598446e-08	0.557962	0.257446	0.61188	1	FC
SHISA5	1.01743519352695e-08	0.555679	0.255402	0.613297	1	FC
TRA2B	1.01653616565745e-08	0.555173	0.254951	0.61361	1	FC
CAP1	1.01144593843323e-08	0.5523	0.252404	0.615387	1	FC
SLC25A6	1.00961081188478e-08	0.551262	0.251489	0.616029	1	FC
AIDA	1.00834252869864e-08	0.550543	0.250858	0.616472	1	FC
FAP	1.00719165022633e-08	0.54989	0.250285	0.616874	1	FC
CPEB4	1.00543315586513e-08	0.548891	0.249412	0.617489	1	FC
ANXA4	1.00501994070924e-08	0.548657	0.249207	0.617634	1	FC
ACTA2	1.00153241877056e-08	0.546671	0.247481	0.618855	1	FC
PSMD7	9.98574773733374e-09	0.544983	0.246021	0.619891	1	FC
ADGRA3	9.96835982410702e-09	0.543988	0.245165	0.6205	1	FC
SRRM2	9.96700998825615e-09	0.543911	0.245099	0.620548	1	FC
MAPK1IP1L	9.96211438104089e-09	0.543631	0.244858	0.620719	1	FC
TXN	9.95583787364342e-09	0.543271	0.244549	0.620939	1	FC
CHAD	9.94013877871597e-09	0.542371	0.243779	0.62149	1	FC
ANK2	9.91254615099839e-09	0.540786	0.242427	0.622458	1	FC
GSTP1	9.90985825700819e-09	0.540631	0.242296	0.622553	1	FC
RIN2	9.90695555226387e-09	0.540464	0.242154	0.622655	1	FC
CD63	9.88649319488294e-09	0.539286	0.241155	0.623373	1	FC
NCOR1	9.8852123715801e-09	0.539212	0.241092	0.623418	1	FC
PNKD	9.86092074814557e-09	0.537811	0.239909	0.624272	1	FC
REXO2	9.8569600687921e-09	0.537582	0.239716	0.624411	1	FC
POLE4	9.84930613859935e-09	0.53714	0.239344	0.62468	1	FC
RNF115	9.84576664341313e-09	0.536935	0.239172	0.624805	1	FC
ISCU	9.81052593523137e-09	0.534894	0.237463	0.626045	1	FC
CD302	9.80721993829349e-09	0.534703	0.237303	0.626161	1	FC
ATP5F1C	9.80714703913209e-09	0.534698	0.237299	0.626164	1	FC
MRPS6	9.78999602933664e-09	0.533703	0.23647	0.626767	1	FC
ZC3H6	9.7693098265647e-09	0.5325	0.235472	0.627496	1	FC
GABARAPL2	9.76134722247319e-09	0.532036	0.235088	0.627777	1	FC
ANP32B	9.74162874579324e-09	0.530887	0.234139	0.628472	1	FC
FTL	9.7339343569698e-09	0.530438	0.233769	0.628743	1	FC
PDS5B	9.73252820632376e-09	0.530356	0.233702	0.628792	1	FC
HECTD1	9.71832005706624e-09	0.529526	0.23302	0.629293	1	FC
DKK3	9.70753757437226e-09	0.528895	0.232503	0.629674	1	FC
KDELR3	9.67218143996483e-09	0.526824	0.230813	0.630922	1	FC
PBRM1	9.66535546511553e-09	0.526423	0.230487	0.631163	1	FC
ATP5MPL	9.64569094695948e-09	0.525268	0.22955	0.631858	1	FC
LAMTOR4	9.63706423099528e-09	0.52476	0.22914	0.632162	1	FC
TCF7L2	9.63354175301954e-09	0.524553	0.228972	0.632287	1	FC
GANAB	9.62364125531811e-09	0.52397	0.228502	0.632637	1	FC
PHF14	9.57917959444724e-09	0.521345	0.226395	0.63421	1	FC
ELK3	9.56633816173517e-09	0.520585	0.225789	0.634664	1	FC
RFTN2	9.52297690076535e-09	0.518012	0.223747	0.6362	1	FC
TPI1	9.50678762517344e-09	0.517049	0.222987	0.636774	1	FC
SORBS2	9.49735228723351e-09	0.516487	0.222544	0.637108	1	FC
MT-CO3	9.49390951526653e-09	0.516282	0.222383	0.63723	1	FC
HTRA1	9.48996301043949e-09	0.516047	0.222198	0.63737	1	FC
UXT	9.46988798570801e-09	0.514849	0.221259	0.638082	1	FC
NME2	9.46612267397983e-09	0.514624	0.221083	0.638216	1	FC
LAMB1	9.44888114330265e-09	0.513594	0.220278	0.638828	1	FC
KRR1	9.41609608779227e-09	0.511629	0.218752	0.639992	1	FC
STAG2	9.41203130552195e-09	0.511386	0.218564	0.640137	1	FC
PIK3CA	9.4030142812223e-09	0.510844	0.218145	0.640457	1	FC
NFAT5	9.38171322262422e-09	0.509564	0.217158	0.641214	1	FC
KCTD12	9.36984324571877e-09	0.508849	0.216609	0.641636	1	FC
CTSK	9.3591435276793e-09	0.508204	0.216114	0.642017	1	FC
BMI1	9.35607996966817e-09	0.508019	0.215973	0.642126	1	FC
HNRNPA2B1	9.34391373935099e-09	0.507285	0.215411	0.642559	1	FC
NFKBIA	9.32845456626979e-09	0.506351	0.214699	0.643109	1	FC
ROCK2	9.32350387261961e-09	0.506052	0.214471	0.643285	1	FC
FUS	9.31078802286072e-09	0.505282	0.213887	0.643738	1	FC
MAMDC2	9.29167709694867e-09	0.504124	0.21301	0.644419	1	FC
BAG1	9.2844710932801e-09	0.503687	0.212679	0.644675	1	FC
GUK1	9.2772142403709e-09	0.503246	0.212347	0.644934	1	FC
NDUFA13	9.27473236518774e-09	0.503095	0.212233	0.645022	1	FC
SNX9	9.27098270638415e-09	0.502867	0.212062	0.645156	1	FC
CEP126	9.23110239574064e-09	0.50044	0.210241	0.646578	1	FC
ARIH1	9.21624341700241e-09	0.499533	0.209565	0.647109	1	FC
SEPTIN7	9.19224530775413e-09	0.498066	0.208475	0.647965	1	FC
OAZ1	9.18735936591344e-09	0.497767	0.208254	0.64814	1	FC
ITGAV	9.18662386048717e-09	0.497721	0.20822	0.648166	1	FC
DHX36	9.17519088048486e-09	0.497021	0.207702	0.648574	1	FC
EMP3	9.1640360917666e-09	0.496337	0.207198	0.648973	1	FC
ABI2	9.15320078948489e-09	0.495672	0.206708	0.64936	1	FC
ITGBL1	9.15258306743683e-09	0.495634	0.20668	0.649382	1	FC
CD55	9.14705914716643e-09	0.495295	0.206431	0.64958	1	FC
EID1	9.14649833410898e-09	0.49526	0.206405	0.6496	1	FC
PHC3	9.08037340347478e-09	0.491184	0.203432	0.651965	1	FC
HEXIM1	9.06959445519591e-09	0.490518	0.202949	0.652351	1	FC
SERINC1	9.05878911567563e-09	0.489849	0.202466	0.652738	1	FC
MRPL40	9.05201552729496e-09	0.489429	0.202163	0.652981	1	FC
ADAR	9.03934936857172e-09	0.488643	0.201598	0.653434	1	FC
RAD21	9.03654713879956e-09	0.48847	0.201473	0.653535	1	FC
STUB1	9.02519516414017e-09	0.487765	0.200967	0.653942	1	FC
TRAM2	8.99152297741594e-09	0.485669	0.19947	0.655149	1	FC
PEBP1	8.97431236198593e-09	0.484596	0.198707	0.655766	1	FC
GBP2	8.96952692950929e-09	0.484297	0.198495	0.655938	1	FC
RBM25	8.96850160406698e-09	0.484233	0.19845	0.655975	1	FC
SESTD1	8.96313333140123e-09	0.483897	0.198212	0.656168	1	FC
CCAR1	8.95066049674708e-09	0.483118	0.197661	0.656615	1	FC
RCN3	8.94572084229315e-09	0.482809	0.197443	0.656793	1	FC
ORMDL1	8.88991904139168e-09	0.479307	0.194987	0.658798	1	FC
RPS20	8.87043276921963e-09	0.47808	0.194134	0.659498	1	FC
RGS2	8.86204751607403e-09	0.477551	0.193767	0.6598	1	FC
LDHA	8.84665520998347e-09	0.47658	0.193094	0.660354	1	FC
WDR83OS	8.84016087049916e-09	0.476169	0.192811	0.660587	1	FC
NCL	8.83235022156856e-09	0.475675	0.19247	0.660869	1	FC
EZR	8.81224616269758e-09	0.474402	0.191595	0.661592	1	FC
RCOR3	8.7987845351414e-09	0.473549	0.19101	0.662077	1	FC
PSMG2	8.78033305506737e-09	0.472377	0.19021	0.662742	1	FC
PLEKHA4	8.78025682294182e-09	0.472372	0.190207	0.662745	1	FC
GOLIM4	8.77996509349707e-09	0.472354	0.190194	0.662755	1	FC
PTPN14	8.76467523519227e-09	0.471381	0.189532	0.663306	1	FC
LGALS3	8.76110264756564e-09	0.471154	0.189378	0.663435	1	FC
SSR2	8.74558032095604e-09	0.470165	0.188707	0.663995	1	FC
BCLAF1	8.74252659278451e-09	0.46997	0.188575	0.664105	1	FC
NF1	8.7254410431017e-09	0.468879	0.187839	0.664721	1	FC
HUWE1	8.72212186016323e-09	0.468667	0.187696	0.664841	1	FC
CD99	8.70100674910459e-09	0.467316	0.186788	0.665603	1	FC
SERINC3	8.6989928291558e-09	0.467187	0.186702	0.665676	1	FC
KMT2E	8.69235322729341e-09	0.466762	0.186417	0.665916	1	FC
VPS13C	8.66999966635112e-09	0.465327	0.18546	0.666723	1	FC
MIB1	8.64358117629819e-09	0.463629	0.184331	0.667677	1	FC
SNED1	8.63639527027463e-09	0.463166	0.184025	0.667937	1	FC
PKIG	8.62796876534198e-09	0.462622	0.183666	0.668242	1	FC
ARPC2	8.6174962555287e-09	0.461947	0.18322	0.66862	1	FC
CHD3	8.61228313205977e-09	0.46161	0.182999	0.668809	1	FC
DDX3Y	8.58529969949144e-09	0.459865	0.181854	0.669785	1	FC
ADI1	8.57332770393746e-09	0.45909	0.181347	0.670218	1	FC
GPATCH8	8.5406905887514e-09	0.456971	0.179969	0.6714	1	FC
FLRT2	8.53849167104776e-09	0.456828	0.179876	0.67148	1	FC
CFAP36	8.52966044775108e-09	0.456253	0.179504	0.6718	1	FC
NAA50	8.52290317973417e-09	0.455813	0.17922	0.672045	1	FC
RBM4	8.48880223274396e-09	0.453588	0.177789	0.673281	1	FC
ZNF326	8.46336322011092e-09	0.451923	0.176725	0.674203	1	FC
SERPINE1	8.45666977591993e-09	0.451484	0.176445	0.674446	1	FC
GOLGA3	8.44705762217426e-09	0.450854	0.176044	0.674795	1	FC
B4GALT1	8.44273077398264e-09	0.45057	0.175864	0.674952	1	FC
UBXN7	8.43733353417052e-09	0.450215	0.175639	0.675148	1	FC
PAXBP1	8.41945653190086e-09	0.44904	0.174896	0.675797	1	FC
RGL1	8.40296336634426e-09	0.447954	0.174211	0.676396	1	FC
SDF4	8.40016786248258e-09	0.44777	0.174095	0.676498	1	FC
AK3	8.39713593589908e-09	0.44757	0.17397	0.676608	1	FC
NR3C1	8.39154606880903e-09	0.447201	0.173738	0.676811	1	FC
FUNDC2	8.39045643754678e-09	0.447129	0.173693	0.67685	1	FC
POLR2I	8.38686180912278e-09	0.446892	0.173544	0.676981	1	FC
PTPRG	8.36897949673268e-09	0.44571	0.172805	0.677631	1	FC
MEAF6	8.33965898912575e-09	0.443768	0.171596	0.678697	1	FC
PAM	8.33545282360303e-09	0.443489	0.171423	0.67885	1	FC
P4HA1	8.32318853070153e-09	0.442675	0.170919	0.679296	1	FC
NUDC	8.31500399682619e-09	0.442131	0.170583	0.679594	1	FC
XIST	8.29604029001417e-09	0.440869	0.169806	0.680284	1	FC
IER2	8.29296801767781e-09	0.440665	0.16968	0.680396	1	FC
KCNQ1OT1	8.28544976177434e-09	0.440163	0.169373	0.68067	1	FC
SEC11A	8.28446626634334e-09	0.440098	0.169332	0.680706	1	FC
TMBIM6	8.27891327913094e-09	0.439727	0.169105	0.680908	1	FC
CHD2	8.26805493352077e-09	0.439003	0.168662	0.681304	1	FC
TMEM87A	8.26727830181969e-09	0.438951	0.16863	0.681332	1	FC
EIF2A	8.25722937901926e-09	0.438279	0.168221	0.681698	1	FC
CASK	8.25506064675708e-09	0.438134	0.168132	0.681777	1	FC
ACKR3	8.25384216782349e-09	0.438052	0.168083	0.681821	1	FC
COL15A1	8.23355553214977e-09	0.436694	0.167258	0.682561	1	FC
STT3B	8.23123628581657e-09	0.436539	0.167163	0.682645	1	FC
ARF4	8.22779135762672e-09	0.436308	0.167023	0.682771	1	FC
IGBP1	8.21853362553989e-09	0.435686	0.166648	0.683108	1	FC
KIAA2026	8.21310204497484e-09	0.435322	0.166428	0.683306	1	FC
ATXN1	8.20125203095491e-09	0.434525	0.165948	0.683739	1	FC
CCDC50	8.20095184589439e-09	0.434505	0.165936	0.68375	1	FC
PPP3CB	8.19830238257332e-09	0.434327	0.165828	0.683846	1	FC
ZNF302	8.1339240049912e-09	0.429982	0.163234	0.686196	1	FC
SUN2	8.12751538409224e-09	0.429548	0.162977	0.68643	1	FC
SMDT1	8.11364239917246e-09	0.428608	0.162421	0.686937	1	FC
CTSF	8.10628533042162e-09	0.428109	0.162127	0.687206	1	FC
COL4A2	8.10323333670989e-09	0.427901	0.162005	0.687317	1	FC
LRP10	8.0763654657076e-09	0.426074	0.160932	0.6883	1	FC
MORF4L1	8.07075556033716e-09	0.425692	0.160709	0.688505	1	FC
RNASEK	8.05525126117842e-09	0.424635	0.160092	0.689072	1	FC
HDDC2	8.05504042462793e-09	0.42462	0.160083	0.68908	1	FC
SRP14	8.04923341057671e-09	0.424224	0.159853	0.689292	1	FC
TSC22D2	8.04567173279055e-09	0.42398	0.159711	0.689422	1	FC
PCDH18	8.04316695991852e-09	0.423809	0.159612	0.689514	1	FC
UBE2H	8.02982706658462e-09	0.422897	0.159083	0.690002	1	FC
DGUOK	8.02610824137507e-09	0.422643	0.158936	0.690138	1	FC
FIS1	8.01667417595455e-09	0.421996	0.158562	0.690484	1	FC
ILK	8.00811459621068e-09	0.42141	0.158224	0.690797	1	FC
SPTBN1	7.98345629903096e-09	0.419716	0.157251	0.6917	1	FC
GLUL	7.96830025725788e-09	0.418673	0.156654	0.692256	1	FC
ST13	7.95702293570105e-09	0.417896	0.156211	0.692669	1	FC
NRDC	7.95015400165594e-09	0.417423	0.155942	0.692921	1	FC
NHP2	7.94630329760766e-09	0.417157	0.155791	0.693062	1	FC
MCL1	7.93349592014351e-09	0.416272	0.155289	0.693532	1	FC
PDK3	7.93222364218356e-09	0.416184	0.155239	0.693578	1	FC
DOCK7	7.8904094568438e-09	0.413288	0.153607	0.695112	1	FC
PSENEN	7.86842806602875e-09	0.41176	0.152752	0.695919	1	FC
MATN2	7.86646068184168e-09	0.411623	0.152676	0.695991	1	FC
PRDX5	7.84438594744167e-09	0.410085	0.15182	0.696802	1	FC
CLK1	7.82983523209754e-09	0.409069	0.151257	0.697337	1	FC
COPE	7.82512702601918e-09	0.40874	0.151075	0.69751	1	FC
GATAD1	7.81968118725875e-09	0.408359	0.150865	0.69771	1	FC
PTGS2	7.81347115724221e-09	0.407925	0.150626	0.697938	1	FC
ZBTB7A	7.81200219006593e-09	0.407822	0.150569	0.697992	1	FC
ARL3	7.76477602268825e-09	0.404508	0.148754	0.699729	1	FC
HECTD2	7.74309185045373e-09	0.40298	0.147924	0.700527	1	FC
MAP1B	7.74284391267504e-09	0.402963	0.147915	0.700536	1	FC
TLE5	7.7396769135011e-09	0.402739	0.147794	0.700653	1	FC
SLC40A1	7.70863444851911e-09	0.400546	0.146611	0.701795	1	FC
RBBP6	7.68787472712048e-09	0.399075	0.145822	0.70256	1	FC
SIPA1L1	7.67688388702427e-09	0.398295	0.145406	0.702965	1	FC
AGO2	7.67450964736813e-09	0.398127	0.145316	0.703053	1	FC
MRPL34	7.66941736724274e-09	0.397765	0.145123	0.70324	1	FC
MICOS13	7.6682440853264e-09	0.397681	0.145078	0.703284	1	FC
TNFAIP6	7.66401988108956e-09	0.397381	0.144919	0.703439	1	FC
RPS17	7.64332032295143e-09	0.395907	0.144137	0.704203	1	FC
UBE2B	7.62310946445641e-09	0.394465	0.143376	0.704948	1	FC
RNF168	7.61518238160363e-09	0.393899	0.143078	0.70524	1	FC
FBL	7.60752590588268e-09	0.393351	0.14279	0.705523	1	FC
RALBP1	7.59618423438855e-09	0.392539	0.142365	0.705942	1	FC
DANCR	7.5862697488042e-09	0.391828	0.141993	0.706307	1	FC
HNRNPA3	7.58053613125147e-09	0.391417	0.141779	0.706519	1	FC
MRPL51	7.56724714637978e-09	0.390463	0.141282	0.70701	1	FC
ANTXR1	7.56700048411001e-09	0.390445	0.141273	0.707019	1	FC
CARD19	7.56543586708878e-09	0.390333	0.141214	0.707077	1	FC
P4HA3	7.55632785503826e-09	0.389678	0.140875	0.707413	1	FC
PSMA3	7.55242387028809e-09	0.389397	0.140729	0.707557	1	FC
ELF1	7.53466927061213e-09	0.388117	0.140068	0.708213	1	FC
CCPG1	7.5298615121953e-09	0.387771	0.139889	0.708391	1	FC
DUT	7.51941874467372e-09	0.387017	0.139502	0.708777	1	FC
MAP1A	7.51333743773295e-09	0.386577	0.139276	0.709002	1	FC
SELENOH	7.50037955864646e-09	0.38564	0.138796	0.709481	1	FC
RBBP4	7.4799072026396e-09	0.384156	0.13804	0.710238	1	FC
EIF4E2	7.44978480145533e-09	0.381967	0.13693	0.711352	1	FC
FNDC3A	7.44409241178451e-09	0.381552	0.136721	0.711563	1	FC
EIF3L	7.43579296431512e-09	0.380947	0.136416	0.71187	1	FC
EHD2	7.42119175837825e-09	0.379882	0.135881	0.712411	1	FC
OIP5-AS1	7.414748358876e-09	0.379411	0.135645	0.712649	1	FC
RSBN1	7.34960952295271e-09	0.374633	0.133272	0.715063	1	FC
IRF2BP2	7.34888871549077e-09	0.37458	0.133246	0.71509	1	FC
CHURC1	7.34802804741089e-09	0.374517	0.133215	0.715122	1	FC
NDUFC1	7.34692344890533e-09	0.374435	0.133175	0.715163	1	FC
PPIA	7.33606124515008e-09	0.373635	0.132781	0.715566	1	FC
TASOR	7.33275628116046e-09	0.373391	0.132662	0.715688	1	FC
SMIM26	7.32620368530702e-09	0.372908	0.132425	0.715931	1	FC
COMMD3	7.30630124753792e-09	0.371437	0.131706	0.71667	1	FC
CNIH1	7.30615673336426e-09	0.371426	0.131701	0.716675	1	FC
CAMSAP2	7.30021098903919e-09	0.370986	0.131487	0.716896	1	FC
LTBP1	7.2730205137355e-09	0.36897	0.130509	0.717905	1	FC
VPS29	7.2698949382663e-09	0.368738	0.130397	0.718021	1	FC
BEX3	7.2663211175083e-09	0.368473	0.130269	0.718154	1	FC
AZIN1	7.26579527704298e-09	0.368434	0.13025	0.718173	1	FC
TMEM219	7.25985587993463e-09	0.367992	0.130037	0.718394	1	FC
PDZD8	7.24494853884307e-09	0.366882	0.129504	0.718947	1	FC
SLC39A1	7.24066557895184e-09	0.366563	0.12935	0.719106	1	FC
ARHGDIA	7.23829133386580e-09	0.366386	0.129266	0.719195	1	FC
LOXL1	7.20088477234704e-09	0.363592	0.127933	0.720585	1	FC
MKLN1	7.19149733308032e-09	0.362888	0.1276	0.720934	1	FC
CKAP4	7.18739751420213e-09	0.362581	0.127454	0.721086	1	FC
UQCRH	7.17553415353248e-09	0.361691	0.127034	0.721527	1	FC
SMIM14	7.17417118036023e-09	0.361589	0.126986	0.721578	1	FC
LRIG3	7.17024346912105e-09	0.361293	0.126847	0.721724	1	FC
NDUFB7	7.15674455317561e-09	0.360278	0.126369	0.722226	1	FC
SF1	7.15313772447542e-09	0.360007	0.126242	0.722361	1	FC
PART1	7.07364510272647e-09	0.353995	0.123452	0.72532	1	FC
SOX4	7.05106271341038e-09	0.352277	0.122665	0.726162	1	FC
DNAJB6	7.04732968073942e-09	0.351992	0.122535	0.726301	1	FC
PDCD6	7.0409518893515e-09	0.351506	0.122313	0.726539	1	FC
VPS4B	7.03288649947069e-09	0.35089	0.122033	0.72684	1	FC
ING1	7.0281134034744e-09	0.350526	0.121868	0.727018	1	FC
COX17	7.02038641027221e-09	0.349935	0.1216	0.727306	1	FC
LNPEP	7.0105952658173e-09	0.349186	0.121261	0.727671	1	FC
SAA1	6.99002823293347e-09	0.34761	0.12055	0.728438	1	FC
SFPQ	6.94783920094604e-09	0.344365	0.1191	0.730013	1	FC
EIF3K	6.94558291622236e-09	0.344191	0.119022	0.730097	1	FC
EIF3J	6.93016298823699e-09	0.343	0.118494	0.730673	1	FC
SAP18	6.92818206590482e-09	0.342847	0.118427	0.730747	1	FC
RASSF8	6.92601852725297e-09	0.34268	0.118353	0.730828	1	FC
NPEPPS	6.91028709235775e-09	0.341462	0.117816	0.731416	1	FC
NDUFA4	6.8799369181539e-09	0.339107	0.116783	0.73255	1	FC
PJA2	6.8763545452775e-09	0.338829	0.116661	0.732684	1	FC
MPHOSPH10	6.86219364934287e-09	0.337726	0.116181	0.733213	1	FC
ATP1B1	6.83977153741057e-09	0.335977	0.115423	0.734052	1	FC
TSG101	6.82249814220473e-09	0.334626	0.114841	0.734698	1	FC
CREBBP	6.82202261738106e-09	0.334589	0.114825	0.734716	1	FC
PTN	6.82175693892719e-09	0.334568	0.114816	0.734726	1	FC
AKAP13	6.81457129868469e-09	0.334005	0.114575	0.734995	1	FC
FAT1	6.79812102117685e-09	0.332715	0.114022	0.735611	1	FC
CCDC107	6.78615481214508e-09	0.331775	0.113621	0.736059	1	FC
ATP5IF1	6.78488814878961e-09	0.331675	0.113579	0.736106	1	FC
GOLM1	6.77042001356002e-09	0.330536	0.113095	0.736648	1	FC
CAV2	6.76774212669698e-09	0.330325	0.113005	0.736748	1	FC
TALDO1	6.76546446978286e-09	0.330146	0.112929	0.736834	1	FC
CISD1	6.76517172455051e-09	0.330123	0.112919	0.736845	1	FC
AOPEP	6.7522537388045e-09	0.329104	0.112489	0.737328	1	FC
HINT1	6.75116987692945e-09	0.329018	0.112452	0.737369	1	FC
ACAP2	6.74408725099943e-09	0.328458	0.112217	0.737634	1	FC
PTMS	6.74012776336612e-09	0.328145	0.112085	0.737783	1	FC
ACTN4	6.73034778811234e-09	0.327372	0.11176	0.738149	1	FC
MAGEH1	6.72992162832261e-09	0.327338	0.111746	0.738165	1	FC
KDSR	6.71698906785974e-09	0.326313	0.111317	0.73865	1	FC
NELL1	6.71530649839545e-09	0.32618	0.111261	0.738713	1	FC
EIF4G3	6.7141799948226e-09	0.32609	0.111224	0.738755	1	FC
RALA	6.70913984459021e-09	0.32569	0.111057	0.738944	1	FC
ATP5MC1	6.70231925304735e-09	0.325149	0.110831	0.7392	1	FC
JAK1	6.69414914574644e-09	0.324499	0.110561	0.739506	1	FC
RNF130	6.66943919857792e-09	0.322531	0.109746	0.740433	1	FC
DICER1	6.65487295804499e-09	0.321368	0.109267	0.74098	1	FC
UBL3	6.65275490950873e-09	0.321199	0.109198	0.741059	1	FC
CASC4	6.64943201890807e-09	0.320934	0.109089	0.741184	1	FC
TXNDC17	6.63658569368724e-09	0.319906	0.108668	0.741666	1	FC
NME1	6.63259333818394e-09	0.319586	0.108537	0.741816	1	FC
CD47	6.62770486488752e-09	0.319194	0.108377	0.741999	1	FC
CNPY2	6.62645987558309e-09	0.319094	0.108336	0.742046	1	FC
C17orf49	6.62588199652337e-09	0.319048	0.108317	0.742068	1	FC
HNRNPAB	6.62476718409628e-09	0.318958	0.108281	0.74211	1	FC
CWC22	6.61509299992864e-09	0.318182	0.107965	0.742473	1	FC
SPTY2D1	6.59827634774533e-09	0.31683	0.107417	0.743105	1	FC
MTR	6.58744705960817e-09	0.315958	0.107064	0.743511	1	FC
ECH1	6.58540924534361e-09	0.315794	0.106998	0.743588	1	FC
C4orf48	6.58490303710788e-09	0.315753	0.106982	0.743607	1	FC
MANF	6.57978482338296e-09	0.31534	0.106816	0.743799	1	FC
IFI27L2	6.57851104330078e-09	0.315237	0.106774	0.743847	1	FC
PSIP1	6.57343970338537e-09	0.314828	0.10661	0.744038	1	FC
NUFIP2	6.57296032013507e-09	0.314789	0.106594	0.744056	1	FC
PSMB5	6.56576015579869e-09	0.314208	0.106361	0.744326	1	FC
GADD45B	6.55853987644568e-09	0.313624	0.106127	0.744597	1	FC
SNRPG	6.55248444110078e-09	0.313134	0.105931	0.744825	1	FC
BBX	6.54533110665689e-09	0.312555	0.1057	0.745094	1	FC
LIMCH1	6.53980502798619e-09	0.312107	0.105521	0.745302	1	FC
DNAJC10	6.53496297808061e-09	0.311714	0.105365	0.745484	1	FC
ITGB1BP1	6.52931054729101e-09	0.311256	0.105183	0.745696	1	FC
CDC42EP5	6.5209878692105e-09	0.31058	0.104915	0.746009	1	FC
TRIR	6.51623044206967e-09	0.310193	0.104762	0.746188	1	FC
SLC25A3	6.50146049066793e-09	0.308991	0.104288	0.746744	1	FC
DDIT3	6.48036533699151e-09	0.30727	0.103612	0.747537	1	FC
COL16A1	6.45733502023459e-09	0.305386	0.102877	0.748404	1	FC
NDNF	6.45506807703404e-09	0.305201	0.102805	0.74849	1	FC
FSTL1	6.43046967455172e-09	0.303182	0.102023	0.749416	1	FC
SLC30A1	6.42013850687733e-09	0.302332	0.101695	0.749805	1	FC
POLR1D	6.41539200694525e-09	0.301941	0.101545	0.749984	1	FC
CKLF	6.412821184702e-09	0.301729	0.101463	0.750081	1	FC
ISLR	6.41278929400305e-09	0.301727	0.101462	0.750082	1	FC
ANGPTL2	6.4116050641196e-09	0.301629	0.101425	0.750126	1	FC
THBS3	6.40944577475302e-09	0.301451	0.101357	0.750208	1	FC
CFDP1	6.39966117249739e-09	0.300644	0.101047	0.750576	1	FC
ANKRD11	6.36990447121725e-09	0.298183	0.10011	0.751698	1	FC
PLXDC2	6.36982731862545e-09	0.298177	0.100107	0.751701	1	FC
NR1D2	6.36473186738668e-09	0.297755	0.0999473	0.751893	1	FC
PRRX2	6.36140873550542e-09	0.297479	0.099843	0.752018	1	FC
ARMCX3	6.34922178741172e-09	0.296467	0.0994608	0.752478	1	FC
FBXL3	6.34425770951311e-09	0.296055	0.0993053	0.752665	1	FC
VCAN	6.34204430464666e-09	0.295871	0.0992361	0.752748	1	FC
CNTLN	6.32981639064886e-09	0.294853	0.0988538	0.75321	1	FC
C4orf3	6.31583983166981e-09	0.293688	0.0984177	0.753737	1	FC
PLAUR	6.29462281097629e-09	0.291916	0.0977576	0.754537	1	FC
PSMB4	6.29384482158888e-09	0.29185	0.0977334	0.754567	1	FC
TMX4	6.28984425011173e-09	0.291516	0.0976092	0.754718	1	FC
CAPZA2	6.28039661581554e-09	0.290724	0.0973162	0.755074	1	FC
SWI5	6.26244931135128e-09	0.289218	0.0967608	0.755752	1	FC
HAPLN1	6.22898336750948e-09	0.2864	0.0957294	0.757016	1	FC
RABAC1	6.22440760261898e-09	0.286014	0.0955888	0.757189	1	FC
SMAD5	6.2239482715944e-09	0.285975	0.0955747	0.757206	1	FC
SBF2	6.21263052266181e-09	0.285018	0.0952274	0.757634	1	FC
FOS	6.21130687985683e-09	0.284906	0.0951869	0.757684	1	FC
SDCBP	6.20801623889749e-09	0.284628	0.095086	0.757808	1	FC
SYF2	6.18570381215365e-09	0.282737	0.0944038	0.758652	1	FC
TRAPPC2L	6.17957316586831e-09	0.282216	0.0942167	0.758883	1	FC
SNX7	6.17879953404442e-09	0.28215	0.0941931	0.758913	1	FC
ITPRIPL2	6.15094773042984e-09	0.27978	0.0933459	0.759966	1	FC
CTHRC1	6.1497651957275e-09	0.279679	0.09331	0.760011	1	FC
C2	6.14595882978634e-09	0.279354	0.0931945	0.760155	1	FC
ATP5MC3	6.14063753417822e-09	0.2789	0.0930332	0.760356	1	FC
PGM1	6.13946804014802e-09	0.2788	0.0929978	0.7604	1	FC
CAVIN3	6.13633015218615e-09	0.278532	0.0929027	0.760519	1	FC
ATP5MF	6.13334055592522e-09	0.278276	0.0928122	0.760632	1	FC
COL8A1	6.13219908409467e-09	0.278179	0.0927777	0.760675	1	FC
ARCN1	6.13167583424957e-09	0.278134	0.0927618	0.760695	1	FC
CZIB	6.12883702293712e-09	0.277891	0.092676	0.760802	1	FC
POLR2F	6.12317655012874e-09	0.277407	0.0925049	0.761017	1	FC
ATP5F1A	6.10782451846895e-09	0.276092	0.0920416	0.761598	1	FC
AP2S1	6.10251328786184e-09	0.275636	0.0918816	0.761799	1	FC
FKBP8	6.09736891273139e-09	0.275194	0.0917267	0.761993	1	FC
MRPL57	6.09081559965982e-09	0.274631	0.0915297	0.762241	1	FC
POGLUT3	6.09027510912403e-09	0.274584	0.0915134	0.762262	1	FC
PMEPA1	6.08480244305543e-09	0.274114	0.091349	0.762469	1	FC
DDAH2	6.06846695418359e-09	0.272707	0.0908592	0.763088	1	FC
PSMB2	6.06824833572713e-09	0.272688	0.0908527	0.763096	1	FC
RALGAPA1	6.0490334909663e-09	0.271029	0.0902782	0.763824	1	FC
KRT10	6.04872610627381e-09	0.271002	0.090269	0.763835	1	FC
DYNLT1	6.04559860594489e-09	0.270731	0.0901757	0.763954	1	FC
PARK7	6.03276438671219e-09	0.26962	0.0897933	0.76444	1	FC
ZBTB21	6.01794199044765e-09	0.268335	0.0893526	0.765002	1	FC
POMP	6.01508089630111e-09	0.268086	0.0892676	0.76511	1	FC
CREB3L2	6.00257291770649e-09	0.266999	0.0888968	0.765584	1	FC
SUB1	5.99963823181681e-09	0.266743	0.0888099	0.765696	1	FC
COX6A1	5.99063135482964e-09	0.265959	0.0885434	0.766037	1	FC
SNX6	5.9817185153755e-09	0.265181	0.0882801	0.766375	1	FC
ADD3	5.96068589434644e-09	0.263343	0.0876604	0.767173	1	FC
FAM177A1	5.95305373404654e-09	0.262675	0.0874361	0.767462	1	FC
ARL2BP	5.94328383027405e-09	0.261818	0.0871493	0.767833	1	FC
TOP2B	5.92958124400628e-09	0.260615	0.0867479	0.768353	1	FC
SNRPB2	5.91043764692818e-09	0.25893	0.0861887	0.76908	1	FC
PSMA2	5.90427098003746e-09	0.258386	0.0860089	0.769314	1	FC
SERPINE2	5.89257446831325e-09	0.257354	0.0856685	0.769758	1	FC
PTBP3	5.88862745533228e-09	0.257005	0.0855538	0.769908	1	FC
VDAC1	5.88850379222406e-09	0.256994	0.0855502	0.769912	1	FC
CAPS	5.88050417985127e-09	0.256286	0.0853179	0.770216	1	FC
FAM3C	5.87066868391535e-09	0.255415	0.0850327	0.77059	1	FC
MAGT1	5.86388723126745e-09	0.254814	0.0848364	0.770847	1	FC
AC010642.2	5.83028157752283e-09	0.251826	0.0838668	0.772124	1	FC
TNPO1	5.82439988043279e-09	0.251301	0.0836977	0.772348	1	FC
HSPD1	5.81169315808715e-09	0.250167	0.0833329	0.772831	1	FC
RTRAF	5.80895827722976e-09	0.249922	0.0832545	0.772935	1	FC
RNF24	5.80748516875501e-09	0.24979	0.0832122	0.772991	1	FC
DRAP1	5.79041532841542e-09	0.248262	0.0827238	0.77364	1	FC
ALKBH7	5.781320816584e-09	0.247446	0.0824641	0.773985	1	FC
NT5E	5.75600589360706e-09	0.24517	0.0817435	0.774948	1	FC
ZNHIT6	5.75364207466134e-09	0.244957	0.0816764	0.775038	1	FC
MED13	5.74956057643526e-09	0.244589	0.0815606	0.775194	1	FC
RBPJ	5.74867453672175e-09	0.244509	0.0815354	0.775227	1	FC
TOMM6	5.74155583723359e-09	0.243867	0.0813336	0.775498	1	FC
IGF2R	5.74096933310137e-09	0.243814	0.081317	0.77552	1	FC
TLN1	5.73602454293902e-09	0.243368	0.081177	0.775709	1	FC
PPDPF	5.73513625223582e-09	0.243287	0.0811519	0.775742	1	FC
CTSB	5.72942147304502e-09	0.242771	0.0809902	0.77596	1	FC
TMEM179B	5.72710510770608e-09	0.242561	0.0809247	0.776048	1	FC
MAP4	5.71833379409718e-09	0.241767	0.0806771	0.776382	1	FC
CTSZ	5.69175458132806e-09	0.239355	0.0799288	0.777394	1	FC
RNF213	5.68935848931217e-09	0.239137	0.0798615	0.777485	1	FC
MYL6B	5.68411084007498e-09	0.23866	0.0797143	0.777685	1	FC
EMP2	5.67854681855731e-09	0.238153	0.0795583	0.777897	1	FC
SUPT4H1	5.67487637529278e-09	0.237819	0.0794555	0.778037	1	FC
TNRC6B	5.67458921212483e-09	0.237793	0.0794474	0.778048	1	FC
LUM	5.673764465365e-09	0.237717	0.0794243	0.778079	1	FC
FKBP1A	5.66629520615465e-09	0.237036	0.0792154	0.778364	1	FC
POLE3	5.66497804596529e-09	0.236916	0.0791785	0.778414	1	FC
FAM114A1	5.6603736106194e-09	0.236496	0.0790499	0.778589	1	FC
FERMT2	5.65463336890949e-09	0.235971	0.0788896	0.778808	1	FC
GLT8D2	5.64235059087731e-09	0.234847	0.0785473	0.779276	1	FC
CEBPZ	5.63627590955463e-09	0.234291	0.0783782	0.779507	1	FC
UBB	5.62338990017956e-09	0.233108	0.0780203	0.779998	1	FC
TMEM167A	5.61440722298508e-09	0.232283	0.0777712	0.780341	1	FC
ATF4	5.59319879152719e-09	0.23033	0.0771848	0.781149	1	FC
TMEM50A	5.59087632172841e-09	0.230115	0.0771207	0.781238	1	FC
TSPO	5.5815645190438e-09	0.229256	0.076864	0.781593	1	FC
WASF2	5.57106666025161e-09	0.228285	0.0765751	0.781993	1	FC
TCEAL9	5.55368276766734e-09	0.226674	0.076098	0.782657	1	FC
JOSD2	5.55179919790372e-09	0.226499	0.0760464	0.782729	1	FC
ARHGAP5	5.52317277001604e-09	0.223837	0.0752642	0.783821	1	FC
FRMD6	5.51461752661905e-09	0.223039	0.0750312	0.784147	1	FC
BCAP29	5.50390481014049e-09	0.222038	0.07474	0.784556	1	FC
IBTK	5.49926936081189e-09	0.221605	0.0746141	0.784733	1	FC
PLTP	5.48097023672822e-09	0.219891	0.0741184	0.785432	1	FC
SET	5.47751648601468e-09	0.219567	0.074025	0.785564	1	FC
KTN1	5.45272155647393e-09	0.217235	0.0733563	0.786511	1	FC
SEMA3D	5.44040558383965e-09	0.216074	0.0730253	0.786982	1	FC
TMEM123	5.43733332169972e-09	0.215784	0.0729429	0.787099	1	FC
PSMC5	5.43613695307661e-09	0.215671	0.0729108	0.787145	1	FC
KDELR2	5.42569590317696e-09	0.214684	0.072631	0.787544	1	FC
SEC24D	5.4122957040394e-09	0.213415	0.0722727	0.788056	1	FC
HNRNPC	5.41048004799145e-09	0.213243	0.0722242	0.788125	1	FC
ADK	5.39382551240697e-09	0.211662	0.0717802	0.788762	1	FC
LMNA	5.38695978155096e-09	0.211009	0.0715976	0.789025	1	FC
IL1R1	5.37882584092157e-09	0.210235	0.0713816	0.789336	1	FC
HSPG2	5.37652443528567e-09	0.210016	0.0713205	0.789424	1	FC
ARF1	5.37607582895851e-09	0.209973	0.0713086	0.789441	1	FC
KIAA1109	5.37353558595533e-09	0.209731	0.0712412	0.789538	1	FC
LAPTM4A	5.36323186572281e-09	0.208748	0.0709683	0.789932	1	FC
DSEL	5.34354142459975e-09	0.206864	0.0704481	0.790685	1	FC
GSTO1	5.3391426001126e-09	0.206443	0.0703322	0.790854	1	FC
FNDC3B	5.32512571387154e-09	0.205098	0.0699634	0.79139	1	FC
LSM3	5.31331830866154e-09	0.203963	0.0696535	0.791842	1	FC
YIPF5	5.31301205886636e-09	0.203933	0.0696454	0.791854	1	FC
TCF12	5.30515607365906e-09	0.203177	0.0694396	0.792154	1	FC
C9orf78	5.30447177257674e-09	0.203111	0.0694217	0.792181	1	FC
PLP2	5.2760078069787e-09	0.200361	0.0686787	0.79327	1	FC
CD164	5.2668638125026e-09	0.199476	0.0684408	0.793621	1	FC
TMED2	5.24002398403574e-09	0.196868	0.067745	0.794649	1	FC
CARHSP1	5.23389992707145e-09	0.196272	0.0675868	0.794883	1	FC
CDC42BPA	5.22277472386002e-09	0.195187	0.0672998	0.79531	1	FC
BTBD7	5.19814912523169e-09	0.192778	0.0666666	0.796253	1	FC
MYDGF	5.19420393353031e-09	0.192392	0.0665655	0.796405	1	FC
PCDH9	5.1789922937931e-09	0.190898	0.0661762	0.796988	1	FC
TOR1AIP2	5.17394960207263e-09	0.190402	0.0660474	0.797181	1	FC
COX6C	5.17015217800778e-09	0.190029	0.0659504	0.797327	1	FC
CCN1	5.15473288633141e-09	0.188509	0.0655576	0.797918	1	FC
REST	5.14618237274415e-09	0.187665	0.0653403	0.798246	1	FC
NDN	5.14442120416641e-09	0.187491	0.0652956	0.798314	1	FC
TMEM14C	5.14269240356981e-09	0.18732	0.0652517	0.79838	1	FC
EPS15	5.14212609151294e-09	0.187264	0.0652374	0.798402	1	FC
TMEM106B	5.14148127764137e-09	0.1872	0.065221	0.798426	1	FC
ZFYVE16	5.14006816397777e-09	0.18706	0.0651852	0.798481	1	FC
NBR1	5.13313980686054e-09	0.186375	0.0650096	0.798746	1	FC
HNMT	5.12674751256358e-09	0.185741	0.0648477	0.798992	1	FC
ANKRD28	5.119292175347e-09	0.185002	0.0646593	0.799278	1	FC
VMP1	5.10540757422242e-09	0.183623	0.064309	0.799811	1	FC
ACSL3	5.10126696715828e-09	0.183211	0.0642047	0.79997	1	FC
MLH3	5.06861737410123e-09	0.179952	0.0633855	0.801223	1	FC
BAZ1B	5.06571909680169e-09	0.179662	0.063313	0.801334	1	FC
SNX3	5.06407157694443e-09	0.179497	0.0632719	0.801397	1	FC
SERTAD1	5.05211751381621e-09	0.178299	0.0629735	0.801856	1	FC
PPP1R12A	5.0436314034701e-09	0.177447	0.0627621	0.802182	1	FC
SENP7	5.04220673824055e-09	0.177304	0.0627267	0.802237	1	FC
PSMB7	5.03864860823773e-09	0.176946	0.0626382	0.802374	1	FC
MZT2B	5.0271999585627e-09	0.175794	0.0623539	0.802814	1	FC
LUZP1	5.0236901616269e-09	0.175441	0.0622668	0.802948	1	FC
ADD1	5.0175144334041e-09	0.174818	0.0621138	0.803186	1	FC
ETFB	5.00926317587632e-09	0.173985	0.0619097	0.803503	1	FC
ARHGAP21	5.0078394532611e-09	0.173841	0.0618745	0.803557	1	FC
PHF20L1	5.00716477244898e-09	0.173773	0.0618578	0.803583	1	FC
EIF3I	4.99740825698368e-09	0.172786	0.061617	0.803958	1	FC
NME3	4.99199804414282e-09	0.172238	0.0614837	0.804166	1	FC
LDHB	4.98611025985726e-09	0.171641	0.0613387	0.804392	1	FC
RSRP1	4.97908847898264e-09	0.170928	0.0611661	0.804662	1	FC
TP53BP1	4.97765701658527e-09	0.170783	0.0611309	0.804717	1	FC
NDUFA3	4.97123527458517e-09	0.17013	0.0609733	0.804964	1	FC
ACADVL	4.96840146646446e-09	0.169842	0.0609038	0.805073	1	FC
TRIM44	4.96768358274003e-09	0.169769	0.0608862	0.805101	1	FC
ANXA5	4.95790268570768e-09	0.168773	0.0606467	0.805477	1	FC
EIF2AK2	4.95365605643215e-09	0.16834	0.0605428	0.80564	1	FC
ERP29	4.94437199234848e-09	0.167393	0.0603161	0.805997	1	FC
KMT2C	4.93305198238909e-09	0.166236	0.0600402	0.806432	1	FC
CHMP5	4.91474339379351e-09	0.164359	0.0595954	0.807137	1	FC
PRPF8	4.90411889526597e-09	0.163268	0.059338	0.807545	1	FC
UBL5	4.89291106872486e-09	0.162114	0.0590671	0.807977	1	FC
SPCS2	4.88826731861441e-09	0.161636	0.058955	0.808155	1	FC
SEC61B	4.880289998561e-09	0.160813	0.0587628	0.808462	1	FC
GHITM	4.8680269185863e-09	0.159546	0.0584678	0.808934	1	FC
MBD4	4.86706619306677e-09	0.159446	0.0584448	0.808971	1	FC
R3HDM2	4.86524725215979e-09	0.159258	0.0584011	0.809041	1	FC
NDUFB9	4.86272674285762e-09	0.158997	0.0583406	0.809138	1	FC
EIF4G1	4.84284483158506e-09	0.156935	0.0578645	0.809904	1	FC
OSBPL9	4.83973643351637e-09	0.156612	0.0577902	0.810023	1	FC
DYRK1A	4.81881984299954e-09	0.154434	0.0572918	0.810829	1	FC
ZNF644	4.80794705403965e-09	0.153298	0.0570335	0.811248	1	FC
ARL6IP4	4.80436096898425e-09	0.152923	0.0569485	0.811386	1	FC
PPIB	4.80325179550784e-09	0.152807	0.0569222	0.811428	1	FC
PRNP	4.79528545278103e-09	0.151974	0.0567335	0.811735	1	FC
PFKP	4.7875771666968e-09	0.151166	0.0565513	0.812032	1	FC
HP1BP3	4.78744206034029e-09	0.151151	0.0565481	0.812037	1	FC
EIF1B	4.78701004840058e-09	0.151106	0.0565379	0.812054	1	FC
ANKIB1	4.78527350815908e-09	0.150924	0.0564969	0.812121	1	FC
ARL6IP5	4.78307332322623e-09	0.150693	0.0564449	0.812206	1	FC
BSG	4.77396987606749e-09	0.149737	0.0562303	0.812556	1	FC
TNKS2	4.77124173250976e-09	0.14945	0.056166	0.812662	1	FC
USP16	4.76582645690794e-09	0.14888	0.0560386	0.81287	1	FC
HGSNAT	4.7466063249172e-09	0.146853	0.0555875	0.813611	1	FC
GLS	4.74367575495724e-09	0.146544	0.0555189	0.813724	1	FC
KDELR1	4.74344861359065e-09	0.14652	0.0555136	0.813733	1	FC
EPS8	4.73831077993653e-09	0.145976	0.0553934	0.813931	1	FC
COX4I1	4.7341575906817e-09	0.145537	0.0552963	0.814091	1	FC
TMED7	4.72538022084151e-09	0.144607	0.0550915	0.814429	1	FC
EIF4EBP2	4.72046325553065e-09	0.144085	0.0549769	0.814619	1	FC
C19orf53	4.70915264291363e-09	0.142884	0.0547138	0.815055	1	FC
CYB5A	4.69895048336692e-09	0.141798	0.0544769	0.815449	1	FC
UGP2	4.68542805040778e-09	0.140356	0.0541639	0.81597	1	FC
TXNL1	4.67946864367104e-09	0.13972	0.0540262	0.8162	1	FC
AAMDC	4.6768691797314e-09	0.139442	0.0539662	0.8163	1	FC
SPTAN1	4.67500887355243e-09	0.139243	0.0539232	0.816372	1	FC
BRI3	4.67488308018587e-09	0.139229	0.0539203	0.816377	1	FC
CHMP1B	4.67305621599824e-09	0.139034	0.0538782	0.816447	1	FC
CKS1B	4.67076229429572e-09	0.138788	0.0538253	0.816536	1	FC
NDUFB1	4.66949820930115e-09	0.138653	0.0537962	0.816585	1	FC
MAPK6	4.66877226725202e-09	0.138575	0.0537795	0.816613	1	FC
FXYD5	4.66361211586134e-09	0.138022	0.0536606	0.816812	1	FC
EIF3G	4.66221940875601e-09	0.137873	0.0536286	0.816865	1	FC
ATG12	4.64991227952371e-09	0.136552	0.0533458	0.81734	1	FC
MRPL20	4.64924667627313e-09	0.136481	0.0533306	0.817366	1	FC
SSBP1	4.63946108752572e-09	0.135428	0.0531063	0.817744	1	FC
RNMT	4.62605002361281e-09	0.133983	0.0527997	0.818261	1	FC
PHPT1	4.62545413566691e-09	0.133919	0.0527861	0.818284	1	FC
TMCO3	4.61329828749897e-09	0.132605	0.052509	0.818753	1	FC
PPFIBP1	4.61109351390166e-09	0.132367	0.0524589	0.818839	1	FC
ATP5F1E	4.60250271137873e-09	0.131437	0.0522636	0.81917	1	FC
ATF7IP	4.59998920798171e-09	0.131164	0.0522065	0.819267	1	FC
DNAJC1	4.59456187981223e-09	0.130576	0.0520834	0.819477	1	FC
NORAD	4.58874790561574e-09	0.129945	0.0519517	0.819701	1	FC
DOCK1	4.58478686527854e-09	0.129514	0.051862	0.819854	1	FC
NIPBL	4.58080171487515e-09	0.129081	0.0517719	0.820008	1	FC
TNC	4.56840831270319e-09	0.127731	0.0514921	0.820487	1	FC
ATP6V1G1	4.55763102937932e-09	0.126555	0.0512495	0.820903	1	FC
IFI16	4.55368891815719e-09	0.126124	0.0511608	0.821055	1	FC
TOMM20	4.54774122536256e-09	0.125474	0.0510273	0.821285	1	FC
ATP5MG	4.54224035146372e-09	0.124872	0.0509039	0.821498	1	FC
CCDC59	4.52830684091695e-09	0.123343	0.0505921	0.822036	1	FC
DLG1	4.52096952487984e-09	0.122537	0.0504283	0.82232	1	FC
CYB5R3	4.50858509387536e-09	0.121174	0.0501524	0.822798	1	FC
SAP30	4.50327718186821e-09	0.120588	0.0500344	0.823003	1	FC
PRSS23	4.48049555254228e-09	0.11807	0.0495294	0.823884	1	FC
TMEM98	4.48016929833856e-09	0.118033	0.0495222	0.823897	1	FC
POLR2A	4.47920701775255e-09	0.117927	0.0495009	0.823934	1	FC
EIF3H	4.47170644141699e-09	0.117095	0.0493353	0.824224	1	FC
SCOC	4.46703900011347e-09	0.116577	0.0492323	0.824404	1	FC
LINC01578	4.46669170956997e-09	0.116538	0.0492247	0.824418	1	FC
NUB1	4.46649300456102e-09	0.116516	0.0492203	0.824426	1	FC
SSR1	4.46241406953084e-09	0.116063	0.0491305	0.824583	1	FC
CCND1	4.45578903465865e-09	0.115326	0.0489847	0.82484	1	FC
CTSL	4.45217587758792e-09	0.114924	0.0489053	0.824979	1	FC
SMARCA5	4.44955597383118e-09	0.114632	0.0488477	0.825081	1	FC
POLR2K	4.44064523729825e-09	0.113638	0.0486523	0.825425	1	FC
TERF1	4.43940789884625e-09	0.1135	0.0486252	0.825473	1	FC
ELF2	4.43292393777317e-09	0.112776	0.0484832	0.825724	1	FC
IRF2BPL	4.41352378779255e-09	0.110604	0.0480598	0.826474	1	FC
INTS6	4.4119415185329e-09	0.110426	0.0480253	0.826536	1	FC
CHD4	4.4030771321586e-09	0.109431	0.0478326	0.826879	1	FC
RAB13	4.40198598018197e-09	0.109308	0.0478089	0.826921	1	FC
PPP2R5E	4.40122533137781e-09	0.109223	0.0477923	0.82695	1	FC
PNRC2	4.40056570029476e-09	0.109149	0.047778	0.826976	1	FC
SRSF10	4.39425163919011e-09	0.108438	0.047641	0.82722	1	FC
NUDT3	4.38187788756578e-09	0.107043	0.0473731	0.827699	1	FC
ANGPTL5	4.37478084272776e-09	0.106242	0.0472197	0.827974	1	FC
KLF9	4.37130385459567e-09	0.105849	0.0471447	0.828108	1	FC
SCPEP1	4.36801803579032e-09	0.105477	0.0470739	0.828236	1	FC
HNRNPL	4.36661639614398e-09	0.105319	0.0470437	0.82829	1	FC
LGMN	4.36175216389522e-09	0.104768	0.0469389	0.828478	1	FC
CRYAB	4.35852080839413e-09	0.104402	0.0468694	0.828603	1	FC
KANK2	4.30826446977974e-09	0.0986786	0.0457948	0.830549	1	FC
SENP6	4.30491153630912e-09	0.0982948	0.0457235	0.830679	1	FC
PTGES3	4.29469548147062e-09	0.0971239	0.0455067	0.831075	1	FC
SNU13	4.28653691003488e-09	0.0961871	0.045334	0.831391	1	FC
ZDHHC20	4.27897383027183e-09	0.0953174	0.0451742	0.831684	1	FC
H2AFZ	4.27625820745307e-09	0.0950048	0.0451169	0.831789	1	FC
MSL1	4.27352366959131e-09	0.0946899	0.0450592	0.831895	1	FC
CRISPLD2	4.26793692208504e-09	0.0940459	0.0449414	0.832112	1	FC
RUFY3	4.25696378518549e-09	0.0927791	0.0447106	0.832537	1	FC
COA4	4.2498532550682e-09	0.0919568	0.0445614	0.832813	1	FC
NUCB2	4.24289374944126e-09	0.0911508	0.0444156	0.833082	1	FC
PA2G4	4.23864301342617e-09	0.090658	0.0443266	0.833247	1	FC
TMEM47	4.237664374047e-09	0.0905445	0.0443062	0.833285	1	FC
FRA10AC1	4.21437198429663e-09	0.0878364	0.0438204	0.834188	1	FC
ZC3HAV1	4.21101628130411e-09	0.0874452	0.0437507	0.834318	1	FC
SPPL2A	4.20455608735757e-09	0.0866914	0.0436166	0.834569	1	FC
MED10	4.20431072801389e-09	0.0866627	0.0436115	0.834578	1	FC
PLEKHH2	4.19888304406792e-09	0.0860286	0.0434989	0.834789	1	FC
ELOB	4.19052616128615e-09	0.085051	0.043326	0.835113	1	FC
ZFHX4	4.18843652065641e-09	0.0848063	0.0432828	0.835194	1	FC
TPD52L1	4.18584494262111e-09	0.0845027	0.0432292	0.835294	1	FC
PPCS	4.18042181661636e-09	0.0838668	0.0431173	0.835505	1	FC
LPP	4.17987388500767e-09	0.0838025	0.043106	0.835526	1	FC
METAP2	4.17325231548515e-09	0.0830251	0.0429695	0.835783	1	FC
PRELID1	4.13330126535348e-09	0.078313	0.0421507	0.837333	1	FC
WAC	4.13029120866644e-09	0.0779565	0.0420894	0.83745	1	FC
CDKN1C	4.12780241819985e-09	0.0776615	0.0420387	0.837546	1	FC
APEX1	4.11561045149774e-09	0.0762144	0.0417907	0.838019	1	FC
C5orf24	4.11462192139872e-09	0.0760969	0.0417706	0.838058	1	FC
PAPOLA	4.11079739438606e-09	0.0756422	0.041693	0.838206	1	FC
YES1	4.10923866374748e-09	0.0754567	0.0416614	0.838267	1	FC
TOP1	4.09995435150014e-09	0.074351	0.0414733	0.838627	1	FC
MEF2A	4.07189558461207e-09	0.0709965	0.0409076	0.839716	1	FC
PRPF4B	4.07056063296652e-09	0.0708365	0.0408808	0.839768	1	FC
CDC26	4.05219555449378e-09	0.06863	0.0405128	0.840481	1	FC
DNAJA2	4.03585025789336e-09	0.0666592	0.0401866	0.841116	1	FC
THOC2	4.03050719277483e-09	0.0660135	0.0400802	0.841324	1	FC
MTPN	4.02707761208334e-09	0.0655987	0.0400121	0.841457	1	FC
COX16	4.02469801387144e-09	0.0653107	0.0399648	0.841549	1	FC
TBC1D15	4.01591760594396e-09	0.0642469	0.0397906	0.841891	1	FC
CCDC66	4.01116171823006e-09	0.0636699	0.0396964	0.842075	1	FC
DSE	4.00935674455439e-09	0.0634508	0.0396607	0.842145	1	FC
MRPL33	4.00227818715149e-09	0.0625906	0.0395208	0.84242	1	FC
CRIP2	3.99015834558499e-09	0.0611148	0.0392818	0.842891	1	FC
SCARB2	3.98620573673252e-09	0.0606327	0.039204	0.843045	1	FC
ERGIC3	3.98050244408429e-09	0.0599365	0.0390919	0.843267	1	FC
NAP1L1	3.97976098783228e-09	0.0598459	0.0390773	0.843296	1	FC
RPS19BP1	3.97292059532787e-09	0.0590095	0.0389431	0.843561	1	FC
PCBP1	3.97110660553252e-09	0.0587875	0.0389076	0.843632	1	FC
CNOT2	3.96341050310312e-09	0.0578448	0.0387569	0.843931	1	FC
RBL2	3.95331141818511e-09	0.0566054	0.0385596	0.844324	1	FC
ACAN	3.94832082953032e-09	0.055992	0.0384624	0.844518	1	FC
HMCN1	3.93029229688646e-09	0.0537706	0.0381119	0.845219	1	FC
U2SURP	3.92785846300415e-09	0.0534701	0.0380647	0.845313	1	FC
EIF3A	3.90227938429741e-09	0.0503023	0.0375706	0.846308	1	FC
P3H1	3.89501008070797e-09	0.049399	0.0374307	0.846591	1	FC
ATP5PD	3.88937646011069e-09	0.0486979	0.0373225	0.84681	1	FC
HNRNPD	3.87631983254017e-09	0.0470699	0.0370724	0.847318	1	FC
PDE4DIP	3.87184723344614e-09	0.0465111	0.0369869	0.847492	1	FC
MRPL55	3.86386474339667e-09	0.0455126	0.0368345	0.847802	1	FC
HEXA	3.8562975954596e-09	0.0445645	0.0366904	0.848097	1	FC
ATXN7L3B	3.82696974948423e-09	0.0408752	0.0361344	0.849238	1	FC
CDV3	3.82029045005267e-09	0.0400317	0.0360084	0.849498	1	FC
ABI3BP	3.81570010492325e-09	0.0394513	0.0359219	0.849677	1	FC
NFATC2	3.80746765315519e-09	0.038409	0.0357671	0.849997	1	FC
UBE2V1	3.79297145398298e-09	0.036569	0.0354952	0.850562	1	FC
PALM2-AKAP2	3.79078953765627e-09	0.0362916	0.0354544	0.850647	1	FC
PSME1	3.78755733588182e-09	0.0358804	0.035394	0.850772	1	FC
NME4	3.78669300328967e-09	0.0357703	0.0353778	0.850806	1	FC
STT3A	3.78030175573994e-09	0.0349562	0.0352585	0.851055	1	FC
GEM	3.77209642607013e-09	0.0339092	0.0351056	0.851375	1	FC
PGRMC2	3.73860554069169e-09	0.0296165	0.034485	0.852679	1	FC
C11orf58	3.73720696256532e-09	0.0294365	0.0344592	0.852733	1	FC
ARID4B	3.73376311539256e-09	0.0289932	0.0343957	0.852868	1	FC
RBM6	3.72891259177444e-09	0.0283682	0.0343064	0.853057	1	FC
KIAA0040	3.72808449185614e-09	0.0282614	0.0342912	0.853089	1	FC
PTPRD	3.72580913118439e-09	0.0279679	0.0342493	0.853177	1	FC
COTL1	3.7241749116169e-09	0.027757	0.0342193	0.853241	1	FC
PFDN2	3.72065527200713e-09	0.0273026	0.0341547	0.853378	1	FC
RASAL2	3.71499654884685e-09	0.0265712	0.0340508	0.853599	1	FC
C1orf21	3.71183512041341e-09	0.0261622	0.0339929	0.853722	1	FC
AGO3	3.70887558206608e-09	0.0257791	0.0339387	0.853837	1	FC
MRFAP1	3.70590714710097e-09	0.0253946	0.0338844	0.853953	1	FC
ENPP2	3.67879830346277e-09	0.021871	0.0333905	0.855009	1	FC
CIAO2B	3.67854184528395e-09	0.0218375	0.0333858	0.855019	1	FC
PHAX	3.6783467784525e-09	0.0218121	0.0333823	0.855027	1	FC
TSPAN3	3.67683854827718e-09	0.0216154	0.0333549	0.855086	1	FC
TLE4	3.6705205551311e-09	0.0207907	0.0332404	0.855332	1	FC
CEMIP	3.66477482618457e-09	0.0200398	0.0331364	0.855556	1	FC
HNRNPA0	3.66196322087743e-09	0.0196719	0.0330856	0.855666	1	FC
CEP170	3.65826497506771e-09	0.0191877	0.0330188	0.85581	1	FC
RNF19A	3.65173656953146e-09	0.018332	0.0329011	0.856064	1	FC
AKR7A2	3.64989786488935e-09	0.0180908	0.0328679	0.856136	1	FC
UBE2D3	3.64964358880335e-09	0.0180574	0.0328634	0.856146	1	FC
PPIL4	3.64503292708971e-09	0.017452	0.0327804	0.856326	1	FC
PTMA	3.63196460342191e-09	0.0157327	0.0325457	0.856835	1	FC
PAPSS1	3.62969572615042e-09	0.0154336	0.0325051	0.856924	1	FC
CSGALNACT2	3.61717602478723e-09	0.0137808	0.0322812	0.857412	1	FC
ARPC4	3.61685311091964e-09	0.0137381	0.0322755	0.857424	1	FC
SH3BGRL	3.61551864904904e-09	0.0135617	0.0322517	0.857476	1	FC
APC	3.60249441547703e-09	0.0118366	0.0320197	0.857984	1	FC
SSPN	3.59768065106011e-09	0.0111976	0.0319342	0.858172	1	FC
SNAPC1	3.59743303049977e-09	0.0111648	0.0319298	0.858182	1	FC
ENAH	3.5729874679796e-09	0.00790912	0.0314973	0.859135	1	FC
RAB22A	3.56850789939263e-09	0.00731054	0.0314184	0.85931	1	FC
SNRPD2	3.56619154034014e-09	0.00700077	0.0313776	0.8594	1	FC
BDP1	3.56419688055743e-09	0.00673389	0.0313426	0.859478	1	FC
FRG1	3.55169976755008e-09	0.00505901	0.0311231	0.859966	1	FC
MAP3K2	3.52806479423016e-09	0.00187807	0.0307103	0.860888	1	FC
YPEL3	3.52333768566515e-09	0.00123976	0.0306281	0.861073	1	FC
PTS	3.52165345246789e-09	0.00101216	0.0305988	0.861138	1	FC
MAN2A1	3.51645661301913e-09	0.000309319	0.0305085	0.861341	1	FC
RAB7A	3.49377201274534e-09	-0.0027687	0.0301162	0.862227	1	FC
PLCG2	3.48117706307795e-09	-0.00448482	0.0298995	0.862719	1	FC
SNW1	3.47279876653992e-09	-0.00562923	0.0297557	0.863046	1	FC
RGCC	3.47075024960944e-09	-0.00590939	0.0297206	0.863126	1	FC
GPR155	3.46355258276216e-09	-0.00689485	0.0295975	0.863407	1	FC
SMOC1	3.44969729156805e-09	-0.00879659	0.0293611	0.863948	1	FC
RSF1	3.4293109344872e-09	-0.0116063	0.0290151	0.864744	1	FC
C6orf62	3.42578113923438e-09	-0.0120942	0.0289554	0.864882	1	FC
SOX9	3.4250533023202e-09	-0.0121948	0.0289431	0.86491	1	FC
SERBP1	3.41128968420215e-09	-0.0141015	0.028711	0.865448	1	FC
WDFY1	3.40095967008415e-09	-0.0155367	0.0285374	0.865852	1	FC
GGCT	3.39755595171484e-09	-0.0160104	0.0284803	0.865985	1	FC
ZMIZ1	3.39275349294594e-09	-0.0166794	0.0283998	0.866172	1	FC
ZC3H7A	3.38474054401662e-09	-0.0177974	0.0282658	0.866485	1	FC
FBN1	3.3759000912878e-09	-0.0190334	0.0281184	0.866831	1	FC
FGD5-AS1	3.37038846656116e-09	-0.0198053	0.0280266	0.867046	1	FC
STMP1	3.35890977752468e-09	-0.0214164	0.0278361	0.867495	1	FC
DHX29	3.35867188468114e-09	-0.0214498	0.0278321	0.867504	1	FC
SLC25A5	3.35190872897409e-09	-0.0224012	0.0277201	0.867768	1	FC
RPL22L1	3.35079952442755e-09	-0.0225574	0.0277018	0.867812	1	FC
HNRNPK	3.33952011578549e-09	-0.024148	0.0275156	0.868253	1	FC
PSD3	3.33658437214269e-09	-0.0245628	0.0274673	0.868367	1	FC
CCT2	3.33526852097099e-09	-0.0247488	0.0274456	0.868419	1	FC
APP	3.32740011765144e-09	-0.0258622	0.0273162	0.868727	1	FC
PAIP2	3.31779968689872e-09	-0.0272237	0.0271588	0.869102	1	FC
SFRP2	3.31109935318016e-09	-0.0281758	0.0270493	0.869364	1	FC
TM9SF3	3.30066249122346e-09	-0.0296621	0.026879	0.869772	1	FC
GOPC	3.29035125665841e-09	-0.0311343	0.0267113	0.870175	1	FC
VGLL3	3.28399447010399e-09	-0.0320438	0.0266082	0.870424	1	FC
AP2M1	3.27558888604168e-09	-0.0332486	0.0264722	0.870752	1	FC
MAGOH	3.27379665952657e-09	-0.0335059	0.0264432	0.870823	1	FC
SLC39A7	3.26970874215246e-09	-0.034093	0.0263772	0.870982	1	FC
SNRNP70	3.26925421957117e-09	-0.0341583	0.0263699	0.871	1	FC
NRP1	3.267876653237e-09	-0.0343563	0.0263477	0.871054	1	FC
QSOX1	3.25711947920665e-09	-0.035905	0.0261745	0.871475	1	FC
RCAN1	3.25520765232679e-09	-0.0361807	0.0261438	0.87155	1	FC
PCF11	3.24970539909212e-09	-0.0369749	0.0260555	0.871765	1	FC
CDK13	3.24907815060596e-09	-0.0370655	0.0260454	0.871789	1	FC
SSU72	3.24849571845715e-09	-0.0371496	0.0260361	0.871812	1	FC
PSMB6	3.24707780388949e-09	-0.0373545	0.0260134	0.871868	1	FC
KIF13A	3.24360809305232e-09	-0.0378562	0.0259578	0.872003	1	FC
BAD	3.23669948028673e-09	-0.0388565	0.0258473	0.872274	1	FC
SUSD5	3.23243852664207e-09	-0.0394743	0.0257793	0.87244	1	FC
SPATS2L	3.22325363975402e-09	-0.0408084	0.025633	0.8728	1	FC
CRNDE	3.2203683388992e-09	-0.0412281	0.0255872	0.872913	1	FC
GJA1	3.21955607399562e-09	-0.0413463	0.0255743	0.872944	1	FC
VWA1	3.21237844350489e-09	-0.042392	0.0254604	0.873225	1	FC
GOLT1B	3.20945073321625e-09	-0.0428191	0.025414	0.87334	1	FC
EVA1B	3.20520063440334e-09	-0.0434396	0.0253467	0.873506	1	FC
CSRP1	3.20350791496432e-09	-0.043687	0.0253199	0.873572	1	FC
KRAS	3.20107625686936e-09	-0.0440425	0.0252815	0.873668	1	FC
GOLGA4	3.19901912516568e-09	-0.0443434	0.025249	0.873748	1	FC
RAB10	3.19864876610411e-09	-0.0443976	0.0252432	0.873763	1	FC
ACP1	3.18879869696772e-09	-0.0458409	0.025088	0.874148	1	FC
PSMB1	3.18340026300148e-09	-0.0466334	0.0250031	0.874359	1	FC
NDUFAB1	3.18250375966912e-09	-0.0467651	0.024989	0.874394	1	FC
WASL	3.18178690888783e-09	-0.0468705	0.0249777	0.874423	1	FC
TIMM13	3.17538537341451e-09	-0.0478122	0.0248773	0.874673	1	FC
AHNAK2	3.17339639119605e-09	-0.0481051	0.0248462	0.874751	1	FC
NBDY	3.16664389168954e-09	-0.0491006	0.0247406	0.875015	1	FC
PRDM2	3.16558436908532e-09	-0.0492569	0.024724	0.875057	1	FC
TMEM256	3.13506484173068e-09	-0.0537796	0.0242496	0.876252	1	FC
CBX6	3.13362059309415e-09	-0.0539945	0.0242272	0.876308	1	FC
GNG5	3.13059867679324e-09	-0.0544445	0.0241805	0.876426	1	FC
SLC2A3	3.12781470586378e-09	-0.0548593	0.0241375	0.876535	1	FC
C1orf122	3.11655187790517e-09	-0.0565408	0.023964	0.876976	1	FC
MCFD2	3.11023545548272e-09	-0.0574859	0.023867	0.877224	1	FC
NIBAN1	3.10720779063825e-09	-0.0579396	0.0238205	0.877342	1	FC
PGM2L1	3.10592076355606e-09	-0.0581325	0.0238008	0.877393	1	FC
DPYSL2	3.08906255350085e-09	-0.0606658	0.0235431	0.878053	1	FC
TRPM7	3.08712183155501e-09	-0.0609582	0.0235136	0.878129	1	FC
MYO6	3.0844638248677e-09	-0.0613589	0.0234731	0.878233	1	FC
GRSF1	3.08220394687087e-09	-0.0616998	0.0234387	0.878322	1	FC
IK	3.07324100507309e-09	-0.0630538	0.0233026	0.878673	1	FC
ACTR2	3.06875542288438e-09	-0.0637326	0.0232346	0.878849	1	FC
PSMD9	3.06629223672652e-09	-0.0641058	0.0231973	0.878945	1	FC
RGS10	3.05913153407471e-09	-0.0651919	0.0230891	0.879226	1	FC
COX8A	3.05242515364077e-09	-0.066211	0.022988	0.879488	1	FC
AZI2	3.04666330979885e-09	-0.0670881	0.0229013	0.879714	1	FC
TIA1	3.0358527536469e-09	-0.0687374	0.0227391	0.880138	1	FC
KATNBL1	3.03269453851386e-09	-0.0692202	0.0226918	0.880261	1	FC
DDX46	3.02685237444101e-09	-0.0701142	0.0226044	0.88049	1	FC
SNRPB	3.02634921587231e-09	-0.0701913	0.0225969	0.88051	1	FC
RAB5A	3.02256923176493e-09	-0.0707707	0.0225405	0.880658	1	FC
TXNL4A	3.01633270057922e-09	-0.0717278	0.0224476	0.880903	1	FC
LAMB2	3.01006018347115e-09	-0.0726921	0.0223543	0.881148	1	FC
AHR	3.00818971747006e-09	-0.07298	0.0223265	0.881222	1	FC
CAPN2	3.0018628591269e-09	-0.0739548	0.0222327	0.88147	1	FC
HELZ	2.99713750269208e-09	-0.074684	0.0221628	0.881655	1	FC
SNRPE	2.99469996532843e-09	-0.0750605	0.0221268	0.88175	1	FC
STOML2	2.99424057305984e-09	-0.0751315	0.02212	0.881768	1	FC
DPY30	2.99042084368363e-09	-0.0757221	0.0220636	0.881918	1	FC
MPLKIP	2.98794494547627e-09	-0.0761053	0.022027	0.882015	1	FC
COPS6	2.98303717392512e-09	-0.0768656	0.0219547	0.882208	1	FC
GTF2A2	2.97549590367947e-09	-0.0780358	0.0218439	0.882503	1	FC
GPI	2.97316878404609e-09	-0.0783975	0.0218097	0.882594	1	FC
CD109	2.96869966323344e-09	-0.0790926	0.0217442	0.88277	1	FC
PPP2R2A	2.96797032314127e-09	-0.0792061	0.0217335	0.882798	1	FC
EMILIN1	2.95464334619774e-09	-0.0812845	0.0215388	0.883321	1	FC
SRPX2	2.94334717235885e-09	-0.0830523	0.0213744	0.883764	1	FC
CLINT1	2.94330097807017e-09	-0.0830596	0.0213737	0.883765	1	FC
CMTM3	2.94156729091368e-09	-0.0833314	0.0213486	0.883833	1	FC
GSN	2.93592661886963e-09	-0.0842167	0.0212668	0.884055	1	FC
FXR1	2.92218890447944e-09	-0.0863786	0.0210682	0.884593	1	FC
MRPL17	2.92153603243057e-09	-0.0864816	0.0210588	0.884619	1	FC
CYBA	2.91960696418424e-09	-0.0867859	0.021031	0.884695	1	FC
CMTM6	2.91384034533278e-09	-0.0876966	0.020948	0.884921	1	FC
TXN2	2.91061239534327e-09	-0.088207	0.0209016	0.885047	1	FC
IER3	2.90567252189792e-09	-0.088989	0.0208307	0.885241	1	FC
ANO6	2.90482801784177e-09	-0.0891228	0.0208186	0.885274	1	FC
RAB18	2.88709002403256e-09	-0.0919406	0.0205651	0.88597	1	FC
PRG4	2.88680470428442e-09	-0.0919861	0.0205611	0.885981	1	FC
TAX1BP3	2.88638629544668e-09	-0.0920527	0.0205551	0.885998	1	FC
RERG	2.8852667487885e-09	-0.0922311	0.0205392	0.886041	1	FC
MAFB	2.87702008720659e-09	-0.0935467	0.0204219	0.886365	1	FC
SAT1	2.87656997759914e-09	-0.0936186	0.0204155	0.886383	1	FC
PCMT1	2.87069437453011e-09	-0.094558	0.0203322	0.886613	1	FC
TM4SF1	2.85960910753957e-09	-0.0963346	0.0201755	0.887048	1	FC
MON2	2.85273438524266e-09	-0.0974392	0.0200786	0.887318	1	FC
MARVELD1	2.84921805291739e-09	-0.0980051	0.0200291	0.887456	1	FC
COPZ1	2.84722669164303e-09	-0.0983258	0.0200012	0.887534	1	FC
NDUFA12	2.84444421716489e-09	-0.0987742	0.0199621	0.887643	1	FC
ATP2B1	2.84135996931088e-09	-0.0992717	0.0199188	0.887764	1	FC
UQCC2	2.83736716918619e-09	-0.0999165	0.0198629	0.887921	1	FC
PRDX3	2.83735025860606e-09	-0.0999192	0.0198626	0.887921	1	FC
CAPG	2.83311907347738e-09	-0.100603	0.0198034	0.888087	1	FC
LINC01116	2.83082085997864e-09	-0.100975	0.0197713	0.888178	1	FC
FOXD1	2.82843102716904e-09	-0.101362	0.019738	0.888271	1	FC
AKR1C2	2.82820661700119e-09	-0.101398	0.0197348	0.88828	1	FC
NDUFA5	2.82342217786298e-09	-0.102174	0.0196681	0.888468	1	FC
TAX1BP1	2.82080492966217e-09	-0.102599	0.0196317	0.888571	1	FC
HSPB11	2.81590255854467e-09	-0.103395	0.0195635	0.888763	1	FC
CAND1	2.80483904092499e-09	-0.105197	0.0194101	0.889197	1	FC
MMP13	2.80380790356729e-09	-0.105365	0.0193958	0.889238	1	FC
PRPF38B	2.802179582235e-09	-0.105631	0.0193733	0.889302	1	FC
EEA1	2.8003388159258e-09	-0.105931	0.0193478	0.889374	1	FC
COX7A2	2.79896916591034e-09	-0.106155	0.0193289	0.889428	1	FC
SURF4	2.79583789122699e-09	-0.106667	0.0192857	0.889551	1	FC
AKAP11	2.79529995866226e-09	-0.106755	0.0192783	0.889572	1	FC
EMC3	2.79308064803233e-09	-0.107118	0.0192477	0.889659	1	FC
GNB4	2.79278718309378e-09	-0.107166	0.0192436	0.88967	1	FC
AURKAIP1	2.78923285492845e-09	-0.107748	0.0191947	0.88981	1	FC
PRCP	2.78558064704184e-09	-0.108347	0.0191444	0.889953	1	FC
RDX	2.78438729415749e-09	-0.108543	0.019128	0.89	1	FC
ZMYM2	2.77713275590512e-09	-0.109734	0.0190285	0.890285	1	FC
IQGAP1	2.77707287040256e-09	-0.109744	0.0190277	0.890287	1	FC
ZFP91	2.77539908838764e-09	-0.11002	0.0190047	0.890353	1	FC
TRA2A	2.77021178279295e-09	-0.110874	0.0189338	0.890557	1	FC
SYAP1	2.76970672420578e-09	-0.110957	0.0189269	0.890576	1	FC
SLC2A4RG	2.76956849734726e-09	-0.11098	0.018925	0.890582	1	FC
RHOC	2.76913814379148e-09	-0.111051	0.0189191	0.890599	1	FC
PAK2	2.76413592219772e-09	-0.111876	0.0188508	0.890795	1	FC
WASHC3	2.75103548134099e-09	-0.114043	0.0186725	0.891309	1	FC
DNAJB4	2.75097983004286e-09	-0.114052	0.0186718	0.891312	1	FC
RBP4	2.75094799575537e-09	-0.114057	0.0186714	0.891313	1	FC
SH3GLB1	2.74926012748961e-09	-0.114337	0.0186484	0.891379	1	FC
NDUFAF3	2.74865303714886e-09	-0.114438	0.0186402	0.891403	1	FC
CREB5	2.74803196787046e-09	-0.114541	0.0186318	0.891427	1	FC
TIMMDC1	2.74525104510882e-09	-0.115002	0.0185941	0.891537	1	FC
NIBAN2	2.74479768850665e-09	-0.115078	0.018588	0.891554	1	FC
NDUFA2	2.74260162142968e-09	-0.115443	0.0185582	0.891641	1	FC
GRB2	2.74223470538942e-09	-0.115503	0.0185533	0.891655	1	FC
PHB2	2.73995907854197e-09	-0.115882	0.0185225	0.891744	1	FC
EPM2AIP1	2.73828788239578e-09	-0.11616	0.0184999	0.89181	1	FC
VAPA	2.73632700344494e-09	-0.116486	0.0184734	0.891887	1	FC
C12orf75	2.73108272595828e-09	-0.11736	0.0184027	0.892093	1	FC
CHIC2	2.72369157543486e-09	-0.118594	0.0183032	0.892383	1	FC
CLN5	2.72214624391203e-09	-0.118852	0.0182824	0.892444	1	FC
C9orf16	2.72142102263473e-09	-0.118973	0.0182727	0.892472	1	FC
TUBB	2.72137165423919e-09	-0.118981	0.018272	0.892474	1	FC
SEC61A1	2.72101705626998e-09	-0.119041	0.0182673	0.892488	1	FC
LMAN1	2.71978755933111e-09	-0.119246	0.0182508	0.892536	1	FC
NDUFB6	2.71787952189985e-09	-0.119566	0.0182252	0.892611	1	FC
BLVRB	2.71760405996701e-09	-0.119612	0.0182215	0.892622	1	FC
GOLGA2	2.7077856802863e-09	-0.121258	0.01809	0.893008	1	FC
NOP56	2.70428558493242e-09	-0.121846	0.0180433	0.893145	1	FC
AAK1	2.70400210412285e-09	-0.121894	0.0180395	0.893156	1	FC
ABCF1	2.70346930277065e-09	-0.121983	0.0180324	0.893177	1	FC
RRBP1	2.70222296445181e-09	-0.122193	0.0180158	0.893226	1	FC
CLEC11A	2.70173834075886e-09	-0.122274	0.0180093	0.893245	1	FC
RNH1	2.7012286016449e-09	-0.12236	0.0180025	0.893265	1	FC
ARPC3	2.6997760466649e-09	-0.122605	0.0179832	0.893322	1	FC
COMMD1	2.69956344770131e-09	-0.12264	0.0179803	0.893331	1	FC
VKORC1	2.69570430681879e-09	-0.12329	0.017929	0.893482	1	FC
PLS3	2.69553564888224e-09	-0.123319	0.0179267	0.893489	1	FC
PPP1CB	2.69509061740843e-09	-0.123394	0.0179208	0.893506	1	FC
SLK	2.69481422196767e-09	-0.123441	0.0179171	0.893517	1	FC
PLEKHA5	2.69321678494115e-09	-0.12371	0.0178959	0.89358	1	FC
MRPL43	2.6923395856285e-09	-0.123858	0.0178842	0.893614	1	FC
LAMTOR1	2.69198959875126e-09	-0.123917	0.0178796	0.893628	1	FC
LAMP1	2.69099810655027e-09	-0.124084	0.0178664	0.893667	1	FC
CCT8	2.68940691209918e-09	-0.124353	0.0178453	0.89373	1	FC
MRPL14	2.68647689620548e-09	-0.124848	0.0178064	0.893845	1	FC
PGK1	2.6859795734842e-09	-0.124932	0.0177999	0.893864	1	FC
SMARCA1	2.6827667861209e-09	-0.125475	0.0177573	0.893991	1	FC
EIF4A1	2.68205537578461e-09	-0.125596	0.0177479	0.894018	1	FC
PARVA	2.67973371733794e-09	-0.125989	0.0177172	0.89411	1	FC
PUM1	2.67188181865405e-09	-0.12732	0.0176135	0.894418	1	FC
PICALM	2.66609830802453e-09	-0.128303	0.0175373	0.894645	1	FC
MSN	2.66533097389754e-09	-0.128434	0.0175272	0.894675	1	FC
LSM5	2.66414233389837e-09	-0.128636	0.0175116	0.894722	1	FC
PCNX4	2.66400165690377e-09	-0.12866	0.0175098	0.894728	1	FC
CNIH4	2.66303198997212e-09	-0.128825	0.017497	0.894766	1	FC
MRPS36	2.66234068674760e-09	-0.128943	0.0174879	0.894793	1	FC
FKBP3	2.66192773205688e-09	-0.129013	0.0174825	0.894809	1	FC
COPB1	2.65943516630254e-09	-0.129438	0.0174498	0.894907	1	FC
SLC16A7	2.65552941738434e-09	-0.130104	0.0173986	0.895061	1	FC
NDUFB4	2.64821449730212e-09	-0.131353	0.0173028	0.895348	1	FC
IGFBP6	2.64405670045348e-09	-0.132065	0.0172485	0.895511	1	FC
PSMA4	2.63929577380745e-09	-0.132881	0.0171865	0.895698	1	FC
CDC73	2.63896292452362e-09	-0.132938	0.0171822	0.895711	1	FC
CAPRIN1	2.63645558816668e-09	-0.133368	0.0171495	0.89581	1	FC
CUL3	2.63572726085709e-09	-0.133493	0.01714	0.895839	1	FC
EMP1	2.63375178801085e-09	-0.133833	0.0171144	0.895916	1	FC
MAGED2	2.62994648841458e-09	-0.134487	0.0170649	0.896066	1	FC
RAP1B	2.62232670946555e-09	-0.135799	0.0169662	0.896365	1	FC
COX7B	2.62004893249551e-09	-0.136192	0.0169367	0.896455	1	FC
DBI	2.61980892094758e-09	-0.136233	0.0169336	0.896464	1	FC
MPHOSPH8	2.61693533107353e-09	-0.136729	0.0168965	0.896577	1	FC
NKAP	2.61584382455699e-09	-0.136918	0.0168824	0.89662	1	FC
GNG10	2.61365127293179e-09	-0.137297	0.0168541	0.896706	1	FC
SRP19	2.61306191663465e-09	-0.137399	0.0168465	0.896729	1	FC
DDOST	2.61263303129858e-09	-0.137473	0.016841	0.896746	1	FC
ARL2	2.61195220645388e-09	-0.137591	0.0168322	0.896773	1	FC
SP3	2.6111728516435e-09	-0.137726	0.0168222	0.896804	1	FC
GNB2	2.60593983423428e-09	-0.138632	0.0167548	0.897009	1	FC
G3BP2	2.60580943415771e-09	-0.138655	0.0167531	0.897014	1	FC
MRPS16	2.59868831288353e-09	-0.13989	0.0166617	0.897294	1	FC
NDUFB5	2.59772519479784e-09	-0.140058	0.0166494	0.897332	1	FC
PLXNB2	2.59315237410292e-09	-0.140853	0.0165908	0.897512	1	FC
BAX	2.59157949644451e-09	-0.141127	0.0165707	0.897574	1	FC
HDGFL3	2.59062690827476e-09	-0.141292	0.0165585	0.897611	1	FC
TMEM208	2.59027817542147e-09	-0.141353	0.016554	0.897625	1	FC
BAZ2B	2.58921052402646e-09	-0.141539	0.0165404	0.897667	1	FC
IFI27	2.58891570357799e-09	-0.141591	0.0165366	0.897678	1	FC
PDGFC	2.58786274162598e-09	-0.141774	0.0165232	0.89772	1	FC
FKBP7	2.58733473229814e-09	-0.141866	0.0165164	0.89774	1	FC
MRPL41	2.5857166214822e-09	-0.142148	0.0164958	0.897804	1	FC
JDP2	2.58524019216911e-09	-0.142231	0.0164897	0.897823	1	FC
CLIC1	2.57465184828002e-09	-0.144082	0.0163549	0.898239	1	FC
DNAJC15	2.5739976937348e-09	-0.144196	0.0163466	0.898265	1	FC
ROCK1	2.5720108327682e-09	-0.144544	0.0163214	0.898343	1	FC
NDUFB2	2.56879018668563e-09	-0.145109	0.0162805	0.898469	1	FC
EIF5	2.5683156500673e-09	-0.145192	0.0162745	0.898488	1	FC
GLIPR1	2.56572693152163e-09	-0.145647	0.0162417	0.89859	1	FC
LNPK	2.56374624968169e-09	-0.145994	0.0162166	0.898668	1	FC
TYMP	2.56357083213982e-09	-0.146025	0.0162144	0.898675	1	FC
ACAT1	2.55965363249092e-09	-0.146714	0.0161649	0.898829	1	FC
KMT5B	2.55829260425259e-09	-0.146953	0.0161477	0.898882	1	FC
ATP5PF	2.55599510555543e-09	-0.147358	0.0161187	0.898972	1	FC
ARL1	2.54891812512515e-09	-0.148606	0.0160296	0.899251	1	FC
GTF3A	2.54706152523386e-09	-0.148933	0.0160063	0.899324	1	FC
PHTF2	2.54294006224343e-09	-0.149662	0.0159545	0.899486	1	FC
METRNL	2.54258827172689e-09	-0.149724	0.0159501	0.899499	1	FC
STK24	2.53951898608288e-09	-0.150267	0.0159116	0.89962	1	FC
HSPE1	2.53894029816755e-09	-0.15037	0.0159044	0.899643	1	FC
KDM2A	2.53795989724181e-09	-0.150543	0.0158921	0.899681	1	FC
PSMD8	2.53623489721564e-09	-0.150849	0.0158705	0.899749	1	FC
S100A16	2.53382317858347e-09	-0.151277	0.0158403	0.899844	1	FC
COX5A	2.53025885224557e-09	-0.151909	0.0157958	0.899984	1	FC
UBE2E3	2.53005816844344e-09	-0.151945	0.0157933	0.899992	1	FC
TOPORS	2.52928407410804e-09	-0.152082	0.0157836	0.900023	1	FC
DPYSL3	2.52799102457361e-09	-0.152312	0.0157675	0.900073	1	FC
COX6B1	2.52725164787338e-09	-0.152444	0.0157583	0.900102	1	FC
NEDD8	2.52724740065052e-09	-0.152444	0.0157582	0.900103	1	FC
EMC2	2.52290093341493e-09	-0.153218	0.015704	0.900274	1	FC
ATOX1	2.51930002788621e-09	-0.153859	0.0156592	0.900415	1	FC
CCNY	2.51801371890953e-09	-0.154088	0.0156433	0.900466	1	FC
H1FX	2.51761550995684e-09	-0.154159	0.0156383	0.900481	1	FC
CD44	2.51396119819864e-09	-0.154811	0.0155929	0.900625	1	FC
TRMT112	2.51292005326119e-09	-0.154997	0.01558	0.900666	1	FC
FOSB	2.50457595082022e-09	-0.15649	0.0154767	0.900994	1	FC
SMAD2	2.50409981279773e-09	-0.156575	0.0154709	0.901013	1	FC
EMC4	2.50377219242554e-09	-0.156634	0.0154668	0.901026	1	FC
NRBF2	2.50187897188324e-09	-0.156973	0.0154434	0.9011	1	FC
RANBP1	2.50158456297796e-09	-0.157026	0.0154398	0.901112	1	FC
PAIP1	2.49641707093456e-09	-0.157953	0.0153761	0.901315	1	FC
SEC13	2.48623514903519e-09	-0.159784	0.0152509	0.901716	1	FC
ATP2B4	2.48482963312397e-09	-0.160038	0.0152337	0.901771	1	FC
NDUFC2	2.4812343622182e-09	-0.160686	0.0151896	0.901912	1	FC
TCEA1	2.47714472051631e-09	-0.161425	0.0151396	0.902073	1	FC
GLT8D1	2.47607531681304e-09	-0.161618	0.0151265	0.902115	1	FC
NDUFS6	2.47569865679788e-09	-0.161686	0.0151219	0.90213	1	FC
PKN2	2.47484891378353e-09	-0.16184	0.0151115	0.902163	1	FC
GTF2H5	2.46944081281033e-09	-0.162819	0.0150456	0.902376	1	FC
SELENOF	2.46776346008723e-09	-0.163123	0.0150251	0.902442	1	FC
ZCCHC17	2.46537297700045e-09	-0.163556	0.014996	0.902536	1	FC
STX7	2.46470975868628e-09	-0.163677	0.014988	0.902562	1	FC
PRMT1	2.46426334376884e-09	-0.163758	0.0149825	0.90258	1	FC
AP3S1	2.46168576750301e-09	-0.164226	0.0149512	0.902681	1	FC
ATP5MD	2.46154956116384e-09	-0.164251	0.0149496	0.902686	1	FC
RSU1	2.46043674921609e-09	-0.164453	0.014936	0.90273	1	FC
BNIP3	2.45621021998399e-09	-0.165222	0.0148848	0.902897	1	FC
CTDSP2	2.45302632068189e-09	-0.165801	0.0148462	0.903022	1	FC
RBM3	2.45097123499206e-09	-0.166176	0.0148213	0.903103	1	FC
CCDC174	2.44958489541028e-09	-0.166429	0.0148046	0.903157	1	FC
SF3B2	2.44781184824749e-09	-0.166752	0.0147832	0.903227	1	FC
ROBO1	2.44771800278163e-09	-0.166769	0.014782	0.903231	1	FC
HM13	2.44582205601546e-09	-0.167116	0.0147591	0.903305	1	FC
HMGN3	2.44466250217367e-09	-0.167327	0.0147451	0.903351	1	FC
MRPS34	2.44203613943532e-09	-0.167807	0.0147135	0.903454	1	FC
FGFR1OP2	2.44138892829292e-09	-0.167926	0.0147057	0.90348	1	FC
ELOC	2.43391834146561e-09	-0.169294	0.0146158	0.903774	1	FC
CCDC88A	2.43211423501058e-09	-0.169625	0.0145942	0.903844	1	FC
H19	2.42733006215659e-09	-0.170504	0.0145368	0.904033	1	FC
TRIP11	2.42653303705376e-09	-0.17065	0.0145273	0.904064	1	FC
RAD23B	2.42401981985908e-09	-0.171112	0.0144972	0.904163	1	FC
POLR2L	2.42297783229955e-09	-0.171304	0.0144847	0.904204	1	FC
COPZ2	2.41942845508877e-09	-0.171958	0.0144423	0.904344	1	FC
ACIN1	2.41915010895694e-09	-0.172009	0.014439	0.904355	1	FC
FNIP1	2.41793459257439e-09	-0.172233	0.0144245	0.904402	1	FC
PGLS	2.4135615183338e-09	-0.17304	0.0143723	0.904574	1	FC
BDH2	2.41325769757743e-09	-0.173096	0.0143687	0.904586	1	FC
HSP90B1	2.41281792792106e-09	-0.173177	0.0143635	0.904604	1	FC
TPR	2.4112508913178e-09	-0.173467	0.0143448	0.904665	1	FC
UPF2	2.41101172011205e-09	-0.173511	0.014342	0.904675	1	FC
C15orf61	2.40608502982964e-09	-0.174422	0.0142834	0.904869	1	FC
MAP1LC3A	2.40525181035847e-09	-0.174577	0.0142736	0.904901	1	FC
ENO1	2.40286756275215e-09	-0.175018	0.0142453	0.904995	1	FC
WLS	2.40258351613307e-09	-0.175071	0.0142419	0.905006	1	FC
EVI2A	2.39929243532429e-09	-0.175681	0.0142029	0.905136	1	FC
EBLN3P	2.39853815453134e-09	-0.175821	0.014194	0.905166	1	FC
HNRNPDL	2.39674957273249e-09	-0.176153	0.0141728	0.905236	1	FC
DYNLRB1	2.39516671200521e-09	-0.176447	0.0141541	0.905298	1	FC
NDUFAF2	2.39319118447232e-09	-0.176815	0.0141308	0.905376	1	FC
VASN	2.38868092250022e-09	-0.177654	0.0140776	0.905554	1	FC
UQCR11	2.38640978681377e-09	-0.178077	0.0140508	0.905643	1	FC
VAMP3	2.38340620379048e-09	-0.178637	0.0140155	0.905761	1	FC
RHOQ	2.38333286290421e-09	-0.178651	0.0140146	0.905764	1	FC
TPRKB	2.38077806110995e-09	-0.179128	0.0139846	0.905865	1	FC
PPM1G	2.37385259210092e-09	-0.180423	0.0139033	0.906137	1	FC
SRM	2.36980007489446e-09	-0.181182	0.0138559	0.906297	1	FC
MLF2	2.36676085288333e-09	-0.181752	0.0138204	0.906416	1	FC
SNRPD1	2.3661553250737e-09	-0.181866	0.0138133	0.90644	1	FC
NDUFV2	2.36329992977286e-09	-0.182402	0.01378	0.906552	1	FC
PFDN1	2.36277407654609e-09	-0.182501	0.0137739	0.906573	1	FC
SEC62	2.3626137190761e-09	-0.182531	0.013772	0.906579	1	FC
CHMP2A	2.36167901152115e-09	-0.182706	0.0137611	0.906616	1	FC
SPRED1	2.36098235678928e-09	-0.182837	0.013753	0.906644	1	FC
NTRK2	2.3604019845984e-09	-0.182947	0.0137462	0.906667	1	FC
UQCRFS1	2.35216152521978e-09	-0.184499	0.0136504	0.906991	1	FC
DCTN3	2.3499843830045e-09	-0.18491	0.0136251	0.907077	1	FC
UFM1	2.34897079286891e-09	-0.185101	0.0136134	0.907116	1	FC
METTL26	2.34712433460727e-09	-0.18545	0.013592	0.907189	1	FC
SEC23A	2.34531387628144e-09	-0.185792	0.013571	0.90726	1	FC
RAB5C	2.34469850301445e-09	-0.185908	0.0135639	0.907285	1	FC
MXRA8	2.34429294687825e-09	-0.185985	0.0135592	0.907301	1	FC
ESD	2.34414773905924e-09	-0.186012	0.0135575	0.907306	1	FC
CBX3	2.33569254208473e-09	-0.187614	0.0134599	0.907639	1	FC
TUBA1B	2.33554578001633e-09	-0.187642	0.0134582	0.907645	1	FC
SRSF1	2.33365135171755e-09	-0.188002	0.0134364	0.90772	1	FC
PTEN	2.33318450654935e-09	-0.18809	0.013431	0.907738	1	FC
SULF1	2.33266939734577e-09	-0.188188	0.0134251	0.907758	1	FC
SDC4	2.33053754421771e-09	-0.188593	0.0134006	0.907842	1	FC
SPCS1	2.32981790702534e-09	-0.18873	0.0133923	0.90787	1	FC
VPS28	2.3295032884505e-09	-0.18879	0.0133887	0.907883	1	FC
YIPF4	2.32899258869054e-09	-0.188887	0.0133828	0.907903	1	FC
HERPUD1	2.32862756435655e-09	-0.188956	0.0133786	0.907917	1	FC
RTF2	2.32502730145502e-09	-0.189641	0.0133373	0.908059	1	FC
CCT3	2.32450361683557e-09	-0.189741	0.0133313	0.90808	1	FC
CSPG4	2.32416339889673e-09	-0.189806	0.0133274	0.908093	1	FC
SRSF9	2.32138843297521e-09	-0.190335	0.0132956	0.908202	1	FC
CFAP298	2.31969788543127e-09	-0.190657	0.0132762	0.908269	1	FC
NFIB	2.31957296217417e-09	-0.190681	0.0132748	0.908274	1	FC
INHBA	2.31950614494102e-09	-0.190694	0.013274	0.908276	1	FC
THOC7	2.31950171711249e-09	-0.190695	0.013274	0.908277	1	FC
AP3B1	2.31693821076154e-09	-0.191184	0.0132446	0.908377	1	FC
ERH	2.31602593281278e-09	-0.191358	0.0132342	0.908413	1	FC
NCOA3	2.31571972167791e-09	-0.191417	0.0132307	0.908425	1	FC
GNL3	2.31499790594173e-09	-0.191555	0.0132225	0.908454	1	FC
PRDX4	2.31477623466217e-09	-0.191597	0.0132199	0.908463	1	FC
SAMD4A	2.31419166031468e-09	-0.191709	0.0132133	0.908486	1	FC
LSM14A	2.31412826821057e-09	-0.191721	0.0132125	0.908488	1	FC
PHB	2.31074989468543e-09	-0.192367	0.013174	0.908621	1	FC
YIPF3	2.3082431687845e-09	-0.192847	0.0131454	0.90872	1	FC
RNF187	2.30553642805752e-09	-0.193366	0.0131146	0.908826	1	FC
ATP5PO	2.30319861193707e-09	-0.193815	0.013088	0.908918	1	FC
EMC7	2.3029347125992e-09	-0.193865	0.013085	0.908929	1	FC
SERTAD4	2.29680289648298e-09	-0.195044	0.0130154	0.90917	1	FC
NOP10	2.29675165852209e-09	-0.195054	0.0130148	0.909172	1	FC
PRKCSH	2.29660760442963e-09	-0.195081	0.0130132	0.909178	1	FC
PRKCA	2.29592362458436e-09	-0.195213	0.0130055	0.909205	1	FC
CWC15	2.29477313682566e-09	-0.195434	0.0129924	0.90925	1	FC
TRAPPC5	2.29141469761285e-09	-0.196081	0.0129544	0.909382	1	FC
JMJD1C	2.29124165596e-09	-0.196115	0.0129525	0.909389	1	FC
SH3D19	2.28851920187777e-09	-0.19664	0.0129217	0.909496	1	FC
LMAN2	2.28762861020962e-09	-0.196812	0.0129117	0.909532	1	FC
LAGE3	2.28742431672905e-09	-0.196851	0.0129094	0.90954	1	FC
PDLIM3	2.28633979034551e-09	-0.19706	0.0128971	0.909582	1	FC
FAM13A	2.28559599972079e-09	-0.197204	0.0128887	0.909612	1	FC
SRI	2.28409763655598e-09	-0.197493	0.0128718	0.909671	1	FC
SFT2D1	2.28238558310989e-09	-0.197824	0.0128525	0.909738	1	FC
ERLEC1	2.27793401206977e-09	-0.198686	0.0128025	0.909913	1	FC
DESI2	2.27637262456127e-09	-0.198988	0.0127849	0.909975	1	FC
MSI2	2.27581196971701e-09	-0.199097	0.0127786	0.909997	1	FC
SKIL	2.27443359855969e-09	-0.199364	0.0127631	0.910051	1	FC
WTAP	2.27348021404408e-09	-0.199549	0.0127524	0.910089	1	FC
CHD6	2.27218579542745e-09	-0.1998	0.0127379	0.91014	1	FC
MPG	2.26908097266332e-09	-0.200403	0.0127031	0.910262	1	FC
KPNA4	2.26450218332342e-09	-0.201294	0.0126519	0.910442	1	FC
FKBP9	2.26442486910249e-09	-0.201309	0.0126511	0.910445	1	FC
NDUFA11	2.26385929166563e-09	-0.201419	0.0126447	0.910468	1	FC
ESF1	2.26279086461956e-09	-0.201627	0.0126328	0.91051	1	FC
PPIC	2.2599729522341e-09	-0.202176	0.0126014	0.910621	1	FC
MGMT	2.25770645358109e-09	-0.202618	0.0125761	0.91071	1	FC
IKBIP	2.25627980085343e-09	-0.202897	0.0125602	0.910766	1	FC
EPAS1	2.25381556195913e-09	-0.203378	0.0125328	0.910863	1	FC
TOB1	2.25378369404577e-09	-0.203384	0.0125324	0.910864	1	FC
ITGA1	2.2535470224508e-09	-0.20343	0.0125298	0.910874	1	FC
PABPN1	2.25350667879853e-09	-0.203438	0.0125294	0.910875	1	FC
SPART	2.25262610960073e-09	-0.20361	0.0125196	0.91091	1	FC
NDUFB11	2.25239821165488e-09	-0.203655	0.012517	0.910919	1	FC
[truncated: 1,001 more rows]

## Sheet: HomC_Full_Results
gene	distance	Z	FC	p.value	p.adj	Group
CASP8	1.80002641175543e-05	9.65989	1.55793e+06	0	0	HomC
XIST	1.39623494524727e-07	2.6087	93.736	3.60539505952945e-22	5.40989528682394e-19	HomC
MT2A	1.22603275146106e-07	2.49145	72.2759	1.87116421941789e-17	1.87178794082436e-14	HomC
MT1E	1.18969361211137e-07	2.46469	68.055	1.59001582461441e-16	1.19290937241696e-13	HomC
FOSB	1.08358638205361e-07	2.38253	56.4568	5.7445480660799e-14	3.44787774926115e-11	HomC
GLRX	1.07489676216591e-07	2.37552	55.555	9.08811867843323e-14	4.54557402566302e-11	HomC
RPS4Y1	1.00658914364986e-07	2.31867	48.7185	2.95464770235397e-12	1.26669967925204e-09	HomC
COL9A1	9.68444590747848e-08	2.28553	45.0961	1.87597865170521e-11	7.03726491720917e-09	HomC
MT1X	8.40012145820709e-08	2.16543	33.9282	5.71842458597834e-09	1.906776909169e-06	HomC
RARRES2	8.2701495252232e-08	2.15245	32.8864	9.7704795292146e-09	2.9321209067173e-06	HomC
KCNQ1OT1	8.0862612823394e-08	2.1338	31.4402	2.05680038079591e-08	5.61132540251684e-06	HomC
CRISPLD1	7.96574817211848e-08	2.12139	30.51	3.32144647992487e-08	8.30638407187879e-06	HomC
ITM2A	7.67235412580059e-08	2.09051	28.3039	1.0368511092162e-07	2.39353090673678e-05	HomC
SAA1	7.43364675263143e-08	2.06466	26.5701	2.54145474866119e-07	5.44778978623732e-05	HomC
IFITM2	7.31090934934867e-08	2.0511	25.7	3.98837069914093e-07	7.97940031208128e-05	HomC
NRP2	6.81849174744947e-08	1.99475	22.3546	2.26674075016234e-06	0.000425156	HomC
SLC25A37	6.61863637961787e-08	1.97093	21.0633	4.4435620857706e-06	0.000784419	HomC
INTS6	6.50676263522953e-08	1.95733	20.3573	6.42486872772389e-06	0.00107117	HomC
EGR1	6.43914426625446e-08	1.94902	19.9364	8.00631944862088e-06	0.00126458	HomC
MMP3	6.33078988519296e-08	1.93555	19.271	1.13413205774797e-05	0.00170177	HomC
MT1H	6.13479040218572e-08	1.91069	18.0963	2.10012899784283e-05	0.00300118	HomC
TGM2	6.07989835192267e-08	1.90362	17.7739	2.4877574290485e-05	0.00339353	HomC
ANK3	6.05384919514189e-08	1.90024	17.6219	2.6946749971664e-05	0.00351597	HomC
ATF3	6.02715958526196e-08	1.89677	17.4669	2.92359533268946e-05	0.00365571	HomC
FOS	5.94164157799801e-08	1.88556	16.9747	3.78810204993916e-05	0.00454724	HomC
PCDH9	5.83281857886607e-08	1.87109	16.3586	5.24174414248862e-05	0.00605018	HomC
EPB41L2	5.75284659858963e-08	1.86032	15.9131	6.63177225014545e-05	0.00737109	HomC
CHI3L2	5.66739458161773e-08	1.84868	15.4439	8.49917369681325e-05	0.00905198	HomC
SOD2	5.65740663617077e-08	1.84731	15.3895	8.74733568148954e-05	0.00905198	HomC
ITIH5	5.60926868024226e-08	1.84068	15.1287	0.000100424	0.0100458	HomC
SPARC	5.46699874711873e-08	1.8208	14.371	0.000150095	0.0145302	HomC
AEBP1	5.41084557636728e-08	1.81283	14.0773	0.000175447	0.0164537	HomC
DST	5.36177418097295e-08	1.80582	13.8231	0.000200848	0.0179618	HomC
SLC14A1	5.34900214479721e-08	1.80398	13.7574	0.000208004	0.0179618	HomC
GDF10	5.34641295647101e-08	1.80361	13.744	0.000209484	0.0179618	HomC
SNHG12	5.32174627693638e-08	1.80006	13.6175	0.000224085	0.01868	HomC
PPP1R10	5.24703354725442e-08	1.78921	13.2378	0.000274354	0.0222523	HomC
EDIL3	5.06460282129699e-08	1.76217	12.3333	0.000444942	0.0351387	HomC
FN1	5.04264253974781e-08	1.75886	12.2266	0.000471129	0.0362527	HomC
COL9A2	5.00304063174936e-08	1.75287	12.0353	0.000522019	0.0391645	HomC
ADGRG6	4.97566293921283e-08	1.7487	11.904	0.000560148	0.0400695	HomC
IDI1	4.9752192720569e-08	1.74863	11.9018	0.000560786	0.0400695	HomC
HSPH1	4.92432429214191e-08	1.74083	11.6596	0.000638729	0.0445419	HomC
SDC2	4.91559853643183e-08	1.73949	11.6183	0.000653063	0.0445419	HomC
MIR99AHG	4.85885103333698e-08	1.7307	11.3516	0.000753834	0.0502724	HomC
COLEC12	4.80337966607411e-08	1.72203	11.0939	0.000866132	0.0565057	HomC
MT1G	4.77268050020754e-08	1.71719	10.9525	0.000934762	0.0596855	HomC
DYNC1I1	4.71112058085621e-08	1.70742	10.6718	0.00108781	0.0680107	HomC
MCL1	4.69373254795607e-08	1.70464	10.5932	0.00113506	0.0691535	HomC
SLC39A14	4.68132842800401e-08	1.70265	10.5373	0.00116992	0.0691535	HomC
DDX5	4.67947240175296e-08	1.70236	10.5289	0.00117522	0.0691535	HomC
IFRD1	4.60186652547768e-08	1.68982	10.1826	0.00141774	0.0818201	HomC
COL11A2	4.58846787406205e-08	1.68763	10.1234	0.00146401	0.0828964	HomC
C6orf62	4.555592674721e-08	1.68226	9.97882	0.00158351	0.0880021	HomC
MAFB	4.54485203786438e-08	1.68049	9.93182	0.00162446	0.0886362	HomC
NR4A1	4.50964570806497e-08	1.67469	9.77855	0.0017656	0.0946171	HomC
COL2A1	4.50027642070674e-08	1.67313	9.73796	0.00180501	0.0950324	HomC
KLF10	4.49238138550307e-08	1.67183	9.70382	0.00183885	0.0951448	HomC
POLR2J3	4.48342301519233e-08	1.67034	9.66516	0.00187796	0.0955211	HomC
APLP2	4.43598070391437e-08	1.66242	9.46169	0.00209807	0.104939	HomC
SLPI	4.30199454075472e-08	1.63967	8.89875	0.00285365	0.14039	HomC
RSRP1	4.23447601908661e-08	1.62798	8.62162	0.00332196	0.160794	HomC
AC020916.1	4.20793458240659e-08	1.62334	8.51388	0.00352448	0.164153	HomC
ITGB8	4.20764793003603e-08	1.62329	8.51272	0.00352673	0.164153	HomC
ENPP1	4.20399588462449e-08	1.62265	8.49795	0.00355547	0.164153	HomC
P4HA1	4.18558166835521e-08	1.61942	8.42367	0.00370368	0.167347	HomC
GPC6	4.18163436211406e-08	1.61873	8.40779	0.00373618	0.167347	HomC
DEPP1	4.17096079914208e-08	1.61684	8.36492	0.00382534	0.168821	HomC
NNMT	4.15161823746376e-08	1.61343	8.28752	0.00399186	0.171435	HomC
THUMPD3-AS1	4.13456073022454e-08	1.6104	8.21955	0.00414414	0.171435	HomC
CEBPD	4.13199900346677e-08	1.60995	8.20937	0.00416746	0.171435	HomC
HAPLN1	4.12582424285826e-08	1.60885	8.18485	0.00422416	0.171435	HomC
DNAJA1	4.12579970975874e-08	1.60884	8.18476	0.00422438	0.171435	HomC
PPP1R15A	4.12548072739307e-08	1.60879	8.18349	0.00422733	0.171435	HomC
HSPB1	4.09244018662597e-08	1.60289	8.05293	0.004543	0.181307	HomC
RPS12	4.08754230609178e-08	1.60201	8.03367	0.00459157	0.181307	HomC
MT1M	4.07188619567449e-08	1.5992	7.97225	0.00474999	0.185126	HomC
MT1F	4.03972197712724e-08	1.59339	7.8468	0.00509108	0.195876	HomC
PCOLCE	4.00219804539476e-08	1.58657	7.7017	0.00551688	0.204453	HomC
RPL36A	4.00208954655335e-08	1.58655	7.70128	0.00551816	0.204453	HomC
RPS3	4.00036928629049e-08	1.58624	7.69466	0.00553843	0.204453	HomC
LCN2	3.99631196762947e-08	1.58549	7.67906	0.00558651	0.204453	HomC
RPS27	3.96965701744557e-08	1.58061	7.57697	0.00591188	0.210563	HomC
RPS5	3.9692435499127e-08	1.58053	7.57539	0.00591706	0.210563	HomC
RPL8	3.96551346160658e-08	1.57985	7.56116	0.00596396	0.210563	HomC
COL12A1	3.91847614076258e-08	1.57116	7.38285	0.00658488	0.227268	HomC
PLXDC2	3.918207798014e-08	1.57111	7.38184	0.00658858	0.227268	HomC
RPL28	3.90801857188108e-08	1.56921	7.34349	0.00673059	0.229528	HomC
SECISBP2	3.89738914908948e-08	1.56723	7.3036	0.00688165	0.232043	HomC
GOLGA4	3.87943300672869e-08	1.56388	7.23646	0.00714378	0.234144	HomC
HSPA1B	3.87928082661225e-08	1.56385	7.23589	0.00714604	0.234144	HomC
RPL18	3.87713163577596e-08	1.56345	7.22787	0.00717801	0.234144	HomC
HILPDA	3.85786630499056e-08	1.55983	7.15622	0.00747043	0.241062	HomC
MALAT1	3.84458024589277e-08	1.55733	7.10702	0.00767828	0.243728	HomC
SPOCK1	3.84059399780648e-08	1.55658	7.09229	0.00774164	0.243728	HomC
TSC22D3	3.83715446903313e-08	1.55593	7.07959	0.00779669	0.243728	HomC
DDX3X	3.80529812762851e-08	1.54989	6.96253	0.00832344	0.257512	HomC
KDM5B	3.78728163362643e-08	1.54646	6.89675	0.00863524	0.263182	HomC
FTH1	3.78462439851334e-08	1.54595	6.88708	0.0086821	0.263182	HomC
RPL39	3.77578014561655e-08	1.54426	6.85493	0.00883971	0.26528	HomC
GOLGB1	3.76623850204629e-08	1.54243	6.82033	0.00901261	0.267791	HomC
EEF1D	3.74889556695343e-08	1.53909	6.75766	0.00933462	0.274639	HomC
NFIA	3.73994063187394e-08	1.53737	6.72541	0.00950487	0.276933	HomC
NTN1	3.71924998085549e-08	1.53337	6.6512	0.00990889	0.285929	HomC
RPL32	3.68657296077636e-08	1.52701	6.53484	0.0105782	0.302334	HomC
RPL13	3.64682710092333e-08	1.51922	6.3947	0.0114462	0.322523	HomC
SEMA3E	3.64352804062163e-08	1.51857	6.38313	0.011521	0.322523	HomC
NUFIP2	3.6283033239895e-08	1.51556	6.3299	0.0118719	0.322523	HomC
SPTY2D1	3.6277662957167e-08	1.51545	6.32802	0.0118845	0.322523	HomC
RPS21	3.6261402369758e-08	1.51513	6.32235	0.0119225	0.322523	HomC
ZBTB20	3.62584830666878e-08	1.51508	6.32133	0.0119294	0.322523	HomC
LIMA1	3.60122507582241e-08	1.51019	6.23577	0.0125195	0.335456	HomC
CRTAC1	3.58936584828913e-08	1.50783	6.19477	0.0128129	0.337751	HomC
CPAMD8	3.58866977754076e-08	1.50769	6.19236	0.0128303	0.337751	HomC
ITSN1	3.55580045134149e-08	1.5011	6.07945	0.0136763	0.356893	HomC
HSPA1A	3.54507203674323e-08	1.49894	6.04282	0.013963	0.357089	HomC
PCNX4	3.5414731214063e-08	1.49821	6.03056	0.0140603	0.357089	HomC
RPS23	3.53786729179175e-08	1.49749	6.01828	0.0141584	0.357089	HomC
DNAJB6	3.53781592973455e-08	1.49748	6.01811	0.0141598	0.357089	HomC
RPS13	3.52410670224325e-08	1.4947	5.97156	0.0145384	0.363582	HomC
BPTF	3.50881895902686e-08	1.4916	5.91986	0.0149711	0.369853	HomC
GREM1	3.50049338543486e-08	1.48991	5.8918	0.0152115	0.369853	HomC
ARHGAP29	3.49852051292076e-08	1.4895	5.88516	0.015269	0.369853	HomC
GLS	3.49375708474542e-08	1.48853	5.86915	0.0154085	0.369853	HomC
RPLP1	3.49252991506457e-08	1.48828	5.86502	0.0154447	0.369853	HomC
RPS19	3.48968640716768e-08	1.4877	5.85548	0.0155286	0.369853	HomC
TOB2	3.48478429325885e-08	1.4867	5.83904	0.0156744	0.370385	HomC
SMOC1	3.4790211058062e-08	1.48552	5.81974	0.0158473	0.371544	HomC
PLP2	3.46415109745103e-08	1.48247	5.7701	0.0163011	0.377887	HomC
SLC40A1	3.46193777611173e-08	1.48202	5.76273	0.0163696	0.377887	HomC
POLR2A	3.45107209621791e-08	1.47978	5.72661	0.0167097	0.382793	HomC
ECRG4	3.422455901939e-08	1.47386	5.63203	0.0176352	0.400933	HomC
NFIB	3.39400179177783e-08	1.46794	5.53877	0.0185996	0.41968	HomC
PPM1K	3.36807125497225e-08	1.4625	5.45446	0.0195184	0.437125	HomC
EMILIN3	3.35036709359057e-08	1.45877	5.39727	0.0201683	0.448333	HomC
ATRX	3.3100072720886e-08	1.4502	5.26802	0.0217207	0.479293	HomC
RHOC	3.29246707326527e-08	1.44645	5.21234	0.0224272	0.489131	HomC
RPS18	3.29086909046504e-08	1.44611	5.20728	0.0224925	0.489131	HomC
HSP90AA1	3.25773356298288e-08	1.43898	5.10294	0.0238853	0.515682	HomC
RPL18A	3.24006593761081e-08	1.43515	5.04774	0.024658	0.528563	HomC
RPS14	3.23264242966182e-08	1.43354	5.02464	0.0249891	0.528961	HomC
HSPA6	3.23175091322658e-08	1.43335	5.02187	0.0250292	0.528961	HomC
RPL7A	3.21794455288595e-08	1.43034	4.97905	0.025656	0.538418	HomC
HNRNPA2B1	3.20661804620049e-08	1.42786	4.94406	0.0261804	0.545607	HomC
PTGS2	3.17515700176008e-08	1.42095	4.84752	0.0276859	0.573002	HomC
WSB1	3.14591198544824e-08	1.41447	4.75864	0.0291516	0.599205	HomC
NFKBIZ	3.12058973747125e-08	1.40882	4.68234	0.0304742	0.62213	HomC
SKIL	3.11017436175812e-08	1.40648	4.65114	0.031033	0.625779	HomC
GBP2	3.10949033827931e-08	1.40633	4.64909	0.03107	0.625779	HomC
CLEC3A	3.10078219684892e-08	1.40437	4.62309	0.0315444	0.631099	HomC
PCM1	3.09231855163186e-08	1.40246	4.59788	0.0320115	0.636201	HomC
RPL37	3.0813663679692e-08	1.39999	4.56537	0.0326246	0.644121	HomC
COL9A3	3.06381605662528e-08	1.39601	4.51351	0.0336281	0.659594	HomC
COL5A2	3.05741159268069e-08	1.39455	4.49466	0.0340008	0.662574	HomC
TIPARP	3.0384542265374e-08	1.39022	4.4391	0.0351248	0.674287	HomC
EEA1	3.03775774630992e-08	1.39006	4.43706	0.0351667	0.674287	HomC
SRSF7	3.03594425048855e-08	1.38965	4.43177	0.0352759	0.674287	HomC
PHIP	3.02961622473121e-08	1.3882	4.41331	0.0356595	0.677305	HomC
SSPN	3.02530768863109e-08	1.38721	4.40077	0.0359227	0.678013	HomC
ITPR2	3.01402504412834e-08	1.38462	4.36801	0.0366198	0.686113	HomC
ERO1B	3.01099294730176e-08	1.38392	4.35922	0.0368091	0.686113	HomC
IGFBP6	2.99136080342962e-08	1.37938	4.30256	0.038055	0.704957	HomC
SNHG1	2.98342598377391e-08	1.37754	4.27977	0.0385687	0.706501	HomC
SELENOP	2.98280376797443e-08	1.37739	4.27798	0.0386092	0.706501	HomC
AMD1	2.97683697082845e-08	1.376	4.26088	0.0389996	0.709321	HomC
AKAP9	2.96861563827733e-08	1.37409	4.23738	0.0395431	0.713876	HomC
DNAJB1	2.96587345501703e-08	1.37345	4.22956	0.0397258	0.713876	HomC
MACF1	2.95847073657303e-08	1.37172	4.20847	0.0402226	0.714919	HomC
PRRC2C	2.95019409489466e-08	1.36978	4.18495	0.0407843	0.714919	HomC
MT1A	2.94982730253322e-08	1.36969	4.18391	0.0408094	0.714919	HomC
OMD	2.94873584680607e-08	1.36944	4.18082	0.040884	0.714919	HomC
RPS10	2.94740547510452e-08	1.36913	4.17705	0.0409751	0.714919	HomC
NASP	2.94185962197151e-08	1.36782	4.16134	0.0413566	0.717406	HomC
SMOC2	2.92409746429891e-08	1.36364	4.11124	0.042599	0.734293	HomC
UBA52	2.91925654839024e-08	1.3625	4.09764	0.0429431	0.734293	HomC
CD55	2.91756060223301e-08	1.36209	4.09288	0.0430641	0.734293	HomC
RPL19	2.90881159737267e-08	1.36002	4.06837	0.0436934	0.740244	HomC
SCARA3	2.90265821681735e-08	1.35856	4.05118	0.0441405	0.740244	HomC
DNER	2.90248507895426e-08	1.35852	4.05069	0.0441532	0.740244	HomC
RPL26	2.89452202571305e-08	1.35663	4.0285	0.0447377	0.743805	HomC
PSMC5	2.89260013895989e-08	1.35617	4.02315	0.0448798	0.743805	HomC
COL14A1	2.88950811715504e-08	1.35543	4.01455	0.0451091	0.743805	HomC
FGFR2	2.85233076556898e-08	1.34652	3.91191	0.047945	0.782993	HomC
MAP7D3	2.85153089926647e-08	1.34632	3.90972	0.0480076	0.782993	HomC
RPS15A	2.84663315576728e-08	1.34514	3.8963	0.0483925	0.785005	HomC
TCF4	2.83356829480483e-08	1.34198	3.86062	0.0494321	0.797558	HomC
RPL11	2.82920814383205e-08	1.34092	3.84875	0.0497832	0.798927	HomC
RPL3	2.8107093893052e-08	1.33642	3.79858	0.051296	0.817669	HomC
CRIM1	2.80829865375725e-08	1.33583	3.79207	0.051496	0.817669	HomC
IER2	2.80372689616378e-08	1.33472	3.77973	0.051877	0.819383	HomC
NCL	2.7989688080618e-08	1.33355	3.76691	0.052276	0.821363	HomC
SLC9A3R2	2.78212411257134e-08	1.32942	3.72171	0.0537093	0.831275	HomC
COL11A1	2.7799283479478e-08	1.32888	3.71584	0.0538986	0.831275	HomC
DIO2	2.77950140570265e-08	1.32877	3.7147	0.0539354	0.831275	HomC
FUS	2.77622024949151e-08	1.32797	3.70593	0.0542194	0.831275	HomC
KCTD12	2.7740110897308e-08	1.32742	3.70004	0.0544113	0.831275	HomC
PDGFRA	2.77220226737764e-08	1.32697	3.69521	0.0545689	0.831275	HomC
FTX	2.76393378934107e-08	1.32493	3.6732	0.0552939	0.838065	HomC
RBM25	2.73348194537295e-08	1.31736	3.59271	0.0580336	0.87517	HomC
METRNL	2.72315539482505e-08	1.31478	3.56561	0.0589879	0.880992	HomC
MIR22HG	2.72222709574628e-08	1.31455	3.56318	0.0590743	0.880992	HomC
RPL29	2.71531487257691e-08	1.31282	3.54511	0.0597212	0.880992	HomC
RPS28	2.71523414512881e-08	1.3128	3.5449	0.0597287	0.880992	HomC
CHRDL2	2.71354750746325e-08	1.31237	3.5405	0.0598875	0.880992	HomC
NEAT1	2.70439387009777e-08	1.31007	3.51665	0.0607551	0.888472	HomC
CNTFR	2.70195403406763e-08	1.30946	3.51031	0.0609881	0.888472	HomC
TMTC1	2.696781235949e-08	1.30815	3.49688	0.0614845	0.891377	HomC
VIT	2.68403757789893e-08	1.30493	3.46391	0.0627218	0.904943	HomC
JUN	2.67664200820419e-08	1.30305	3.44485	0.0634493	0.910699	HomC
TSC22D2	2.67383002945325e-08	1.30234	3.43761	0.0637277	0.910699	HomC
FOXO3	2.66406671508178e-08	1.29985	3.41256	0.0647022	0.916158	HomC
ZBTB7A	2.66040587930495e-08	1.29892	3.40318	0.0650707	0.916158	HomC
DDR2	2.65907849179712e-08	1.29858	3.39979	0.0652048	0.916158	HomC
RACK1	2.65783293856823e-08	1.29826	3.3966	0.0653308	0.916158	HomC
CEP350	2.65126128728468e-08	1.29658	3.37983	0.065999	0.921223	HomC
CLK1	2.64739364155054e-08	1.29559	3.36997	0.0663948	0.922457	HomC
SERPINA5	2.6385405826101e-08	1.29332	3.34747	0.0673083	0.930839	HomC
RPS27A	2.62720178852941e-08	1.2904	3.31876	0.0684933	0.942883	HomC
RPL30	2.61671739336986e-08	1.28769	3.29233	0.0696043	0.953801	HomC
S100A6	2.60843650605419e-08	1.28555	3.27152	0.0704921	0.961577	HomC
NUCKS1	2.59837124220088e-08	1.28293	3.24632	0.0715838	0.968678	HomC
RPL35	2.59768909537564e-08	1.28275	3.24462	0.0716583	0.968678	HomC
EDEM3	2.56946657744787e-08	1.27537	3.1745	0.0747961	1	HomC
TOPORS	2.56169584778228e-08	1.27333	3.15533	0.0756794	1	HomC
AZI2	2.55577697022759e-08	1.27177	3.14076	0.076358	1	HomC
PCF11	2.5551652761058e-08	1.27161	3.13926	0.0764284	1	HomC
RPS9	2.54990609858105e-08	1.27022	3.12635	0.0770359	1	HomC
RPS15	2.54308761984747e-08	1.26841	3.10965	0.0778295	1	HomC
LINC00632	2.54078682949715e-08	1.26781	3.10403	0.0780987	1	HomC
SOX5	2.5373200130556e-08	1.26689	3.09557	0.0785059	1	HomC
HNRNPU	2.53227158295028e-08	1.26554	3.08326	0.0791019	1	HomC
PABPC1	2.52730128854453e-08	1.26422	3.07117	0.0796922	1	HomC
SULF2	2.52227278470874e-08	1.26288	3.05896	0.0802931	1	HomC
SMDT1	2.51461113099812e-08	1.26084	3.0404	0.0812157	1	HomC
HIST1H1A	2.50811723881462e-08	1.2591	3.02472	0.0820045	1	HomC
HLA-B	2.50031646737249e-08	1.25701	3.00593	0.0829601	1	HomC
MT-ND5	2.49618072351346e-08	1.25589	2.996	0.0834705	1	HomC
TRPV4	2.49251770747484e-08	1.25491	2.98721	0.0839246	1	HomC
MATN2	2.48668679874098e-08	1.25334	2.97325	0.0846515	1	HomC
NINJ1	2.46834247651089e-08	1.24837	2.92955	0.0869719	1	HomC
CSGALNACT1	2.46634495763356e-08	1.24783	2.92481	0.0872277	1	HomC
SLC30A1	2.45554010414931e-08	1.24489	2.89924	0.0886215	1	HomC
ICE2	2.45059296144272e-08	1.24354	2.88757	0.0892657	1	HomC
LDHA	2.43691875998247e-08	1.2398	2.85543	0.0910659	1	HomC
CHAD	2.43547860127461e-08	1.2394	2.85206	0.0912571	1	HomC
CNMD	2.43192183660996e-08	1.23842	2.84373	0.0917309	1	HomC
TGFB1	2.43001730910636e-08	1.2379	2.83928	0.0919854	1	HomC
RPS6	2.42352158190569e-08	1.23611	2.82412	0.0928577	1	HomC
ANKRD11	2.39811620720109e-08	1.22908	2.76522	0.0963333	1	HomC
PDE4D	2.39765364286145e-08	1.22895	2.76416	0.0963976	1	HomC
FAU	2.39312332307946e-08	1.22769	2.75372	0.0970285	1	HomC
AFF4	2.38392564612339e-08	1.22513	2.73259	0.0983196	1	HomC
LIMCH1	2.37583010523123e-08	1.22286	2.71407	0.0994672	1	HomC
RPL14	2.36621817259833e-08	1.22016	2.69215	0.100844	1	HomC
PLOD1	2.35553725768136e-08	1.21716	2.6679	0.102391	1	HomC
KMT2C	2.35549744216079e-08	1.21715	2.66781	0.102397	1	HomC
RPS2	2.35303695099086e-08	1.21645	2.66224	0.102756	1	HomC
SLC7A2	2.34535895459051e-08	1.21428	2.64489	0.103883	1	HomC
ATXN1	2.33625559430809e-08	1.2117	2.6244	0.105232	1	HomC
SON	2.32859056229123e-08	1.20952	2.60721	0.106379	1	HomC
SOD3	2.32781259608044e-08	1.2093	2.60547	0.106496	1	HomC
EEF1B2	2.30978013316166e-08	1.20414	2.56526	0.109235	1	HomC
CUX1	2.295089709492e-08	1.19992	2.53273	0.111507	1	HomC
MAN1A2	2.28507536893641e-08	1.19703	2.51068	0.113077	1	HomC
DNAJB4	2.27583079042234e-08	1.19435	2.4904	0.114542	1	HomC
CCNL1	2.27070989346037e-08	1.19286	2.47921	0.11536	1	HomC
FOXP1	2.2607492836575e-08	1.18996	2.4575	0.116964	1	HomC
SUSD5	2.24452900299017e-08	1.18522	2.42237	0.119614	1	HomC
NUDT3	2.24344013762482e-08	1.1849	2.42002	0.119794	1	HomC
SNHG14	2.23521057526958e-08	1.18248	2.4023	0.121157	1	HomC
FAM120AOS	2.23249304307855e-08	1.18168	2.39646	0.12161	1	HomC
RPL36	2.22999551912314e-08	1.18094	2.3911	0.122028	1	HomC
DDX42	2.22738643813644e-08	1.18017	2.38551	0.122465	1	HomC
LDLRAD3	2.21702796919384e-08	1.1771	2.36337	0.124214	1	HomC
TM9SF3	2.21409268729256e-08	1.17623	2.35712	0.124712	1	HomC
LGALS3	2.20953079580544e-08	1.17488	2.34741	0.125491	1	HomC
RPSA	2.20775185458008e-08	1.17435	2.34364	0.125796	1	HomC
AKAP13	2.19569112481544e-08	1.17075	2.3181	0.127876	1	HomC
SSR3	2.18616319157645e-08	1.1679	2.29802	0.129539	1	HomC
HNRNPAB	2.16715529859607e-08	1.16218	2.25824	0.132905	1	HomC
ZEB1	2.1614250230997e-08	1.16044	2.24631	0.133933	1	HomC
ARRDC3	2.15726871968705e-08	1.15918	2.23768	0.134683	1	HomC
NTN4	2.15700460552502e-08	1.1591	2.23713	0.134731	1	HomC
APOD	2.15555694320238e-08	1.15867	2.23413	0.134993	1	HomC
PTMS	2.15062217715599e-08	1.15717	2.22391	0.135888	1	HomC
PFDN5	2.14420700764561e-08	1.15521	2.21066	0.13706	1	HomC
KLF4	2.13514828241694e-08	1.15245	2.19203	0.138727	1	HomC
DAB2	2.13469133996663e-08	1.15231	2.19109	0.138811	1	HomC
LSP1	2.13071282548395e-08	1.15109	2.18293	0.139549	1	HomC
YWHAZ	2.12991879695536e-08	1.15085	2.1813	0.139696	1	HomC
AK1	2.12623175687998e-08	1.14972	2.17376	0.140383	1	HomC
ATP5MG	2.12617863161455e-08	1.1497	2.17365	0.140393	1	HomC
TCEAL6	2.12519539836795e-08	1.1494	2.17164	0.140577	1	HomC
BGN	2.12501361363868e-08	1.14934	2.17127	0.14061	1	HomC
PTPRD	2.12205815042396e-08	1.14844	2.16523	0.141163	1	HomC
RIF1	2.12157421214728e-08	1.14829	2.16424	0.141254	1	HomC
C5orf15	2.12136122025219e-08	1.14822	2.16381	0.141294	1	HomC
MAML2	2.11811280744989e-08	1.14722	2.15719	0.141904	1	HomC
USP8	2.11803143206948e-08	1.1472	2.15702	0.14192	1	HomC
PRDX1	2.11488069435877e-08	1.14623	2.15061	0.142513	1	HomC
DDX3Y	2.10809574259942e-08	1.14413	2.13683	0.143799	1	HomC
ABCA5	2.10656954402733e-08	1.14366	2.13374	0.144089	1	HomC
CTTNBP2	2.105411480289e-08	1.1433	2.13139	0.14431	1	HomC
RPL41	2.09977309332357e-08	1.14156	2.11999	0.145387	1	HomC
ZNF280D	2.09452755092343e-08	1.13993	2.10941	0.146395	1	HomC
TSPYL2	2.09270577628632e-08	1.13936	2.10575	0.146747	1	HomC
AHCYL1	2.09025784876282e-08	1.1386	2.10082	0.14722	1	HomC
YME1L1	2.08927238998063e-08	1.13829	2.09884	0.147411	1	HomC
HEXIM1	2.08885275004849e-08	1.13816	2.098	0.147492	1	HomC
SNAI2	2.080943789662e-08	1.1357	2.08214	0.149031	1	HomC
COL6A2	2.07895593300337e-08	1.13507	2.07817	0.14942	1	HomC
FGF7	2.0768122899611e-08	1.1344	2.07388	0.14984	1	HomC
DDIT4	2.07517462929178e-08	1.13389	2.07061	0.150161	1	HomC
EIF3K	2.06820657253263e-08	1.13171	2.05673	0.151535	1	HomC
IFI6	2.05977368374341e-08	1.12906	2.03999	0.15321	1	HomC
PAM	2.04745380002578e-08	1.12517	2.01566	0.155683	1	HomC
RPL12	2.0467906185559e-08	1.12496	2.01436	0.155817	1	HomC
SDC1	2.04387298888037e-08	1.12403	2.00862	0.156408	1	HomC
EIF4G2	2.03838799415589e-08	1.12229	1.99785	0.157522	1	HomC
PSMB6	2.03513236265557e-08	1.12126	1.99147	0.158187	1	HomC
CALM1	2.03383064798562e-08	1.12084	1.98893	0.158453	1	HomC
CDR1	2.03066803795413e-08	1.11983	1.98275	0.159101	1	HomC
HIST2H2AC	2.01327503650618e-08	1.11427	1.94893	0.162702	1	HomC
SNHG29	2.01105629532584e-08	1.11356	1.94463	0.163166	1	HomC
RPS8	2.00759195424047e-08	1.11244	1.93794	0.163892	1	HomC
CLU	2.00756746373755e-08	1.11244	1.93789	0.163897	1	HomC
CEMIP2	2.00146669102677e-08	1.11047	1.92613	0.165182	1	HomC
SCAF11	1.99471028372224e-08	1.10829	1.91315	0.166614	1	HomC
DDX6	1.99401571092765e-08	1.10806	1.91182	0.166761	1	HomC
COX7B	1.99289835636e-08	1.1077	1.90968	0.166999	1	HomC
TSPAN3	1.98120052048973e-08	1.10391	1.88732	0.169504	1	HomC
SESN3	1.98062029658724e-08	1.10372	1.88622	0.169629	1	HomC
BRD2	1.97527528197201e-08	1.10198	1.87605	0.170784	1	HomC
HSP90AB1	1.96973660989538e-08	1.10017	1.86555	0.171986	1	HomC
PRELP	1.96899754360698e-08	1.09993	1.86415	0.172147	1	HomC
CRLF1	1.96569042030177e-08	1.09885	1.85789	0.172869	1	HomC
RPLP0	1.95514189644275e-08	1.09539	1.838	0.175185	1	HomC
EEF1A1	1.95382088462816e-08	1.09495	1.83552	0.175477	1	HomC
RGCC	1.94227648787066e-08	1.09115	1.81389	0.178042	1	HomC
CDA	1.93647665414725e-08	1.08923	1.80308	0.179341	1	HomC
BOC	1.93138218110976e-08	1.08754	1.7936	0.180488	1	HomC
RPS3A	1.93075829603365e-08	1.08733	1.79244	0.180629	1	HomC
ARGLU1	1.92274698583547e-08	1.08466	1.7776	0.182444	1	HomC
DDX18	1.91974631173927e-08	1.08366	1.77205	0.183128	1	HomC
IBSP	1.91510039143456e-08	1.08211	1.76349	0.18419	1	HomC
ROCK2	1.90424960482696e-08	1.07847	1.74356	0.186688	1	HomC
GPX3	1.90397570357812e-08	1.07838	1.74306	0.186752	1	HomC
HNRNPUL2	1.90380506256643e-08	1.07832	1.74275	0.186791	1	HomC
SYNE1	1.89758074554868e-08	1.07623	1.73137	0.188236	1	HomC
COL27A1	1.89692020206785e-08	1.07601	1.73017	0.18839	1	HomC
HIF1A	1.89486254710812e-08	1.07531	1.72641	0.18887	1	HomC
RPL15	1.887508497351e-08	1.07283	1.71304	0.190592	1	HomC
RPL10A	1.88119908139553e-08	1.07069	1.70161	0.192078	1	HomC
ZC3H13	1.86786217090683e-08	1.06615	1.67756	0.195248	1	HomC
ISM1	1.86714987912978e-08	1.06591	1.67629	0.195419	1	HomC
HCG18	1.86622877613084e-08	1.06559	1.67463	0.195639	1	HomC
UXT	1.8604391429984e-08	1.06361	1.66426	0.19703	1	HomC
JOSD1	1.85441083679638e-08	1.06154	1.65349	0.198485	1	HomC
F13A1	1.85164794213815e-08	1.0606	1.64857	0.199154	1	HomC
RPL17	1.85014527836405e-08	1.06008	1.64589	0.199519	1	HomC
ZNF385D	1.84845183585979e-08	1.0595	1.64288	0.199931	1	HomC
RPL10	1.84583779538114e-08	1.0586	1.63824	0.200568	1	HomC
MXRA5	1.84514215701266e-08	1.05836	1.637	0.200737	1	HomC
CAMK2N1	1.8431356350169e-08	1.05766	1.63344	0.201227	1	HomC
MMP2	1.837082995026e-08	1.05557	1.62273	0.202711	1	HomC
S100A1	1.83249904648426e-08	1.05398	1.61464	0.20384	1	HomC
HSPA2	1.82932505079802e-08	1.05288	1.60906	0.204624	1	HomC
RPL27	1.82786440242656e-08	1.05237	1.60649	0.204986	1	HomC
TRA2B	1.82641743549908e-08	1.05187	1.60395	0.205345	1	HomC
UBR5	1.8227951091113e-08	1.05061	1.59759	0.206245	1	HomC
RTF1	1.82249410267029e-08	1.05051	1.59706	0.20632	1	HomC
RPL34	1.81754133134457e-08	1.04878	1.58839	0.207556	1	HomC
TTLL7	1.80877173412531e-08	1.04571	1.5731	0.209757	1	HomC
MYLIP	1.80213237756901e-08	1.04338	1.56158	0.211435	1	HomC
ANGPTL2	1.80063825267535e-08	1.04286	1.55899	0.211814	1	HomC
NUCB2	1.79994458557141e-08	1.04261	1.55779	0.21199	1	HomC
MOB1A	1.79850861870903e-08	1.04211	1.5553	0.212355	1	HomC
COMMD6	1.7981414236935e-08	1.04198	1.55467	0.212448	1	HomC
RPL9	1.79424683030049e-08	1.0406	1.54794	0.21344	1	HomC
PHF3	1.78883954135118e-08	1.03869	1.53862	0.214823	1	HomC
TRPS1	1.78449548057588e-08	1.03716	1.53116	0.215939	1	HomC
PRDX5	1.76863934231888e-08	1.03152	1.50407	0.220046	1	HomC
PNISR	1.76721454505925e-08	1.03101	1.50165	0.220418	1	HomC
RPS16	1.76457678473968e-08	1.03006	1.49717	0.221108	1	HomC
SERTAD4	1.76101678333467e-08	1.02879	1.49113	0.222041	1	HomC
TSC22D1	1.75885986832825e-08	1.02802	1.48748	0.222607	1	HomC
IFITM3	1.7577959928339e-08	1.02763	1.48568	0.222887	1	HomC
SF3B1	1.75680899662764e-08	1.02728	1.48402	0.223147	1	HomC
TPT1	1.75580909253598e-08	1.02692	1.48233	0.223411	1	HomC
EIF1AX	1.75499610520976e-08	1.02663	1.48095	0.223625	1	HomC
P3H3	1.75379966566399e-08	1.0262	1.47894	0.223941	1	HomC
CFB	1.75354410871041e-08	1.02611	1.47851	0.224009	1	HomC
CBX5	1.75232350082086e-08	1.02567	1.47645	0.224331	1	HomC
ZNF521	1.74983589039098e-08	1.02477	1.47226	0.22499	1	HomC
CDO1	1.74270004578596e-08	1.0222	1.46028	0.226886	1	HomC
SERPINH1	1.74114595860189e-08	1.02164	1.45767	0.227301	1	HomC
SRSF1	1.73801508718358e-08	1.0205	1.45243	0.228138	1	HomC
CAMSAP2	1.73609849029054e-08	1.01981	1.44923	0.228651	1	HomC
BDP1	1.72923980943344e-08	1.01732	1.4378	0.230495	1	HomC
FGFR1	1.72686955460569e-08	1.01646	1.43387	0.231135	1	HomC
PUM1	1.72650953079535e-08	1.01633	1.43327	0.231232	1	HomC
SLC22A17	1.72154853518723e-08	1.01452	1.42504	0.232575	1	HomC
ALG5	1.72111266838153e-08	1.01436	1.42432	0.232693	1	HomC
RPL37A	1.71358964521144e-08	1.01161	1.4119	0.234742	1	HomC
TPM4	1.70829783121803e-08	1.00966	1.40319	0.23619	1	HomC
ITIH6	1.7063664907638e-08	1.00895	1.40002	0.23672	1	HomC
CPE	1.70137310611495e-08	1.00712	1.39184	0.238095	1	HomC
LIMS1	1.69823189677888e-08	1.00596	1.3867	0.238963	1	HomC
CAST	1.69480831130645e-08	1.00469	1.38112	0.239911	1	HomC
CP	1.69458151114842e-08	1.00461	1.38075	0.239974	1	HomC
APP	1.69223304780562e-08	1.00374	1.37692	0.240626	1	HomC
CHMP2A	1.69119000304935e-08	1.00335	1.37523	0.240916	1	HomC
LTBP1	1.69005545033492e-08	1.00293	1.37338	0.241232	1	HomC
CCPG1	1.68717582708625e-08	1.00187	1.36871	0.242034	1	HomC
RPL22	1.68678158149787e-08	1.00172	1.36807	0.242144	1	HomC
USP53	1.68546120331602e-08	1.00123	1.36593	0.242513	1	HomC
TMEM258	1.67935269405169e-08	0.998956	1.35604	0.244225	1	HomC
MLF1	1.67853366988727e-08	0.998651	1.35472	0.244455	1	HomC
GALNT18	1.67785169552082e-08	0.998397	1.35362	0.244646	1	HomC
MTUS1	1.67752925340913e-08	0.998277	1.3531	0.244737	1	HomC
ATP5PF	1.67023948016119e-08	0.995554	1.34137	0.246793	1	HomC
HSPB6	1.6666731666016e-08	0.994218	1.33564	0.247804	1	HomC
PRRC2B	1.66325624438112e-08	0.992936	1.33017	0.248775	1	HomC
MAGED1	1.66088287093541e-08	0.992044	1.32638	0.24945	1	HomC
N4BP2L2	1.65172522019547e-08	0.988594	1.31179	0.25207	1	HomC
DDX17	1.64718054200724e-08	0.986875	1.30458	0.253378	1	HomC
FAP	1.64691349108311e-08	0.986774	1.30416	0.253455	1	HomC
GBE1	1.64476901387636e-08	0.985962	1.30077	0.254073	1	HomC
FMOD	1.64202230980052e-08	0.98492	1.29643	0.254867	1	HomC
MT-ATP6	1.63977329520451e-08	0.984066	1.29288	0.255518	1	HomC
PCOLCE2	1.63923219986863e-08	0.983861	1.29202	0.255675	1	HomC
U2SURP	1.62872306508881e-08	0.979857	1.27551	0.258735	1	HomC
KRIT1	1.62582996115632e-08	0.978751	1.27098	0.259582	1	HomC
RPLP2	1.62503080982841e-08	0.978445	1.26973	0.259817	1	HomC
TYMP	1.61531821692937e-08	0.974718	1.2546	0.262675	1	HomC
TGFBR3	1.61292560513715e-08	0.973797	1.25089	0.263383	1	HomC
EEF1G	1.60771209418134e-08	0.971787	1.24281	0.264929	1	HomC
CNN3	1.60737374818092e-08	0.971656	1.24229	0.26503	1	HomC
COL6A1	1.60279258096356e-08	0.969885	1.23522	0.266394	1	HomC
LAG3	1.60128623730201e-08	0.969301	1.2329	0.266844	1	HomC
RSF1	1.60030896792867e-08	0.968923	1.23139	0.267136	1	HomC
TFRC	1.59684150412351e-08	0.967578	1.22606	0.268174	1	HomC
HRCT1	1.59374783144867e-08	0.966375	1.22132	0.269102	1	HomC
ETS1	1.59345511849655e-08	0.966262	1.22087	0.26919	1	HomC
PPIC	1.58722464790957e-08	0.963834	1.21134	0.271067	1	HomC
HSPD1	1.57385612242455e-08	0.958599	1.19102	0.275124	1	HomC
ADAMTS5	1.57295701459984e-08	0.958246	1.18966	0.275398	1	HomC
CUTA	1.57193555053746e-08	0.957844	1.18812	0.27571	1	HomC
KAT6B	1.56766796063586e-08	0.956164	1.18167	0.277015	1	HomC
MT-CYB	1.56728375709223e-08	0.956012	1.18109	0.277133	1	HomC
TNC	1.56668782229985e-08	0.955777	1.1802	0.277316	1	HomC
ARPC1A	1.56510626842764e-08	0.955153	1.17782	0.277801	1	HomC
FGFBP2	1.56406182072048e-08	0.954741	1.17624	0.278122	1	HomC
SERTAD4-AS1	1.56361431890566e-08	0.954564	1.17557	0.27826	1	HomC
MT-ND4L	1.56274007048583e-08	0.954219	1.17426	0.278528	1	HomC
PRKDC	1.56207006044703e-08	0.953954	1.17325	0.278734	1	HomC
PHF14	1.56144525694625e-08	0.953707	1.17231	0.278927	1	HomC
DYNC1H1	1.55813294481406e-08	0.952395	1.16734	0.279948	1	HomC
NGRN	1.5473649633443e-08	0.948117	1.15126	0.283285	1	HomC
CD46	1.54631528038476e-08	0.947699	1.1497	0.283611	1	HomC
NPHP3	1.54610477709436e-08	0.947615	1.14939	0.283677	1	HomC
FBLN7	1.54501972073272e-08	0.947182	1.14778	0.284015	1	HomC
RPL24	1.5422344732683e-08	0.94607	1.14364	0.284884	1	HomC
PRKCSH	1.53837946840689e-08	0.944528	1.13793	0.28609	1	HomC
MAF	1.53810653820545e-08	0.944419	1.13753	0.286175	1	HomC
ARHGEF12	1.53691049760979e-08	0.94394	1.13576	0.28655	1	HomC
ATP1B3	1.53581547236214e-08	0.943501	1.13414	0.286893	1	HomC
MT-CO1	1.52838623591e-08	0.940516	1.1232	0.289231	1	HomC
IFI16	1.52244792320894e-08	0.938122	1.11449	0.291109	1	HomC
RPS29	1.51969227639276e-08	0.937008	1.11045	0.291983	1	HomC
RPL35A	1.50835268657803e-08	0.932408	1.09394	0.295599	1	HomC
IGFBP7	1.50626950555286e-08	0.93156	1.09092	0.296266	1	HomC
PRRX1	1.50432747140524e-08	0.930768	1.08811	0.29689	1	HomC
NIPBL	1.5012828300529e-08	0.929526	1.08371	0.297868	1	HomC
RPS26	1.50069714673286e-08	0.929287	1.08287	0.298057	1	HomC
IFITM10	1.49920208912026e-08	0.928675	1.08071	0.298538	1	HomC
CILP	1.49453666155335e-08	0.926765	1.074	0.300045	1	HomC
COX7C	1.49267783817904e-08	0.926002	1.07133	0.300646	1	HomC
TLN1	1.49114273268421e-08	0.925372	1.06912	0.301143	1	HomC
GLG1	1.4908232379829e-08	0.925241	1.06867	0.301247	1	HomC
ZNF791	1.4884243181453e-08	0.924255	1.06523	0.302026	1	HomC
RBMS1	1.4868694036851e-08	0.923615	1.063	0.302531	1	HomC
SSTR2	1.48648266069269e-08	0.923455	1.06245	0.302657	1	HomC
SSR4	1.48604218506339e-08	0.923274	1.06182	0.3028	1	HomC
RPS24	1.48286172530798e-08	0.921963	1.05728	0.303836	1	HomC
LRP1	1.47914454348707e-08	0.920427	1.05199	0.30505	1	HomC
SMARCA2	1.47894111208929e-08	0.920343	1.0517	0.305116	1	HomC
COX17	1.47886536376534e-08	0.920312	1.05159	0.305141	1	HomC
BEX4	1.4735403214678e-08	0.918106	1.04403	0.306886	1	HomC
IRF2BP2	1.47339859962914e-08	0.918047	1.04383	0.306932	1	HomC
SLC39A10	1.4730733976809e-08	0.917912	1.04337	0.307039	1	HomC
SNRPD2	1.46802978157163e-08	0.915817	1.03624	0.308698	1	HomC
CEBPZ	1.46750606910003e-08	0.915599	1.0355	0.308871	1	HomC
UACA	1.46731626176135e-08	0.91552	1.03523	0.308933	1	HomC
SIPA1L1	1.46539717073975e-08	0.914721	1.03252	0.309567	1	HomC
NR1D1	1.46423787718342e-08	0.914237	1.03089	0.309949	1	HomC
TRIP11	1.46217836661399e-08	0.913378	1.02799	0.31063	1	HomC
TOMM7	1.46003155982786e-08	0.912482	1.02498	0.311341	1	HomC
CD302	1.45965575023851e-08	0.912324	1.02445	0.311466	1	HomC
SERPINE2	1.4584224858429e-08	0.911809	1.02272	0.311875	1	HomC
SYNCRIP	1.45656658133606e-08	0.911032	1.02012	0.312491	1	HomC
MORF4L2	1.45443763182704e-08	0.91014	1.01714	0.313199	1	HomC
NSD3	1.44857838113689e-08	0.907679	1.00896	0.315152	1	HomC
RPS7	1.44832591016896e-08	0.907573	1.00861	0.315237	1	HomC
SNX5	1.4469266148794e-08	0.906984	1.00666	0.315704	1	HomC
LUC7L3	1.44573777375118e-08	0.906483	1.00501	0.316102	1	HomC
NEU1	1.44496030065887e-08	0.906156	1.00393	0.316363	1	HomC
RPS25	1.44389239385852e-08	0.905705	1.00244	0.31672	1	HomC
STK38L	1.44177590463366e-08	0.904812	0.999505	0.31743	1	HomC
WWTR1	1.44152453860281e-08	0.904706	0.999157	0.317515	1	HomC
TCEAL2	1.43929087060049e-08	0.903762	0.996063	0.318265	1	HomC
ATP5MC2	1.4382068414523e-08	0.903303	0.994563	0.31863	1	HomC
DBI	1.43799843248015e-08	0.903215	0.994275	0.3187	1	HomC
BTF3	1.43307045403011e-08	0.901127	0.987472	0.320361	1	HomC
ARFGEF1	1.43193065283747e-08	0.900643	0.985901	0.320746	1	HomC
CAV1	1.42419234652999e-08	0.897349	0.975274	0.323368	1	HomC
SRRM2	1.4238005997378e-08	0.897182	0.974738	0.323501	1	HomC
TBCB	1.42171922193634e-08	0.896293	0.97189	0.324209	1	HomC
HYMAI	1.41952761984559e-08	0.895356	0.968896	0.324956	1	HomC
UBE2S	1.41787852359784e-08	0.894651	0.966646	0.325518	1	HomC
NME2	1.41702049089108e-08	0.894283	0.965477	0.325811	1	HomC
ACIN1	1.41587443357183e-08	0.893792	0.963916	0.326202	1	HomC
PPP3CA	1.41122785961738e-08	0.891798	0.957599	0.327792	1	HomC
RAB13	1.40956819751754e-08	0.891084	0.955348	0.328362	1	HomC
NOP58	1.405461407498e-08	0.889315	0.949789	0.329773	1	HomC
DCN	1.398374428621e-08	0.886253	0.940235	0.332217	1	HomC
SLC38A2	1.39821676415059e-08	0.886184	0.940023	0.332272	1	HomC
MEG3	1.39612228889128e-08	0.885277	0.937209	0.332997	1	HomC
PDS5B	1.39605922544583e-08	0.885249	0.937124	0.333019	1	HomC
LAMTOR1	1.38896103364881e-08	0.882165	0.927619	0.335482	1	HomC
SPPL2A	1.3873062911757e-08	0.881444	0.92541	0.336058	1	HomC
LMO4	1.38617934253396e-08	0.880953	0.923907	0.336451	1	HomC
NR4A2	1.38581928556962e-08	0.880796	0.923427	0.336577	1	HomC
EIF3A	1.37862640481077e-08	0.877651	0.913866	0.339091	1	HomC
UBE2H	1.37701020731049e-08	0.876943	0.911725	0.339657	1	HomC
CAPS	1.37327234813474e-08	0.875301	0.906782	0.34097	1	HomC
GTF2I	1.37309603183206e-08	0.875224	0.906549	0.341032	1	HomC
KPNA4	1.37279732674335e-08	0.875093	0.906155	0.341137	1	HomC
ARID1B	1.3702312038795e-08	0.873964	0.90277	0.34204	1	HomC
SNHG5	1.36841474519953e-08	0.873163	0.900378	0.34268	1	HomC
BDH2	1.36758662790502e-08	0.872798	0.899289	0.342972	1	HomC
BRD4	1.36634803610601e-08	0.872252	0.897661	0.34341	1	HomC
SUMO1	1.3658366510119e-08	0.872026	0.896989	0.34359	1	HomC
PSMA2	1.36476150537617e-08	0.871551	0.895577	0.34397	1	HomC
ARHGAP5	1.36253169562092e-08	0.870565	0.892653	0.344759	1	HomC
NACA	1.36062228789392e-08	0.86972	0.890153	0.345436	1	HomC
SAV1	1.36061597209343e-08	0.869717	0.890145	0.345438	1	HomC
CST3	1.35948913740737e-08	0.869218	0.888671	0.345838	1	HomC
TRMT112	1.35849970653381e-08	0.868779	0.887378	0.346189	1	HomC
C1R	1.35849868335937e-08	0.868779	0.887377	0.346189	1	HomC
SNHG32	1.35646307048379e-08	0.867876	0.884719	0.346912	1	HomC
KRT10	1.3544266738281e-08	0.866971	0.882065	0.347637	1	HomC
FBL	1.35368702404775e-08	0.866642	0.881102	0.3479	1	HomC
SERF2	1.34343254609085e-08	0.862067	0.867803	0.351564	1	HomC
RPL5	1.34318481160696e-08	0.861956	0.867483	0.351653	1	HomC
ACBD3	1.34231240876734e-08	0.861566	0.866357	0.351966	1	HomC
ANKRD12	1.34151435627322e-08	0.861208	0.865327	0.352252	1	HomC
RCOR3	1.3379803187628e-08	0.859623	0.860774	0.353522	1	HomC
GOLIM4	1.33447523641993e-08	0.858047	0.85627	0.354785	1	HomC
ATOX1	1.33199579688687e-08	0.856931	0.853091	0.355679	1	HomC
SLC26A4	1.33050225279082e-08	0.856257	0.851179	0.356219	1	HomC
GLT8D2	1.32636900127092e-08	0.85439	0.845898	0.357715	1	HomC
CAND1	1.31644545245547e-08	0.849888	0.833288	0.361323	1	HomC
ATP5MD	1.31096574398352e-08	0.84739	0.826366	0.363326	1	HomC
TNRC6B	1.31056087568785e-08	0.847206	0.825855	0.363474	1	HomC
COX5A	1.30687146803134e-08	0.845518	0.821212	0.364826	1	HomC
GALNT10	1.30345561697547e-08	0.843953	0.816925	0.366081	1	HomC
SNORC	1.30317248972227e-08	0.843823	0.81657	0.366185	1	HomC
MRPL33	1.30234347007096e-08	0.843443	0.815531	0.36649	1	HomC
NOP53	1.30184845434674e-08	0.843215	0.814911	0.366672	1	HomC
TMX4	1.29888451642477e-08	0.841853	0.811205	0.367764	1	HomC
IL6ST	1.29690783293164e-08	0.840943	0.808738	0.368494	1	HomC
PIK3R3	1.29523437430612e-08	0.840171	0.806652	0.369112	1	HomC
ERG	1.29490582242341e-08	0.84002	0.806243	0.369233	1	HomC
METTL26	1.2948988972864e-08	0.840017	0.806234	0.369236	1	HomC
TXN	1.29109047582112e-08	0.838258	0.801499	0.370646	1	HomC
DEGS1	1.28988866008048e-08	0.837702	0.800007	0.371091	1	HomC
PKN2	1.28888895449728e-08	0.837239	0.798768	0.371462	1	HomC
MAN1A1	1.28621564171511e-08	0.836	0.795458	0.372455	1	HomC
NDUFV2	1.28392805816943e-08	0.834938	0.792631	0.373306	1	HomC
MT-ATP8	1.28379164791177e-08	0.834875	0.792462	0.373357	1	HomC
TNRC6A	1.28265234042724e-08	0.834345	0.791056	0.373781	1	HomC
ROCK1	1.28107501984859e-08	0.833612	0.789112	0.374369	1	HomC
CKAP4	1.27834759527433e-08	0.832341	0.785755	0.375387	1	HomC
CAPG	1.27498747201608e-08	0.830773	0.78163	0.376643	1	HomC
LTBP3	1.27312318406683e-08	0.829902	0.779346	0.377341	1	HomC
ACSL3	1.27298364726661e-08	0.829836	0.779175	0.377393	1	HomC
NCOR1	1.27254712414767e-08	0.829632	0.778641	0.377557	1	HomC
ZFAND5	1.27193999615966e-08	0.829348	0.777898	0.377785	1	HomC
RHOBTB3	1.27107999658162e-08	0.828945	0.776847	0.378107	1	HomC
COL3A1	1.27008113745537e-08	0.828477	0.775626	0.378482	1	HomC
ABHD5	1.2697332017444e-08	0.828314	0.775201	0.378613	1	HomC
RBM26	1.26687037702891e-08	0.826971	0.77171	0.379689	1	HomC
PROS1	1.26667468578542e-08	0.826879	0.771471	0.379762	1	HomC
TUT4	1.26530453337002e-08	0.826235	0.769803	0.380278	1	HomC
MAP1LC3B	1.2640272824134e-08	0.825635	0.76825	0.380759	1	HomC
CTHRC1	1.2626349328118e-08	0.824979	0.766558	0.381284	1	HomC
DNAJB14	1.26232232567802e-08	0.824832	0.766179	0.381402	1	HomC
TSPO	1.26073837304411e-08	0.824085	0.764257	0.382	1	HomC
ITGB1	1.26059642229928e-08	0.824018	0.764085	0.382053	1	HomC
MAF1	1.26046773174392e-08	0.823958	0.763929	0.382102	1	HomC
FOXC1	1.26046540082744e-08	0.823957	0.763926	0.382103	1	HomC
IGF2R	1.25902548092197e-08	0.823277	0.762182	0.382647	1	HomC
CKB	1.25816412003621e-08	0.82287	0.761139	0.382972	1	HomC
FIBIN	1.25668316846606e-08	0.822171	0.759348	0.383533	1	HomC
ZMIZ1	1.25647975678354e-08	0.822074	0.759103	0.383609	1	HomC
CDK2AP2	1.25615875708779e-08	0.821923	0.758715	0.383731	1	HomC
ARID5B	1.25592958023245e-08	0.821814	0.758438	0.383818	1	HomC
RNASEH2C	1.25569270131327e-08	0.821702	0.758152	0.383907	1	HomC
TUBB2A	1.25527019597963e-08	0.821502	0.757642	0.384068	1	HomC
PSMB3	1.25250375396078e-08	0.820192	0.754306	0.385116	1	HomC
RPL27A	1.2523032555103e-08	0.820097	0.754065	0.385192	1	HomC
DCXR	1.24676172254489e-08	0.817465	0.747406	0.387299	1	HomC
ATP5PO	1.2429420052927e-08	0.815645	0.742833	0.388755	1	HomC
ZC3H6	1.23633543273896e-08	0.812486	0.734957	0.391281	1	HomC
CASC4	1.23552299983317e-08	0.812097	0.733992	0.391592	1	HomC
HBEGF	1.23483338272175e-08	0.811766	0.733173	0.391857	1	HomC
SLC25A5	1.23423699151491e-08	0.81148	0.732465	0.392085	1	HomC
SIX1	1.23416551591554e-08	0.811446	0.73238	0.392113	1	HomC
IFT20	1.2318756718313e-08	0.810346	0.729665	0.392992	1	HomC
DLX5	1.23175379546437e-08	0.810287	0.72952	0.393039	1	HomC
MYO10	1.23160301794494e-08	0.810215	0.729342	0.393097	1	HomC
ADAR	1.22996379591869e-08	0.809426	0.727401	0.393727	1	HomC
KIAA2026	1.22960386173085e-08	0.809253	0.726976	0.393865	1	HomC
THRAP3	1.2289826852038e-08	0.808954	0.726241	0.394104	1	HomC
TUBB2B	1.22768580826152e-08	0.808329	0.72471	0.394603	1	HomC
SCRG1	1.22464581127714e-08	0.806863	0.721125	0.395775	1	HomC
RBBP6	1.22240310367806e-08	0.805779	0.718486	0.396641	1	HomC
C11orf96	1.22160391174234e-08	0.805392	0.717547	0.39695	1	HomC
SHPRH	1.21544233795437e-08	0.802405	0.710327	0.399335	1	HomC
KDM5A	1.21538205720228e-08	0.802375	0.710256	0.399359	1	HomC
IVNS1ABP	1.2129242329418e-08	0.80118	0.707387	0.400313	1	HomC
REV3L	1.21269600902648e-08	0.801069	0.70712	0.400401	1	HomC
NAMPT	1.21066770209622e-08	0.800081	0.704757	0.40119	1	HomC
BOD1L1	1.20708771240294e-08	0.798333	0.700595	0.402584	1	HomC
PPP1R14B	1.20671377779884e-08	0.798151	0.700161	0.40273	1	HomC
WIF1	1.20584899436094e-08	0.797728	0.699158	0.403067	1	HomC
CD63	1.20186750826363e-08	0.795778	0.694549	0.404621	1	HomC
DHX36	1.20098711275062e-08	0.795346	0.693532	0.404966	1	HomC
TSPAN6	1.19398410008035e-08	0.791901	0.685467	0.40771	1	HomC
AFF1	1.19335455740602e-08	0.791591	0.684744	0.407958	1	HomC
FBN1	1.19325703518736e-08	0.791542	0.684633	0.407996	1	HomC
P4HA2	1.19269373668419e-08	0.791264	0.683986	0.408217	1	HomC
PAFAH1B1	1.1923320366325e-08	0.791086	0.683571	0.40836	1	HomC
CRISPLD2	1.18799600647981e-08	0.788942	0.678609	0.410066	1	HomC
ATP5F1E	1.18666031637857e-08	0.788281	0.677084	0.410593	1	HomC
HNRNPC	1.18564912308681e-08	0.787779	0.67593	0.410992	1	HomC
ZBTB16	1.18360590894892e-08	0.786765	0.673603	0.411798	1	HomC
ANAPC16	1.17648351535717e-08	0.783219	0.66552	0.414618	1	HomC
SPAG9	1.17488304388465e-08	0.78242	0.663711	0.415253	1	HomC
HINT1	1.17373865294619e-08	0.781848	0.662418	0.415707	1	HomC
OSMR	1.16984457440316e-08	0.779898	0.65803	0.417256	1	HomC
RBPJ	1.16783412322785e-08	0.778889	0.65577	0.418057	1	HomC
KMT2A	1.16767246634915e-08	0.778808	0.655589	0.418122	1	HomC
UBB	1.1663498255641e-08	0.778143	0.654105	0.418649	1	HomC
ANGPTL4	1.16413693130475e-08	0.77703	0.651625	0.419532	1	HomC
UBXN1	1.16255681355488e-08	0.776234	0.649857	0.420164	1	HomC
FTL	1.16199693180233e-08	0.775952	0.649231	0.420388	1	HomC
COBLL1	1.16158873662411e-08	0.775746	0.648775	0.420551	1	HomC
MIR100HG	1.16131045534759e-08	0.775606	0.648464	0.420662	1	HomC
BTF3L4	1.15816921152678e-08	0.774019	0.644961	0.42192	1	HomC
TBL1XR1	1.15787934444557e-08	0.773873	0.644638	0.422036	1	HomC
DDIT3	1.15782567520735e-08	0.773846	0.644579	0.422058	1	HomC
GNL1	1.15762974209523e-08	0.773747	0.64436	0.422136	1	HomC
RGS2	1.1560019074717e-08	0.772923	0.64255	0.422789	1	HomC
PRPF38B	1.15572323188039e-08	0.772782	0.64224	0.422901	1	HomC
IPO7	1.14944099944662e-08	0.769593	0.635277	0.425426	1	HomC
DAD1	1.14816939133701e-08	0.768946	0.633872	0.425939	1	HomC
ARIH1	1.1469090955241e-08	0.768304	0.632481	0.426447	1	HomC
LBH	1.14653446738991e-08	0.768113	0.632068	0.426598	1	HomC
GGNBP2	1.14564710567288e-08	0.76766	0.63109	0.426956	1	HomC
HSPA8	1.14344595621887e-08	0.766536	0.628667	0.427845	1	HomC
RSBN1L	1.14304291616631e-08	0.76633	0.628224	0.428007	1	HomC
RRBP1	1.14248549182947e-08	0.766045	0.627612	0.428233	1	HomC
BCL2	1.14114757428396e-08	0.765361	0.626142	0.428774	1	HomC
MAGT1	1.14084825261469e-08	0.765208	0.625814	0.428895	1	HomC
EIF3F	1.13647682862767e-08	0.762967	0.621027	0.430666	1	HomC
TIMP4	1.13583868193511e-08	0.762639	0.62033	0.430925	1	HomC
CLIP1	1.13517761378256e-08	0.762299	0.619608	0.431193	1	HomC
PDLIM4	1.13510263285046e-08	0.762261	0.619526	0.431223	1	HomC
SPP1	1.13438791377023e-08	0.761893	0.618746	0.431514	1	HomC
ENAH	1.13073044085294e-08	0.76001	0.614763	0.433	1	HomC
BAG3	1.13047236178965e-08	0.759877	0.614482	0.433105	1	HomC
TNFRSF11B	1.12710473158865e-08	0.758138	0.610827	0.434477	1	HomC
SOX4	1.12593261394479e-08	0.757531	0.609557	0.434955	1	HomC
MIF	1.12524191258913e-08	0.757174	0.608809	0.435236	1	HomC
C7orf50	1.12433382703196e-08	0.756704	0.607827	0.435607	1	HomC
H2AFX	1.12260449050742e-08	0.755807	0.605959	0.436313	1	HomC
LRIG3	1.12212806648979e-08	0.75556	0.605445	0.436508	1	HomC
RPL36AL	1.12201501899063e-08	0.755501	0.605323	0.436554	1	HomC
MT-ND4	1.12121037448178e-08	0.755084	0.604455	0.436883	1	HomC
RABAC1	1.12087624825856e-08	0.75491	0.604094	0.43702	1	HomC
PRKG1	1.1183865163395e-08	0.753616	0.601414	0.438039	1	HomC
TGFBR2	1.11795507540701e-08	0.753391	0.60095	0.438216	1	HomC
RAB21	1.11746861215924e-08	0.753138	0.600427	0.438415	1	HomC
ARID4B	1.11594507699218e-08	0.752344	0.598791	0.43904	1	HomC
CFLAR	1.11295616307201e-08	0.750785	0.595588	0.440267	1	HomC
MYADM	1.1116483058102e-08	0.750101	0.594189	0.440804	1	HomC
ELOB	1.11137940741645e-08	0.74996	0.593901	0.440915	1	HomC
POGLUT3	1.11007611873143e-08	0.749279	0.592509	0.441451	1	HomC
TMEM176B	1.10352822565001e-08	0.745842	0.58554	0.444149	1	HomC
ZFP36L2	1.10294273993448e-08	0.745534	0.584919	0.444391	1	HomC
G3BP1	1.10216511756771e-08	0.745125	0.584094	0.444712	1	HomC
JPX	1.10153802706416e-08	0.744794	0.58343	0.444971	1	HomC
FAM13A	1.10056975814731e-08	0.744284	0.582404	0.445371	1	HomC
PRELID1	1.09985002981172e-08	0.743905	0.581643	0.445669	1	HomC
SEC11A	1.09938638477116e-08	0.74366	0.581153	0.445861	1	HomC
RCN1	1.09898404929178e-08	0.743448	0.580727	0.446027	1	HomC
NAA50	1.09728788414852e-08	0.742552	0.578936	0.44673	1	HomC
SLC25A6	1.09443655011262e-08	0.741043	0.575931	0.447912	1	HomC
PARVA	1.09412357825771e-08	0.740877	0.575602	0.448041	1	HomC
FAM133B	1.0928499746108e-08	0.740202	0.574263	0.44857	1	HomC
MTRNR2L12	1.09178924334638e-08	0.73964	0.573148	0.449011	1	HomC
EIF3G	1.09045732592707e-08	0.738932	0.571751	0.449564	1	HomC
PDE4DIP	1.08470999572043e-08	0.735872	0.56574	0.451957	1	HomC
FAM177A1	1.08013773490829e-08	0.733429	0.560981	0.453865	1	HomC
BLOC1S1	1.07596396046772e-08	0.73119	0.556654	0.455612	1	HomC
XRCC5	1.07408243576984e-08	0.730179	0.554708	0.4564	1	HomC
NCKAP1	1.07322201940705e-08	0.729716	0.55382	0.456761	1	HomC
RFC1	1.07295706895693e-08	0.729573	0.553547	0.456872	1	HomC
RBM3	1.07033196875058e-08	0.728159	0.550841	0.457974	1	HomC
TIMP2	1.06926832666535e-08	0.727585	0.549747	0.458421	1	HomC
IER5	1.06747292348683e-08	0.726615	0.547902	0.459176	1	HomC
UTRN	1.06744634697936e-08	0.7266	0.547875	0.459187	1	HomC
RPL6	1.06399211578525e-08	0.72473	0.544335	0.460642	1	HomC
SEL1L	1.06355821800116e-08	0.724495	0.543891	0.460825	1	HomC
RPL23A	1.06099435412455e-08	0.723104	0.541272	0.461906	1	HomC
RCN2	1.06015475247083e-08	0.722647	0.540416	0.46226	1	HomC
CNOT4	1.05986708260059e-08	0.722491	0.540123	0.462382	1	HomC
PRNP	1.05973339736652e-08	0.722418	0.539986	0.462438	1	HomC
TUG1	1.05631911081726e-08	0.720559	0.536512	0.463882	1	HomC
UBE2I	1.05528270481662e-08	0.719993	0.53546	0.46432	1	HomC
MICOS10	1.05451543026907e-08	0.719574	0.534682	0.464645	1	HomC
SRSF10	1.05389892663127e-08	0.719238	0.534057	0.464906	1	HomC
COX7A2	1.05219202766517e-08	0.718304	0.532328	0.46563	1	HomC
PPP1R12A	1.04981449623852e-08	0.717003	0.529925	0.466638	1	HomC
SRSF5	1.04791493042291e-08	0.715961	0.528009	0.467445	1	HomC
DDIT4L	1.04769928597689e-08	0.715842	0.527792	0.467537	1	HomC
FIS1	1.04724910674496e-08	0.715595	0.527339	0.467728	1	HomC
TMEM176A	1.04645356288761e-08	0.715158	0.526538	0.468066	1	HomC
OSBPL1A	1.04643063663194e-08	0.715145	0.526515	0.468076	1	HomC
ZNF131	1.04392702288394e-08	0.713768	0.523998	0.469141	1	HomC
SH3BGRL3	1.04358234665702e-08	0.713578	0.523652	0.469288	1	HomC
EIF5	1.04087705770533e-08	0.712087	0.520941	0.470441	1	HomC
GLI3	1.03674698689564e-08	0.709803	0.516815	0.472204	1	HomC
OAZ1	1.03588029707306e-08	0.709323	0.515951	0.472574	1	HomC
NDUFAB1	1.03340792978388e-08	0.707952	0.513491	0.473631	1	HomC
LOX	1.0324936448271e-08	0.707444	0.512583	0.474023	1	HomC
VDAC2	1.03040805511158e-08	0.706284	0.510514	0.474916	1	HomC
NFAT5	1.02890970524575e-08	0.70545	0.509031	0.475559	1	HomC
SOBP	1.02806597606506e-08	0.70498	0.508196	0.475921	1	HomC
GPR88	1.02285653937779e-08	0.702069	0.503059	0.478159	1	HomC
TGFBR1	1.0218179431675e-08	0.701487	0.502038	0.478606	1	HomC
KIDINS220	1.02081053513275e-08	0.700922	0.501049	0.47904	1	HomC
EIF1	1.01948702639321e-08	0.700179	0.49975	0.47961	1	HomC
PLOD2	1.01853640061572e-08	0.699646	0.498819	0.48002	1	HomC
NEBL	1.01695928601535e-08	0.698759	0.497275	0.4807	1	HomC
SEC13	1.01480458577309e-08	0.697545	0.49517	0.48163	1	HomC
NABP1	1.00893489888722e-08	0.69423	0.489458	0.484169	1	HomC
CDKN1C	1.00683420271109e-08	0.693039	0.487422	0.485079	1	HomC
ASPH	1.00546051541922e-08	0.692259	0.486093	0.485675	1	HomC
PKD2	1.00317237459069e-08	0.690959	0.483883	0.486669	1	HomC
FOXO1	1.00033989496166e-08	0.689345	0.481155	0.4879	1	HomC
ERLEC1	9.96661071927924e-09	0.687244	0.477622	0.489501	1	HomC
MPP6	9.95920450853797e-09	0.68682	0.476913	0.489824	1	HomC
RPL38	9.94953521430002e-09	0.686267	0.475987	0.490246	1	HomC
AGTRAP	9.93567721029099e-09	0.685472	0.474662	0.49085	1	HomC
TMEM106B	9.91748462337964e-09	0.684428	0.472925	0.491644	1	HomC
TMEM45A	9.90154437247983e-09	0.683512	0.471406	0.492341	1	HomC
RWDD4	9.86260478024026e-09	0.681269	0.467706	0.494044	1	HomC
HNRNPD	9.78417631864773e-09	0.676729	0.460297	0.497485	1	HomC
SMARCA5	9.78001765201951e-09	0.676488	0.459906	0.497668	1	HomC
CIAO2B	9.77886603130434e-09	0.676421	0.459797	0.497719	1	HomC
GLIPR1	9.76722901105862e-09	0.675745	0.458704	0.49823	1	HomC
RPL13A	9.74302902117806e-09	0.674336	0.456433	0.499296	1	HomC
PJA2	9.73157378078666e-09	0.673668	0.455361	0.4998	1	HomC
NDUFB1	9.71764031800413e-09	0.672855	0.454058	0.500414	1	HomC
NKTR	9.70665626806844e-09	0.672213	0.453032	0.500899	1	HomC
MT-CO3	9.68438334538345e-09	0.67091	0.450955	0.501882	1	HomC
FBXO2	9.68339442671881e-09	0.670852	0.450863	0.501925	1	HomC
MELTF	9.66648050020567e-09	0.66986	0.449289	0.502673	1	HomC
JMJD1C	9.64708717303506e-09	0.668722	0.447489	0.50353	1	HomC
RBM39	9.64027598444268e-09	0.668321	0.446857	0.503831	1	HomC
PXYLP1	9.63055089405234e-09	0.66775	0.445956	0.504262	1	HomC
AHNAK	9.62180520853217e-09	0.667235	0.445146	0.504649	1	HomC
RARRES1	9.61159777556891e-09	0.666633	0.444202	0.505101	1	HomC
GNAI3	9.59812243076366e-09	0.665839	0.442958	0.505698	1	HomC
TRIM44	9.592431884187e-09	0.665503	0.442432	0.505951	1	HomC
PDCD5	9.56862648533743e-09	0.664096	0.440239	0.507007	1	HomC
ACLY	9.55729939293892e-09	0.663426	0.439198	0.50751	1	HomC
SPCS1	9.5473103372546e-09	0.662835	0.43828	0.507954	1	HomC
PLD3	9.54438974004543e-09	0.662661	0.438012	0.508084	1	HomC
CTSK	9.52436145499431e-09	0.661473	0.436175	0.508974	1	HomC
MGST3	9.52274717228295e-09	0.661377	0.436028	0.509046	1	HomC
HP1BP3	9.49542949786809e-09	0.659753	0.43353	0.510262	1	HomC
SRI	9.46587219766605e-09	0.657992	0.430835	0.51158	1	HomC
HEXA	9.46512830119267e-09	0.657947	0.430767	0.511613	1	HomC
COMP	9.45819817299434e-09	0.657534	0.430137	0.511922	1	HomC
GHITM	9.42610031562304e-09	0.655614	0.427222	0.513355	1	HomC
UBE3A	9.38547273303551e-09	0.653177	0.423547	0.515172	1	HomC
PSMB1	9.37183967099083e-09	0.652357	0.422318	0.515783	1	HomC
ENOSF1	9.36473568701037e-09	0.65193	0.421678	0.516101	1	HomC
ATP2B4	9.36324837369501e-09	0.65184	0.421544	0.516168	1	HomC
GPX4	9.36008581663182e-09	0.65165	0.421259	0.51631	1	HomC
SLIRP	9.35194268559778e-09	0.651159	0.420526	0.516675	1	HomC
B4GALT4	9.33975043541499e-09	0.650424	0.419431	0.517221	1	HomC
ATP5MC1	9.3276314206253e-09	0.649692	0.418343	0.517765	1	HomC
AP2M1	9.31945105484665e-09	0.649198	0.417609	0.518132	1	HomC
MT-ND2	9.29596107710286e-09	0.647777	0.415507	0.519188	1	HomC
CANX	9.25294688229808e-09	0.645166	0.41167	0.521123	1	HomC
COX7A2L	9.1947287072254e-09	0.641617	0.406506	0.523748	1	HomC
SLC16A1	9.18644138835274e-09	0.641111	0.405774	0.524122	1	HomC
RHOB	9.17039878925043e-09	0.640129	0.404358	0.524847	1	HomC
CLNS1A	9.09936534396959e-09	0.635764	0.398118	0.528063	1	HomC
ASH1L	9.09709206367154e-09	0.635624	0.397919	0.528166	1	HomC
NAP1L1	9.08580608419931e-09	0.634928	0.396932	0.528678	1	HomC
STAG1	9.07982041448012e-09	0.634558	0.396409	0.528949	1	HomC
FZD8	9.07881716784399e-09	0.634496	0.396322	0.528995	1	HomC
DNAJC19	9.0560408290559e-09	0.633088	0.394336	0.530029	1	HomC
PHAX	9.04898546136483e-09	0.632651	0.393722	0.53035	1	HomC
COX6B1	9.04242667973225e-09	0.632245	0.393151	0.530648	1	HomC
SPTBN1	9.03893565875244e-09	0.632029	0.392848	0.530806	1	HomC
KIF13B	8.9913010033328e-09	0.62907	0.388718	0.532974	1	HomC
PFDN2	8.98932387332642e-09	0.628947	0.388547	0.533064	1	HomC
NBL1	8.98846763246550e-09	0.628893	0.388473	0.533103	1	HomC
AKR1A1	8.96956584460338e-09	0.627715	0.386841	0.533965	1	HomC
GALNT2	8.94058739757465e-09	0.625905	0.384345	0.535287	1	HomC
THBS4	8.91917570571609e-09	0.624565	0.382507	0.536265	1	HomC
NDUFS5	8.90438775299965e-09	0.623637	0.381239	0.536941	1	HomC
SERINC1	8.88980723005706e-09	0.622722	0.379992	0.537608	1	HomC
SF3B6	8.87744970277028e-09	0.621945	0.378936	0.538173	1	HomC
LARP7	8.85901688370696e-09	0.620784	0.377364	0.539017	1	HomC
IST1	8.83625461232087e-09	0.619349	0.375427	0.540061	1	HomC
SCUBE1	8.80338122949476e-09	0.617269	0.372639	0.541569	1	HomC
KRTCAP2	8.79860928075739e-09	0.616967	0.372235	0.541788	1	HomC
HNRNPA1	8.79101843906018e-09	0.616486	0.371593	0.542137	1	HomC
PHLDA1	8.78728279896035e-09	0.616249	0.371278	0.542309	1	HomC
S100A11	8.77087844187478e-09	0.615208	0.369893	0.543063	1	HomC
BEX3	8.75900050345485e-09	0.614452	0.368891	0.543609	1	HomC
CSNK1G3	8.75388556692008e-09	0.614127	0.368461	0.543844	1	HomC
PSD3	8.72327735524041e-09	0.612176	0.365889	0.545254	1	HomC
UQCRH	8.72215177229818e-09	0.612105	0.365794	0.545306	1	HomC
BIRC6	8.71266013721196e-09	0.611499	0.364998	0.545743	1	HomC
MYL12B	8.7085767421179e-09	0.611238	0.364656	0.545931	1	HomC
PALM2-AKAP2	8.70740763345107e-09	0.611163	0.364559	0.545985	1	HomC
ITM2C	8.67717469923002e-09	0.609228	0.362031	0.54738	1	HomC
TOMM6	8.65721279830281e-09	0.607947	0.360368	0.548302	1	HomC
EPM2AIP1	8.64403530155712e-09	0.6071	0.359271	0.548911	1	HomC
TIMMDC1	8.63126304853983e-09	0.606278	0.35821	0.549502	1	HomC
MBNL2	8.62045400373097e-09	0.605582	0.357314	0.550002	1	HomC
FLOT1	8.58951239451229e-09	0.603585	0.354753	0.551435	1	HomC
TMEM263	8.58380946228083e-09	0.603217	0.354282	0.551699	1	HomC
MRPS6	8.57485112897761e-09	0.602637	0.353543	0.552114	1	HomC
BHLHE40	8.5748103466842e-09	0.602634	0.35354	0.552116	1	HomC
EFCAB14	8.57478907496041e-09	0.602633	0.353538	0.552117	1	HomC
PURB	8.56973665857729e-09	0.602306	0.353122	0.552351	1	HomC
FAM3C	8.56128839949465e-09	0.601759	0.352426	0.552743	1	HomC
CARHSP1	8.55953964640815e-09	0.601645	0.352282	0.552824	1	HomC
SIVA1	8.55394111273124e-09	0.601282	0.351821	0.553084	1	HomC
ZNF292	8.55369388253337e-09	0.601266	0.351801	0.553095	1	HomC
CDC42BPA	8.54315674375069e-09	0.600582	0.350935	0.553585	1	HomC
KDELR1	8.5406197559645e-09	0.600418	0.350726	0.553702	1	HomC
ENHO	8.53809924524803e-09	0.600254	0.350519	0.553819	1	HomC
FAT1	8.53788831073552e-09	0.60024	0.350502	0.553829	1	HomC
CRIP1	8.52219622520416e-09	0.59922	0.349215	0.554558	1	HomC
ABI3BP	8.50717995475803e-09	0.598243	0.347985	0.555256	1	HomC
NDUFB7	8.50613183555623e-09	0.598174	0.347899	0.555305	1	HomC
PSMD1	8.50279360413008e-09	0.597957	0.347626	0.55546	1	HomC
ATP6V0E1	8.48969844886827e-09	0.597103	0.346556	0.556069	1	HomC
SELENOS	8.48902013388992e-09	0.597058	0.346501	0.5561	1	HomC
SERPINI1	8.48126009653841e-09	0.596552	0.345868	0.556462	1	HomC
SRPX2	8.47444069472156e-09	0.596106	0.345312	0.556779	1	HomC
SF3B5	8.46438288691913e-09	0.595449	0.344493	0.557247	1	HomC
ARL3	8.45401745679578e-09	0.59477	0.34365	0.55773	1	HomC
TMED9	8.44300963111031e-09	0.594049	0.342755	0.558243	1	HomC
PKD1	8.44269356578927e-09	0.594028	0.34273	0.558258	1	HomC
COX6C	8.44201890227072e-09	0.593984	0.342675	0.558289	1	HomC
FGFR1OP2	8.43922166807381e-09	0.593801	0.342448	0.55842	1	HomC
RSL1D1	8.41895957876237e-09	0.59247	0.340805	0.559365	1	HomC
SDF4	8.4157888005814e-09	0.592262	0.340549	0.559513	1	HomC
MAT2A	8.40151149412682e-09	0.591323	0.339394	0.560179	1	HomC
DIS3	8.39051568578038e-09	0.590599	0.338506	0.560693	1	HomC
YBX1	8.38382761322759e-09	0.590158	0.337967	0.561005	1	HomC
NRDC	8.36613335065160e-09	0.58899	0.336542	0.561832	1	HomC
COA8	8.36092868806406e-09	0.588646	0.336123	0.562076	1	HomC
TTC3	8.35295251501449e-09	0.588119	0.335482	0.562449	1	HomC
NUB1	8.34937304679959e-09	0.587882	0.335195	0.562616	1	HomC
TOP2B	8.33722387358404e-09	0.587078	0.33422	0.563185	1	HomC
ATM	8.32603395949058e-09	0.586337	0.333323	0.563709	1	HomC
ZFP36L1	8.32261085964832e-09	0.586109	0.333049	0.563869	1	HomC
CAMK1D	8.32032276108289e-09	0.585958	0.332866	0.563976	1	HomC
STEAP4	8.31495655455366e-09	0.585602	0.332437	0.564228	1	HomC
GCC2	8.31388995682189e-09	0.585531	0.332352	0.564278	1	HomC
MBD4	8.30968941849244e-09	0.585252	0.332016	0.564474	1	HomC
WDR83OS	8.26488016835299e-09	0.582269	0.328445	0.566576	1	HomC
KDM2A	8.26077388509152e-09	0.581995	0.328119	0.566769	1	HomC
S100A13	8.2535854761436e-09	0.581515	0.327548	0.567107	1	HomC
ATP5F1D	8.225110668359e-09	0.579611	0.325292	0.568445	1	HomC
DPP7	8.20764740414833e-09	0.57844	0.323912	0.569266	1	HomC
TFAM	8.20577970800352e-09	0.578315	0.323764	0.569354	1	HomC
CYB5R3	8.20367530666171e-09	0.578173	0.323598	0.569453	1	HomC
SEC61G	8.1983861447722e-09	0.577818	0.323181	0.569702	1	HomC
CREB5	8.19827575073957e-09	0.577811	0.323173	0.569707	1	HomC
MT-ND1	8.18420012813525e-09	0.576865	0.322064	0.57037	1	HomC
GPBP1	8.18097699241687e-09	0.576648	0.32181	0.570522	1	HomC
AUTS2	8.17075230873805e-09	0.57596	0.321006	0.571004	1	HomC
UBL5	8.16024548545437e-09	0.575252	0.320181	0.571499	1	HomC
METAP2	8.14515212550047e-09	0.574233	0.318998	0.57221	1	HomC
ZNF451	8.13892298470067e-09	0.573813	0.31851	0.572504	1	HomC
SNHG18	8.12777881195149e-09	0.573059	0.317639	0.57303	1	HomC
SCX	8.11240839298614e-09	0.572019	0.316438	0.573756	1	HomC
KRR1	8.11119306387849e-09	0.571937	0.316344	0.573813	1	HomC
WDR45B	8.10958002191956e-09	0.571827	0.316218	0.57389	1	HomC
PCSK1N	8.09424840585947e-09	0.570788	0.315023	0.574614	1	HomC
FNIP2	8.09329561193112e-09	0.570723	0.314949	0.574659	1	HomC
RPS11	8.08808365613501e-09	0.570369	0.314544	0.574905	1	HomC
WDR60	8.08731844297128e-09	0.570317	0.314484	0.574942	1	HomC
TOR1AIP1	8.0842200818783e-09	0.570107	0.314243	0.575088	1	HomC
MZT2B	8.0715412347026e-09	0.569245	0.313258	0.575688	1	HomC
COX5B	8.05987919529344e-09	0.568451	0.312354	0.576239	1	HomC
PARK7	8.05584107818147e-09	0.568176	0.312041	0.576431	1	HomC
TAF1D	8.04771074081237e-09	0.567622	0.311411	0.576816	1	HomC
SBDS	8.0253179141862e-09	0.566093	0.309681	0.577876	1	HomC
CCN2	8.02076770995007e-09	0.565782	0.30933	0.578092	1	HomC
PLAGL1	8.01032169681525e-09	0.565067	0.308524	0.578587	1	HomC
RPL21	8.00357413292864e-09	0.564605	0.308005	0.578907	1	HomC
NDUFB8	8.00261256412772e-09	0.564539	0.307931	0.578953	1	HomC
TNS3	7.9820177054098e-09	0.563127	0.306348	0.57993	1	HomC
CLINT1	7.9628795661081e-09	0.561812	0.304881	0.580839	1	HomC
SMC3	7.94513252537526e-09	0.56059	0.303523	0.581682	1	HomC
VGLL4	7.94053347616225e-09	0.560273	0.303172	0.581901	1	HomC
GPRC5A	7.92916887515244e-09	0.559489	0.302305	0.582441	1	HomC
DYNC1LI2	7.91658648623128e-09	0.55862	0.301346	0.58304	1	HomC
GABARAP	7.90685425335623e-09	0.557947	0.300606	0.583503	1	HomC
SLC25A3	7.89713787579128e-09	0.557274	0.299867	0.583966	1	HomC
USP34	7.87552690398781e-09	0.555776	0.298228	0.584995	1	HomC
QKI	7.87377577989147e-09	0.555654	0.298096	0.585079	1	HomC
RBM5	7.86289655276077e-09	0.554898	0.297272	0.585597	1	HomC
PCMTD1	7.86218292668342e-09	0.554849	0.297218	0.585631	1	HomC
AC091271.1	7.86047373859253e-09	0.55473	0.297089	0.585713	1	HomC
OST4	7.85223150657103e-09	0.554157	0.296467	0.586106	1	HomC
ITM2B	7.84331233855247e-09	0.553536	0.295793	0.586532	1	HomC
MATN3	7.8397073042464e-09	0.553285	0.295522	0.586704	1	HomC
ZFAS1	7.78842092047487e-09	0.549702	0.291668	0.589154	1	HomC
TUSC1	7.78100581028865e-09	0.549182	0.291113	0.589508	1	HomC
EDF1	7.7785315762676e-09	0.549009	0.290927	0.589627	1	HomC
UQCRB	7.75837304201006e-09	0.547594	0.289422	0.590591	1	HomC
GOPC	7.75496393175009e-09	0.547354	0.289167	0.590755	1	HomC
SCARB2	7.75276526563677e-09	0.547199	0.289003	0.59086	1	HomC
TCAF1	7.7396934355858e-09	0.54628	0.28803	0.591486	1	HomC
NFIX	7.73966428108014e-09	0.546277	0.288027	0.591487	1	HomC
NXPH4	7.73103069173388e-09	0.545669	0.287385	0.591901	1	HomC
CERS2	7.71220643298291e-09	0.544341	0.285987	0.592803	1	HomC
WAC	7.70051814840875e-09	0.543515	0.285121	0.593364	1	HomC
GRN	7.69875615396501e-09	0.543391	0.284991	0.593449	1	HomC
ZBTB38	7.68604176084281e-09	0.542491	0.28405	0.594059	1	HomC
PPDPF	7.67100986332619e-09	0.541426	0.28294	0.594781	1	HomC
SELENOM	7.6589934423177e-09	0.540573	0.282054	0.595358	1	HomC
ITPRIPL2	7.64928372633941e-09	0.539883	0.28134	0.595824	1	HomC
CCDC6	7.6277147320948e-09	0.538347	0.279755	0.596862	1	HomC
SMARCE1	7.61377508580107e-09	0.537353	0.278734	0.597532	1	HomC
FNDC3A	7.61099818194331e-09	0.537155	0.27853	0.597666	1	HomC
ZC3H15	7.60666260656352e-09	0.536846	0.278213	0.597875	1	HomC
CDKN2D	7.60222671670764e-09	0.536529	0.277889	0.598088	1	HomC
WASF2	7.58863759260207e-09	0.535557	0.276896	0.598743	1	HomC
AKT3	7.58460173804384e-09	0.535268	0.276602	0.598937	1	HomC
DDX39B	7.57776851854811e-09	0.534779	0.276104	0.599266	1	HomC
NUMA1	7.57690072222383e-09	0.534716	0.27604	0.599308	1	HomC
SF1	7.55581646500698e-09	0.533204	0.274506	0.600325	1	HomC
ASS1	7.51864921841285e-09	0.530529	0.271812	0.602119	1	HomC
C1GALT1	7.50159592500297e-09	0.529298	0.270581	0.602942	1	HomC
FGF1	7.49737044869238e-09	0.528993	0.270276	0.603147	1	HomC
EIF4G3	7.48444034324757e-09	0.528058	0.269345	0.603772	1	HomC
DNAJC1	7.46512099815463e-09	0.526658	0.267956	0.604706	1	HomC
GJA1	7.46456012661495e-09	0.526617	0.267916	0.604733	1	HomC
TUFM	7.4555793437107e-09	0.525965	0.267271	0.605168	1	HomC
DDX1	7.44561750459388e-09	0.525242	0.266558	0.60565	1	HomC
POP5	7.43588911208817e-09	0.524534	0.265861	0.606122	1	HomC
GAS5	7.43472508849947e-09	0.52445	0.265778	0.606178	1	HomC
PPIB	7.43260207722268e-09	0.524295	0.265626	0.606281	1	HomC
NFE2L1	7.43206978092236e-09	0.524256	0.265588	0.606307	1	HomC
MRPL40	7.43165093892129e-09	0.524226	0.265558	0.606327	1	HomC
BCLAF1	7.39879037559869e-09	0.521829	0.263215	0.60792	1	HomC
SPTSSA	7.36477486071324e-09	0.519339	0.260801	0.609571	1	HomC
MAFF	7.36290833257375e-09	0.519202	0.260668	0.609661	1	HomC
CYTL1	7.36252333521328e-09	0.519174	0.260641	0.60968	1	HomC
MEF2A	7.33939961030995e-09	0.517475	0.259006	0.610804	1	HomC
RPS4X	7.33301042646248e-09	0.517005	0.258556	0.611114	1	HomC
ETFRF1	7.32427541090899e-09	0.516362	0.25794	0.611539	1	HomC
DEK	7.31939602761766e-09	0.516002	0.257597	0.611776	1	HomC
H2AFV	7.31466039924152e-09	0.515653	0.257263	0.612007	1	HomC
PRMT2	7.28403391028996e-09	0.51339	0.255113	0.613497	1	HomC
CHORDC1	7.27740853549563e-09	0.512899	0.25465	0.61382	1	HomC
TMEM59	7.26399781424884e-09	0.511905	0.253712	0.614473	1	HomC
CCN1	7.25673071872947e-09	0.511366	0.253205	0.614828	1	HomC
NOVA1	7.25395161290559e-09	0.51116	0.253011	0.614963	1	HomC
RBMX	7.24969298646557e-09	0.510843	0.252714	0.615171	1	HomC
ZFR	7.24929854899786e-09	0.510814	0.252686	0.61519	1	HomC
COL5A1	7.23197870670546e-09	0.509526	0.25148	0.616035	1	HomC
FSTL1	7.22458898530887e-09	0.508975	0.250967	0.616395	1	HomC
HES1	7.22325599808523e-09	0.508876	0.250874	0.61646	1	HomC
SKI	7.21738871985634e-09	0.508439	0.250467	0.616747	1	HomC
LRRFIP1	7.2129809083052e-09	0.50811	0.250161	0.616962	1	HomC
NPM1	7.21124290438478e-09	0.50798	0.25004	0.617047	1	HomC
PFKP	7.20307899931509e-09	0.507371	0.249474	0.617445	1	HomC
SETD7	7.19568083197839e-09	0.506818	0.248962	0.617807	1	HomC
ADAMTS6	7.19228857826457e-09	0.506564	0.248727	0.617973	1	HomC
ACOT13	7.18346011812257e-09	0.505904	0.248117	0.618404	1	HomC
PRKCA	7.18039055620837e-09	0.505674	0.247905	0.618554	1	HomC
STEAP1	7.17102445726324e-09	0.504972	0.247259	0.619012	1	HomC
CNPY2	7.15676961739583e-09	0.503902	0.246277	0.619709	1	HomC
CTSF	7.12548841915898e-09	0.501549	0.244129	0.62124	1	HomC
YY1	7.1079953485578e-09	0.500229	0.242931	0.622097	1	HomC
ISLR	7.10062427155212e-09	0.499673	0.242428	0.622458	1	HomC
TAF7	7.09449659805642e-09	0.499209	0.24201	0.622758	1	HomC
CCDC85B	7.08592256868254e-09	0.49856	0.241425	0.623179	1	HomC
YIF1A	7.08281739088726e-09	0.498325	0.241213	0.623331	1	HomC
KLF2	7.07702200252791e-09	0.497886	0.240819	0.623615	1	HomC
CD109	7.07282743302488e-09	0.497568	0.240534	0.623821	1	HomC
THBS1	7.06046968431249e-09	0.496631	0.239694	0.624427	1	HomC
NDUFA1	7.04176331085649e-09	0.495209	0.238425	0.625346	1	HomC
BMPR2	7.0178113803091e-09	0.493383	0.236806	0.626522	1	HomC
UQCRFS1	7.01760786223235e-09	0.493368	0.236792	0.626532	1	HomC
UBL3	7.01010605981985e-09	0.492795	0.236286	0.626901	1	HomC
ZSWIM7	7.00890462859659e-09	0.492703	0.236205	0.62696	1	HomC
SERBP1	6.99689090280845e-09	0.491785	0.235396	0.627551	1	HomC
ZKSCAN1	6.99380206402812e-09	0.491548	0.235189	0.627703	1	HomC
CTNNA1	6.98894458734909e-09	0.491177	0.234862	0.627942	1	HomC
VAMP5	6.98325595573967e-09	0.490741	0.23448	0.628222	1	HomC
HOOK3	6.98058263573097e-09	0.490536	0.2343	0.628353	1	HomC
GALNT15	6.98032023083601e-09	0.490516	0.234283	0.628366	1	HomC
ANKHD1	6.97535454289498e-09	0.490135	0.233949	0.628611	1	HomC
TACC1	6.95653282497072e-09	0.48869	0.232689	0.629537	1	HomC
CSNK1A1	6.95178322261363e-09	0.488325	0.232371	0.629771	1	HomC
NDRG1	6.9424119134363e-09	0.487604	0.231745	0.630233	1	HomC
GOLGA3	6.93730303409543e-09	0.48721	0.231404	0.630485	1	HomC
TTC37	6.92940741515635e-09	0.486602	0.230878	0.630874	1	HomC
TAX1BP1	6.83824886682487e-09	0.479534	0.224843	0.635374	1	HomC
PA2G4	6.82398654388689e-09	0.478421	0.223906	0.63608	1	HomC
MAPRE2	6.81518267347319e-09	0.477733	0.223329	0.636515	1	HomC
ARPC3	6.81353013358034e-09	0.477604	0.22322	0.636597	1	HomC
LUM	6.81175194817795e-09	0.477465	0.223104	0.636685	1	HomC
HIST1H1E	6.80976681665271e-09	0.47731	0.222974	0.636783	1	HomC
HIPK3	6.80850324582691e-09	0.477211	0.222891	0.636846	1	HomC
CSDE1	6.80704775409746e-09	0.477097	0.222796	0.636918	1	HomC
PRR13	6.77385835979306e-09	0.474495	0.220629	0.638561	1	HomC
IER3IP1	6.77110186308826e-09	0.474278	0.220449	0.638698	1	HomC
CCND2	6.75934501446304e-09	0.473354	0.219684	0.639281	1	HomC
MAGI2	6.75920343766988e-09	0.473342	0.219675	0.639288	1	HomC
AURKAIP1	6.75249157300011e-09	0.472814	0.219239	0.63962	1	HomC
SEC11C	6.75175403821107e-09	0.472756	0.219191	0.639657	1	HomC
HSPA5	6.74705982157847e-09	0.472386	0.218886	0.63989	1	HomC
SETD2	6.74444302409264e-09	0.47218	0.218717	0.64002	1	HomC
PSIP1	6.72650016912966e-09	0.470763	0.217554	0.64091	1	HomC
RAB5IF	6.72199522403006e-09	0.470407	0.217263	0.641133	1	HomC
SEC61B	6.70346195198912e-09	0.46894	0.216067	0.642053	1	HomC
FGD5-AS1	6.68060278196197e-09	0.467126	0.214596	0.643189	1	HomC
SEC62	6.65177529411858e-09	0.464832	0.212748	0.644622	1	HomC
SAR1B	6.62301823619782e-09	0.462534	0.210912	0.646053	1	HomC
NDUFA2	6.61695840653959e-09	0.462049	0.210526	0.646355	1	HomC
OS9	6.61408948669116e-09	0.461819	0.210344	0.646498	1	HomC
ANP32E	6.60416375876262e-09	0.461023	0.209713	0.646993	1	HomC
NUPR1	6.59962523224512e-09	0.460659	0.209425	0.647219	1	HomC
MT-CO2	6.59537666393343e-09	0.460318	0.209155	0.64743	1	HomC
HDLBP	6.58758401884081e-09	0.459692	0.208661	0.647819	1	HomC
KLF6	6.57656328098960e-09	0.458806	0.207964	0.648368	1	HomC
FARP1	6.55557162772071e-09	0.457114	0.206638	0.649415	1	HomC
ATF4	6.53593359394636e-09	0.455527	0.205402	0.650395	1	HomC
PSAP	6.53018953639606e-09	0.455062	0.205041	0.650682	1	HomC
PAK2	6.52761307104084e-09	0.454853	0.204879	0.650811	1	HomC
CYP51A1	6.52533572072136e-09	0.454669	0.204736	0.650925	1	HomC
GABARAPL2	6.48877831784961e-09	0.4517	0.202449	0.652751	1	HomC
CPEB4	6.47756225191271e-09	0.450787	0.20175	0.653312	1	HomC
RSRC2	6.47087509144911e-09	0.450241	0.201333	0.653647	1	HomC
ANXA1	6.46094388319341e-09	0.449431	0.200716	0.654144	1	HomC
DTD1	6.44149565009973e-09	0.44784	0.199509	0.655117	1	HomC
MPZL1	6.43316541679711e-09	0.447158	0.198994	0.655534	1	HomC
BNIP3L	6.42760246502965e-09	0.446702	0.19865	0.655813	1	HomC
IRS2	6.41715131123097e-09	0.445844	0.198004	0.656337	1	HomC
PRPF4B	6.41091822505001e-09	0.445332	0.19762	0.656649	1	HomC
MT-ND3	6.39968765591664e-09	0.444408	0.196928	0.657212	1	HomC
PROCR	6.38986121848389e-09	0.443598	0.196324	0.657705	1	HomC
CD44	6.37518090692144e-09	0.442387	0.195422	0.658441	1	HomC
PYURF	6.34291733223091e-09	0.439717	0.193449	0.660061	1	HomC
RAB5A	6.34167816894734e-09	0.439614	0.193374	0.660123	1	HomC
ATP6V1F	6.33212383333134e-09	0.438822	0.192792	0.660603	1	HomC
EIF6	6.32134830696097e-09	0.437926	0.192136	0.661145	1	HomC
CCNG2	6.32029807812559e-09	0.437839	0.192072	0.661197	1	HomC
GSN	6.31663519855103e-09	0.437534	0.19185	0.661382	1	HomC
NDUFAF2	6.31595666949301e-09	0.437478	0.191808	0.661416	1	HomC
PRRX2	6.31423249275169e-09	0.437334	0.191704	0.661502	1	HomC
CILP2	6.31419276176067e-09	0.437331	0.191701	0.661504	1	HomC
TMED10	6.3096133476175e-09	0.43695	0.191423	0.661735	1	HomC
CRYAB	6.30735888593406e-09	0.436762	0.191287	0.661848	1	HomC
SNHG16	6.30461489982031e-09	0.436533	0.19112	0.661986	1	HomC
FKBP10	6.30304297918847e-09	0.436402	0.191025	0.662065	1	HomC
PLSCR1	6.28212151648293e-09	0.434656	0.189759	0.663117	1	HomC
ATP5IF1	6.27648335571743e-09	0.434184	0.189418	0.663401	1	HomC
RPS27L	6.27190790259875e-09	0.433801	0.189142	0.663631	1	HomC
ZFYVE16	6.24188634847463e-09	0.431284	0.187336	0.665143	1	HomC
SERINC3	6.23374198665909e-09	0.430599	0.186847	0.665554	1	HomC
C19orf53	6.22109969791606e-09	0.429535	0.18609	0.666191	1	HomC
ETS2	6.21886371281933e-09	0.429346	0.185957	0.666303	1	HomC
ACTG1	6.20739548535379e-09	0.428379	0.185271	0.666882	1	HomC
TMEM147	6.19958678091101e-09	0.42772	0.184806	0.667276	1	HomC
SULF1	6.19281595398941e-09	0.427147	0.184402	0.667617	1	HomC
ITGA10	6.18658457174528e-09	0.42662	0.184031	0.667932	1	HomC
ELK3	6.18534092098298e-09	0.426515	0.183957	0.667994	1	HomC
SRM	6.15877647913e-09	0.424262	0.18238	0.669335	1	HomC
TPD52	6.15682716967548e-09	0.424096	0.182265	0.669434	1	HomC
PTP4A2	6.12717987289939e-09	0.421572	0.180514	0.670932	1	HomC
MDH2	6.12473044301412e-09	0.421363	0.18037	0.671056	1	HomC
MYDGF	6.11350820926566e-09	0.420404	0.179709	0.671623	1	HomC
ZFYVE21	6.10684922572715e-09	0.419835	0.179318	0.67196	1	HomC
VMP1	6.10667560201982e-09	0.41982	0.179308	0.671969	1	HomC
EIF3H	6.09926720492833e-09	0.419186	0.178873	0.672344	1	HomC
PSMD7	6.07378995304589e-09	0.417	0.177382	0.673633	1	HomC
CPQ	6.07128694825796e-09	0.416785	0.177236	0.67376	1	HomC
TNKS2	6.06662423070997e-09	0.416384	0.176963	0.673996	1	HomC
TPR	6.05377666932381e-09	0.415278	0.176215	0.674647	1	HomC
NFIC	6.05263031180724e-09	0.415179	0.176148	0.674705	1	HomC
MFGE8	6.05188103095828e-09	0.415115	0.176104	0.674743	1	HomC
GOLM1	6.04843681649789e-09	0.414818	0.175904	0.674917	1	HomC
NDUFS6	6.0431913980448e-09	0.414365	0.175599	0.675183	1	HomC
SENP6	6.03733195675487e-09	0.41386	0.175259	0.67548	1	HomC
PDCD6IP	6.03400440398998e-09	0.413572	0.175066	0.675649	1	HomC
ROMO1	6.02331734469703e-09	0.412648	0.174446	0.67619	1	HomC
SNTB2	6.01830639646671e-09	0.412214	0.174156	0.676444	1	HomC
CLIC1	6.01422571588023e-09	0.411861	0.17392	0.676651	1	HomC
CHMP4A	6.00933032175694e-09	0.411437	0.173637	0.6769	1	HomC
NTAN1	5.99735474468076e-09	0.410398	0.172945	0.677507	1	HomC
ILF3-DT	5.99642693868553e-09	0.410317	0.172892	0.677554	1	HomC
VEZF1	5.99507357389655e-09	0.4102	0.172814	0.677623	1	HomC
SAFB2	5.97334110958878e-09	0.408309	0.171563	0.678726	1	HomC
SGCB	5.96623091006218e-09	0.407689	0.171155	0.679087	1	HomC
TNXB	5.95832757020014e-09	0.407	0.170702	0.679489	1	HomC
NRIP1	5.94743035074497e-09	0.406048	0.170078	0.680042	1	HomC
DUSP14	5.94155996256315e-09	0.405534	0.169742	0.680341	1	HomC
MPG	5.93366111811417e-09	0.404843	0.169291	0.680742	1	HomC
CENPX	5.92437472597168e-09	0.404029	0.168762	0.681214	1	HomC
CREBRF	5.91342149477722e-09	0.403067	0.168139	0.681772	1	HomC
RNF181	5.9130838921391e-09	0.403038	0.168119	0.681789	1	HomC
MBNL1	5.90631638001134e-09	0.402443	0.167735	0.682133	1	HomC
PMP22	5.90444575697087e-09	0.402278	0.167628	0.682228	1	HomC
CDKN2AIP	5.88369632927661e-09	0.400451	0.166452	0.683284	1	HomC
UQCRQ	5.86974118573715e-09	0.399219	0.165664	0.683995	1	HomC
BAMBI	5.85708738071265e-09	0.398099	0.16495	0.684639	1	HomC
FKBP8	5.85503561091675e-09	0.397918	0.164835	0.684744	1	HomC
C1S	5.85285943797638e-09	0.397725	0.164712	0.684855	1	HomC
PEBP1	5.85220152453815e-09	0.397667	0.164675	0.684888	1	HomC
RND3	5.85189561815774e-09	0.397639	0.164658	0.684904	1	HomC
ARPP19	5.84611013455269e-09	0.397127	0.164333	0.685199	1	HomC
METTL5	5.82891101036762e-09	0.3956	0.163367	0.686075	1	HomC
GTF2B	5.80988496973563e-09	0.393906	0.162302	0.687046	1	HomC
BAG1	5.80817470563432e-09	0.393754	0.162207	0.687133	1	HomC
BRI3	5.80363436597165e-09	0.393349	0.161953	0.687365	1	HomC
UGCG	5.80341082781636e-09	0.393329	0.161941	0.687376	1	HomC
ETFB	5.79869146382015e-09	0.392908	0.161677	0.687617	1	HomC
STX7	5.7952754180669e-09	0.392603	0.161487	0.687791	1	HomC
TMBIM4	5.79233534702802e-09	0.39234	0.161323	0.687941	1	HomC
EMP1	5.78867611383497e-09	0.392013	0.161119	0.688128	1	HomC
RBM4	5.78847645332813e-09	0.391995	0.161108	0.688138	1	HomC
POLR2F	5.78321814693356e-09	0.391525	0.160816	0.688407	1	HomC
BANF1	5.77889094814338e-09	0.391138	0.160575	0.688627	1	HomC
MICOS13	5.77442280019994e-09	0.390737	0.160327	0.688856	1	HomC
DYNLL1	5.77112488168652e-09	0.390442	0.160144	0.689024	1	HomC
TCEAL9	5.76773333864599e-09	0.390138	0.159956	0.689197	1	HomC
SASH1	5.76177312410354e-09	0.389603	0.159625	0.689502	1	HomC
IFI27L2	5.75375847939751e-09	0.388884	0.159182	0.689911	1	HomC
UBE2M	5.75321414027844e-09	0.388835	0.159151	0.689939	1	HomC
LGMN	5.75205632327833e-09	0.388731	0.159087	0.689998	1	HomC
ARF6	5.74939385540685e-09	0.388491	0.15894	0.690134	1	HomC
EIF4A2	5.74521008374478e-09	0.388115	0.158709	0.690348	1	HomC
NDUFB11	5.73480729755128e-09	0.387179	0.158135	0.69088	1	HomC
RRAS	5.73342189069084e-09	0.387054	0.158058	0.690951	1	HomC
PLAC9	5.71395246624791e-09	0.385297	0.156987	0.691946	1	HomC
SERPING1	5.68961980863225e-09	0.383095	0.155652	0.693191	1	HomC
PDCD4	5.68560730961596e-09	0.382731	0.155433	0.693397	1	HomC
UBE2V2	5.68404273549558e-09	0.382589	0.155347	0.693477	1	HomC
CDK13	5.67010373839721e-09	0.381323	0.154586	0.69419	1	HomC
TMED3	5.66719625198553e-09	0.381058	0.154428	0.694339	1	HomC
OSTC	5.6565698925362e-09	0.380091	0.153849	0.694884	1	HomC
CEP290	5.63432493328848e-09	0.378061	0.152642	0.696024	1	HomC
SPEN	5.63426611286058e-09	0.378055	0.152639	0.696027	1	HomC
MIS18BP1	5.63170225921443e-09	0.377821	0.1525	0.696158	1	HomC
RBMS3	5.62532687339076e-09	0.377238	0.152155	0.696485	1	HomC
RER1	5.62047053269034e-09	0.376793	0.151892	0.696734	1	HomC
LUC7L	5.61905263217748e-09	0.376663	0.151815	0.696807	1	HomC
PTPN14	5.61135450876597e-09	0.375958	0.1514	0.697201	1	HomC
GSTA4	5.59997148997287e-09	0.374913	0.150786	0.697785	1	HomC
NDUFAF8	5.59772631395596e-09	0.374707	0.150665	0.697901	1	HomC
CLTA	5.59457469886284e-09	0.374417	0.150496	0.698062	1	HomC
CSGALNACT2	5.59253254313722e-09	0.374229	0.150386	0.698167	1	HomC
TTC14	5.58155231665891e-09	0.373218	0.149796	0.698731	1	HomC
GSTO1	5.58008583623568e-09	0.373083	0.149717	0.698806	1	HomC
EPB41L4A-AS1	5.57161531484007e-09	0.372302	0.149263	0.699241	1	HomC
RAB34	5.56921536426726e-09	0.372081	0.149134	0.699364	1	HomC
TMEM161B-AS1	5.56271073739365e-09	0.37148	0.148786	0.699698	1	HomC
SUCO	5.56144591451959e-09	0.371364	0.148718	0.699763	1	HomC
SMIM26	5.56132761702668e-09	0.371353	0.148712	0.699769	1	HomC
PDIA3	5.55924131578604e-09	0.37116	0.148601	0.699876	1	HomC
MIER1	5.5539588832103e-09	0.370672	0.148318	0.700148	1	HomC
PNKD	5.54876305589202e-09	0.370191	0.148041	0.700415	1	HomC
PLA2G2A	5.54620446735521e-09	0.369954	0.147904	0.700546	1	HomC
BCAS2	5.54618548937957e-09	0.369952	0.147903	0.700547	1	HomC
ING1	5.54469490836019e-09	0.369814	0.147824	0.700624	1	HomC
PSMD8	5.54139365892289e-09	0.369508	0.147648	0.700793	1	HomC
HACD3	5.53921152264059e-09	0.369306	0.147532	0.700905	1	HomC
CSTB	5.53692538591941e-09	0.369094	0.14741	0.701023	1	HomC
RSRC1	5.53002797247132e-09	0.368454	0.147043	0.701377	1	HomC
LINC-PINT	5.52711224197168e-09	0.368184	0.146888	0.701527	1	HomC
MRPL51	5.52692012386889e-09	0.368166	0.146878	0.701537	1	HomC
XYLT1	5.5235663976409e-09	0.367854	0.1467	0.70171	1	HomC
SRSF11	5.51977553513513e-09	0.367502	0.146498	0.701905	1	HomC
SPTAN1	5.51559790612350e-09	0.367113	0.146277	0.702119	1	HomC
RPA3	5.50000515023267e-09	0.365661	0.145451	0.702921	1	HomC
CAMK2D	5.49903258829707e-09	0.365571	0.145399	0.702971	1	HomC
USP9X	5.49513584288029e-09	0.365207	0.145193	0.703172	1	HomC
SPCS2	5.49310847553819e-09	0.365018	0.145086	0.703276	1	HomC
JTB	5.48173838363413e-09	0.363956	0.144486	0.703861	1	HomC
SPATS2	5.47280968182025e-09	0.363121	0.144016	0.704321	1	HomC
COX4I1	5.47035104269623e-09	0.36289	0.143886	0.704448	1	HomC
TBCA	5.47024513351943e-09	0.36288	0.143881	0.704453	1	HomC
FNDC3B	5.46410559468905e-09	0.362305	0.143558	0.704769	1	HomC
IGFBP4	5.45700172319952e-09	0.361639	0.143185	0.705135	1	HomC
PHPT1	5.44993299450278e-09	0.360975	0.142814	0.705499	1	HomC
FXYD1	5.44069796748351e-09	0.360107	0.142331	0.705975	1	HomC
RHEB	5.43975688183133e-09	0.360019	0.142282	0.706023	1	HomC
CCDC88A	5.43744903978919e-09	0.359801	0.142161	0.706142	1	HomC
PHTF2	5.43717503672081e-09	0.359776	0.142146	0.706156	1	HomC
SBNO1	5.42531086289548e-09	0.358658	0.141527	0.706768	1	HomC
SRSF4	5.41961462017659e-09	0.358121	0.14123	0.707061	1	HomC
NEDD8	5.41772968351224e-09	0.357943	0.141132	0.707159	1	HomC
SNX3	5.40937678641866e-09	0.357154	0.140697	0.707589	1	HomC
OGA	5.40720170006547e-09	0.356948	0.140584	0.707702	1	HomC
ACTB	5.39010986445839e-09	0.35533	0.139696	0.708583	1	HomC
STOM	5.37890875323858e-09	0.354267	0.139116	0.709161	1	HomC
UBC	5.37886220183579e-09	0.354263	0.139114	0.709164	1	HomC
KMT2E	5.37651927455439e-09	0.35404	0.138993	0.709284	1	HomC
TRIR	5.37311726007322e-09	0.353717	0.138817	0.70946	1	HomC
COPE	5.37297352045678e-09	0.353703	0.138809	0.709468	1	HomC
SEM1	5.36957926992817e-09	0.353381	0.138634	0.709643	1	HomC
SFPQ	5.36927606801575e-09	0.353352	0.138618	0.709658	1	HomC
ATXN7L3B	5.3669846583506e-09	0.353134	0.1385	0.709777	1	HomC
CIB1	5.36000406016688e-09	0.35247	0.13814	0.710137	1	HomC
NDUFB4	5.35415436845018e-09	0.351912	0.137839	0.710439	1	HomC
CD14	5.34849388134275e-09	0.351373	0.137547	0.710731	1	HomC
ATP6V1E1	5.34707387739169e-09	0.351237	0.137474	0.710805	1	HomC
NDUFB10	5.33788026750533e-09	0.350359	0.137002	0.71128	1	HomC
ATP5MF	5.32077930828873e-09	0.348723	0.136126	0.712163	1	HomC
SNRNP200	5.31180343977224e-09	0.347862	0.135667	0.712627	1	HomC
RORA	5.30726244690778e-09	0.347426	0.135435	0.712862	1	HomC
DYNLT3	5.2947338760571e-09	0.346222	0.134796	0.71351	1	HomC
RIOK3	5.28584013186313e-09	0.345366	0.134344	0.71397	1	HomC
SLC39A7	5.28263201694309e-09	0.345057	0.134181	0.714136	1	HomC
ANXA2	5.27597194513239e-09	0.344415	0.133843	0.714481	1	HomC
SYF2	5.26701087860115e-09	0.34355	0.133388	0.714944	1	HomC
MRC2	5.25972225127963e-09	0.342845	0.133019	0.715322	1	HomC
THOC2	5.25911232068927e-09	0.342786	0.132989	0.715353	1	HomC
HSP90B1	5.25290618145105e-09	0.342186	0.132675	0.715675	1	HomC
INSIG1	5.25151157749353e-09	0.342051	0.132604	0.715747	1	HomC
PCBP2	5.25107120284751e-09	0.342008	0.132582	0.71577	1	HomC
CLTC	5.24857432179164e-09	0.341766	0.132456	0.715899	1	HomC
PRDX6	5.24675269980777e-09	0.34159	0.132364	0.715993	1	HomC
CHD1	5.24546072210812e-09	0.341464	0.132299	0.71606	1	HomC
ZNF207	5.23609532801466e-09	0.340556	0.131827	0.716545	1	HomC
CCDC25	5.2349918363363e-09	0.340449	0.131772	0.716602	1	HomC
GAS6	5.22964732074471e-09	0.33993	0.131503	0.716879	1	HomC
NDUFA11	5.22699400997551e-09	0.339672	0.131369	0.717017	1	HomC
ECM2	5.22594865978011e-09	0.33957	0.131317	0.717071	1	HomC
HLA-A	5.20498757943732e-09	0.337529	0.130265	0.718157	1	HomC
TSPAN13	5.20227212194082e-09	0.337264	0.130129	0.718298	1	HomC
EBAG9	5.20176060236479e-09	0.337214	0.130104	0.718324	1	HomC
USP47	5.19986487483601e-09	0.337029	0.130009	0.718423	1	HomC
NORAD	5.19616582455927e-09	0.336667	0.129824	0.718614	1	HomC
TMEM14C	5.19610729545221e-09	0.336662	0.129821	0.718617	1	HomC
WBP11	5.19292859053939e-09	0.336351	0.129662	0.718782	1	HomC
RUNX1	5.19289593702168e-09	0.336348	0.129661	0.718784	1	HomC
KLF3	5.19116173153006e-09	0.336178	0.129574	0.718874	1	HomC
UGDH	5.18722299163134e-09	0.335793	0.129378	0.719078	1	HomC
YWHAE	5.18576414646898e-09	0.33565	0.129305	0.719154	1	HomC
NDUFA13	5.17889160588417e-09	0.334977	0.128962	0.71951	1	HomC
MAP4K5	5.17171873704098e-09	0.334274	0.128605	0.719882	1	HomC
BLOC1S6	5.16743679358954e-09	0.333854	0.128393	0.720105	1	HomC
SEC24D	5.156388845877e-09	0.332769	0.127844	0.720678	1	HomC
ZNF106	5.15575361683122e-09	0.332707	0.127813	0.720711	1	HomC
TSG101	5.14756150000217e-09	0.331901	0.127407	0.721136	1	HomC
RTRAF	5.14752210094787e-09	0.331897	0.127405	0.721138	1	HomC
RAB27A	5.14660418619387e-09	0.331806	0.127359	0.721186	1	HomC
ZNF644	5.13777257281005e-09	0.330936	0.126923	0.721644	1	HomC
ERH	5.13600965518826e-09	0.330762	0.126836	0.721736	1	HomC
COPS9	5.13228270286099e-09	0.330395	0.126652	0.721929	1	HomC
C4orf3	5.13080551603718e-09	0.330249	0.126579	0.722006	1	HomC
PPM1G	5.12359522523475e-09	0.329537	0.126223	0.722381	1	HomC
CCDC186	5.11695697720348e-09	0.32888	0.125896	0.722725	1	HomC
HSPE1	5.10773138468731e-09	0.327967	0.125443	0.723205	1	HomC
MIA3	5.10508979786535e-09	0.327705	0.125313	0.723342	1	HomC
MPHOSPH8	5.10327220599404e-09	0.327525	0.125224	0.723436	1	HomC
LTBP2	5.10189054889339e-09	0.327388	0.125156	0.723508	1	HomC
STUB1	5.10167209935776e-09	0.327366	0.125145	0.72352	1	HomC
CDON	5.07823857560024e-09	0.325038	0.123998	0.724738	1	HomC
ATP5ME	5.07116588926083e-09	0.324333	0.123653	0.725106	1	HomC
LARS	5.06869679980415e-09	0.324087	0.123533	0.725234	1	HomC
PNN	5.06467788219372e-09	0.323686	0.123337	0.725443	1	HomC
H19	5.06296936454208e-09	0.323516	0.123254	0.725532	1	HomC
EPS8	5.06290249631091e-09	0.323509	0.12325	0.725535	1	HomC
CHD9	5.05987123264739e-09	0.323206	0.123103	0.725693	1	HomC
EMP3	5.05358684594773e-09	0.322579	0.122797	0.72602	1	HomC
NSRP1	5.04027097578047e-09	0.321246	0.122151	0.726713	1	HomC
LAMTOR5	5.03982952524694e-09	0.321202	0.12213	0.726736	1	HomC
SAMD4A	5.0368819675361e-09	0.320907	0.121987	0.726889	1	HomC
ARID4A	5.03472771618323e-09	0.320691	0.121883	0.727002	1	HomC
REXO2	5.03174637529665e-09	0.320392	0.121738	0.727157	1	HomC
RERG	5.02842172400742e-09	0.320058	0.121577	0.72733	1	HomC
ADAMTS1	5.02343101589549e-09	0.319557	0.121336	0.72759	1	HomC
CEP126	5.01477728362021e-09	0.318687	0.120919	0.72804	1	HomC
AZIN1	5.01009559283115e-09	0.318216	0.120693	0.728284	1	HomC
TMA7	5.00474391904456e-09	0.317677	0.120435	0.728563	1	HomC
PLK2	5.00428353929669e-09	0.317631	0.120413	0.728587	1	HomC
BCAP29	5.00077405940893e-09	0.317277	0.120244	0.72877	1	HomC
SERPINA3	4.99926300979403e-09	0.317125	0.120171	0.728849	1	HomC
DPT	4.99419255006115e-09	0.316613	0.119928	0.729113	1	HomC
GSTP1	4.99162308139624e-09	0.316354	0.119804	0.729247	1	HomC
ETF1	4.99144804901325e-09	0.316336	0.119796	0.729256	1	HomC
STAT3	4.97930320289424e-09	0.315109	0.119214	0.729889	1	HomC
PPP2R5C	4.97794571916321e-09	0.314971	0.119149	0.729959	1	HomC
FXYD6	4.96125743902639e-09	0.31328	0.118351	0.73083	1	HomC
TFDP2	4.96103506650738e-09	0.313257	0.118341	0.730841	1	HomC
SH3GLB1	4.95457728362705e-09	0.312602	0.118033	0.731178	1	HomC
ARL6IP4	4.95318485507984e-09	0.31246	0.117966	0.731251	1	HomC
DYNC1I2	4.95028529375231e-09	0.312166	0.117828	0.731402	1	HomC
DSTN	4.9488985193175e-09	0.312025	0.117762	0.731474	1	HomC
TMEM87A	4.94120242123505e-09	0.311242	0.117396	0.731876	1	HomC
TMOD3	4.93125818919633e-09	0.310228	0.116924	0.732395	1	HomC
OSBPL8	4.93050484578404e-09	0.310151	0.116889	0.732434	1	HomC
FNBP4	4.92841790381864e-09	0.309938	0.11679	0.732543	1	HomC
STX16	4.9215267516154e-09	0.309235	0.116463	0.732902	1	HomC
P3H4	4.91963276337695e-09	0.309041	0.116374	0.733001	1	HomC
TOMM20	4.91772217860077e-09	0.308846	0.116283	0.733101	1	HomC
RB1CC1	4.91405566932392e-09	0.308471	0.11611	0.733292	1	HomC
CCNI	4.91294856645585e-09	0.308358	0.116058	0.73335	1	HomC
SKP1	4.907433263385e-09	0.307794	0.115797	0.733638	1	HomC
LRP6	4.89871454613323e-09	0.3069	0.115386	0.734093	1	HomC
TRA2A	4.89601885722845e-09	0.306624	0.115259	0.734234	1	HomC
PRPF40A	4.89202468321007e-09	0.306214	0.115071	0.734443	1	HomC
BIRC2	4.8877140568996e-09	0.305771	0.114869	0.734668	1	HomC
UQCR11	4.88633955747836e-09	0.30563	0.114804	0.73474	1	HomC
RNF7	4.867517604114e-09	0.303693	0.113921	0.735723	1	HomC
SESTD1	4.86145102695061e-09	0.303067	0.113637	0.73604	1	HomC
HMGN3	4.85243147352924e-09	0.302136	0.113216	0.736512	1	HomC
ATXN2	4.85032912940660e-09	0.301918	0.113118	0.736622	1	HomC
CIRBP	4.843915640162e-09	0.301255	0.112819	0.736957	1	HomC
ZBED5	4.84348917892999e-09	0.301211	0.112799	0.736979	1	HomC
TTC19	4.84244924656498e-09	0.301103	0.112751	0.737034	1	HomC
MAGED2	4.84182814082134e-09	0.301039	0.112722	0.737066	1	HomC
RANBP2	4.8398834593222e-09	0.300838	0.112631	0.737168	1	HomC
SEC22B	4.83754809334475e-09	0.300596	0.112523	0.73729	1	HomC
DNAJC3	4.8239791520455e-09	0.299188	0.111892	0.738	1	HomC
MEF2C	4.82021174839076e-09	0.298797	0.111718	0.738197	1	HomC
SETX	4.81791700740863e-09	0.298558	0.111611	0.738317	1	HomC
EMC10	4.81484843122462e-09	0.298239	0.111469	0.738478	1	HomC
SMARCA1	4.80916700891387e-09	0.297648	0.111206	0.738775	1	HomC
RHOQ	4.80871365327982e-09	0.297601	0.111185	0.738799	1	HomC
RPL4	4.80472174735455e-09	0.297185	0.111001	0.739008	1	HomC
ATP1B1	4.79444336983244e-09	0.296113	0.110526	0.739546	1	HomC
CHD4	4.79391533795118e-09	0.296058	0.110502	0.739573	1	HomC
ARL6IP1	4.79075244187523e-09	0.295728	0.110356	0.739739	1	HomC
TWSG1	4.7711913435313e-09	0.293682	0.109457	0.740763	1	HomC
RECQL	4.76524732522676e-09	0.293058	0.109184	0.741075	1	HomC
CLMP	4.74959587329625e-09	0.291414	0.108468	0.741895	1	HomC
PODNL1	4.74624579652064e-09	0.291062	0.108315	0.74207	1	HomC
A2M	4.74512852008366e-09	0.290944	0.108264	0.742129	1	HomC
MDM4	4.74343276705284e-09	0.290766	0.108187	0.742218	1	HomC
SMC5	4.72509017284774e-09	0.288831	0.107352	0.743179	1	HomC
GNG11	4.72429815154063e-09	0.288748	0.107316	0.743221	1	HomC
CYP1B1	4.70351436171542e-09	0.286548	0.106374	0.744311	1	HomC
PAPSS2	4.69382524151419e-09	0.28552	0.105936	0.744819	1	HomC
YWHAQ	4.68877910510888e-09	0.284984	0.105708	0.745084	1	HomC
CLSTN1	4.6884501176857e-09	0.284949	0.105693	0.745101	1	HomC
ELP2	4.68600309664686e-09	0.284689	0.105583	0.74523	1	HomC
PPIA	4.67587946342318e-09	0.283611	0.105127	0.745761	1	HomC
UBXN4	4.66983178789064e-09	0.282966	0.104856	0.746079	1	HomC
ERRFI1	4.66476769793297e-09	0.282426	0.104628	0.746345	1	HomC
MTDH	4.66175049790086e-09	0.282104	0.104493	0.746503	1	HomC
OGN	4.66087177878667e-09	0.28201	0.104454	0.746549	1	HomC
EGFLAM	4.65713141776603e-09	0.28161	0.104286	0.746746	1	HomC
CCDC47	4.65044330200308e-09	0.280895	0.103987	0.747097	1	HomC
ARF4	4.64623688891395e-09	0.280445	0.103799	0.747318	1	HomC
LAMB2	4.64234995613044e-09	0.280028	0.103625	0.747522	1	HomC
VPS4B	4.63223051701381e-09	0.278943	0.103174	0.748054	1	HomC
PCYOX1	4.63133387253412e-09	0.278846	0.103134	0.748101	1	HomC
YPEL2	4.62966144863882e-09	0.278667	0.103059	0.748189	1	HomC
CD9	4.62072081857209e-09	0.277706	0.102662	0.748658	1	HomC
HADHA	4.58325859842542e-09	0.273662	0.101004	0.750628	1	HomC
C1orf21	4.58294217792195e-09	0.273627	0.10099	0.750645	1	HomC
IL13RA1	4.57380609072227e-09	0.272637	0.100588	0.751125	1	HomC
EIF5B	4.57021416094082e-09	0.272247	0.10043	0.751314	1	HomC
GATAD1	4.56524940135518e-09	0.271708	0.100212	0.751576	1	HomC
PSMA7	4.5650824406123e-09	0.27169	0.100204	0.751584	1	HomC
NME1	4.5636407892001e-09	0.271533	0.100141	0.75166	1	HomC
IDH1	4.56083547498275e-09	0.271228	0.100018	0.751808	1	HomC
ORMDL3	4.55955947886819e-09	0.271089	0.0999621	0.751875	1	HomC
EAPP	4.55390326154591e-09	0.270474	0.0997142	0.752173	1	HomC
LUC7L2	4.55336755796521e-09	0.270416	0.0996908	0.752201	1	HomC
PPFIBP1	4.55015920378895e-09	0.270066	0.0995503	0.75237	1	HomC
PDE4B	4.54993112035965e-09	0.270041	0.0995403	0.752382	1	HomC
DNAJB9	4.54777538088319e-09	0.269806	0.099446	0.752495	1	HomC
ZRANB2	4.54658863722696e-09	0.269677	0.0993942	0.752558	1	HomC
SLC16A7	4.53830085057166e-09	0.268773	0.0990321	0.752994	1	HomC
RPL7L1	4.53646471140127e-09	0.268572	0.098952	0.753091	1	HomC
CHID1	4.52468269835763e-09	0.267284	0.0984387	0.753711	1	HomC
FRY	4.5216510413807e-09	0.266952	0.0983068	0.753871	1	HomC
POLE3	4.51844031917144e-09	0.2666	0.0981672	0.75404	1	HomC
ST13	4.51698809807423e-09	0.266441	0.0981042	0.754117	1	HomC
HNRNPH3	4.516522788065e-09	0.26639	0.0980839	0.754141	1	HomC
AIMP1	4.50701068985695e-09	0.265346	0.0976712	0.754642	1	HomC
RYK	4.50071901291696e-09	0.264655	0.0973987	0.754974	1	HomC
RAD23B	4.49776997823913e-09	0.264331	0.0972711	0.755129	1	HomC
HIST1H4C	4.48951382843027e-09	0.263422	0.0969144	0.755564	1	HomC
MDFI	4.48813758794137e-09	0.26327	0.096855	0.755637	1	HomC
ERGIC1	4.47472070402064e-09	0.26179	0.0962767	0.756344	1	HomC
MYO9A	4.47321211787171e-09	0.261623	0.0962118	0.756424	1	HomC
WWP2	4.4557008831873e-09	0.259685	0.09546	0.757347	1	HomC
KDELR3	4.43286763575472e-09	0.257149	0.0944842	0.758552	1	HomC
HMGB2	4.42986391772748e-09	0.256815	0.0943562	0.758711	1	HomC
SPRY2	4.42190880801321e-09	0.255928	0.0940176	0.75913	1	HomC
TGOLN2	4.36878555022793e-09	0.249973	0.0917722	0.761936	1	HomC
DNAJA2	4.36654032106466e-09	0.24972	0.0916779	0.762055	1	HomC
CTDNEP1	4.36552789353423e-09	0.249606	0.0916353	0.762108	1	HomC
BBX	4.36195443570007e-09	0.249203	0.0914854	0.762297	1	HomC
METTL7A	4.35322059122537e-09	0.248217	0.0911194	0.762759	1	HomC
NDUFS3	4.33921503737194e-09	0.246632	0.090534	0.763499	1	HomC
PPIL4	4.31242691392459e-09	0.24359	0.0894197	0.764916	1	HomC
MRPL11	4.28887825366993e-09	0.240902	0.0884457	0.766162	1	HomC
B2M	4.27957063167672e-09	0.239837	0.0880623	0.766655	1	HomC
ARCN1	4.27775948972109e-09	0.239629	0.0879878	0.766751	1	HomC
SQSTM1	4.2730732829585e-09	0.239092	0.0877951	0.766999	1	HomC
ZNF638	4.2647769051751e-09	0.238139	0.0874545	0.767439	1	HomC
SUPT4H1	4.25494090654971e-09	0.237008	0.0870516	0.767959	1	HomC
SEPTIN7	4.2170451019149e-09	0.232629	0.0855079	0.769968	1	HomC
HSD17B10	4.19917227636019e-09	0.230552	0.0847846	0.770915	1	HomC
COPZ2	4.19807898645699e-09	0.230425	0.0847404	0.770973	1	HomC
RPN2	4.19590917539196e-09	0.230172	0.0846529	0.771088	1	HomC
SERPINA1	4.17858989013742e-09	0.228152	0.0839555	0.772007	1	HomC
RRAGA	4.17401271444235e-09	0.227617	0.0837716	0.77225	1	HomC
KTN1	4.16820194041835e-09	0.226937	0.0835386	0.772558	1	HomC
EXOSC6	4.14922058364117e-09	0.22471	0.0827795	0.773566	1	HomC
DSEL	4.1232252626527e-09	0.221647	0.0817455	0.774946	1	HomC
NME4	4.11651033939912e-09	0.220853	0.0814794	0.775302	1	HomC
ECH1	4.11398072477805e-09	0.220554	0.0813793	0.775437	1	HomC
HMGB1	4.1119495453789e-09	0.220313	0.081299	0.775545	1	HomC
DARS	4.09020413228064e-09	0.217733	0.0804414	0.7767	1	HomC
ANP32B	4.07916074527454e-09	0.216418	0.0800076	0.777287	1	HomC
BTG1	4.0512128820759e-09	0.213077	0.078915	0.778773	1	HomC
PSMB5	4.04782330009531e-09	0.212671	0.078783	0.778953	1	HomC
TXNIP	4.03918668333882e-09	0.211634	0.0784472	0.779413	1	HomC
ATP5MC3	3.99813183791679e-09	0.20668	0.0768606	0.781598	1	HomC
LAGE3	3.98849210614767e-09	0.205511	0.0764904	0.782111	1	HomC
RNF130	3.94454044238071e-09	0.20015	0.0748139	0.784453	1	HomC
SFT2D2	3.93925003996075e-09	0.199502	0.0746134	0.784734	1	HomC
STOML2	3.93627539529484e-09	0.199137	0.0745007	0.784893	1	HomC
CD164	3.93361545483182e-09	0.19881	0.0744001	0.785035	1	HomC
CALD1	3.93167030946344e-09	0.198571	0.0743265	0.785139	1	HomC
EMC6	3.93067492698124e-09	0.198449	0.0742889	0.785192	1	HomC
CHCHD2	3.93006508693722e-09	0.198374	0.0742658	0.785224	1	HomC
FGF2	3.92353405504625e-09	0.197571	0.0740192	0.785572	1	HomC
PBRM1	3.92162630728473e-09	0.197336	0.0739472	0.785674	1	HomC
MXD4	3.91545984199171e-09	0.196576	0.0737149	0.786003	1	HomC
PSMC2	3.90895267757791e-09	0.195773	0.07347	0.78635	1	HomC
RIN2	3.87804593212605e-09	0.191946	0.0723128	0.787999	1	HomC
ANOS1	3.86709217805528e-09	0.190583	0.0719049	0.788583	1	HomC
ZNF385A	3.86630686453421e-09	0.190485	0.0718757	0.788625	1	HomC
MPC2	3.85382963266792e-09	0.188929	0.0714125	0.789291	1	HomC
NOTCH2	3.84201721745855e-09	0.187452	0.0709754	0.789922	1	HomC
RGS16	3.83602925193355e-09	0.186702	0.0707544	0.790242	1	HomC
FOSL2	3.81555797625849e-09	0.18413	0.0700012	0.791335	1	HomC
FLNA	3.80648724393946e-09	0.182987	0.0696688	0.79182	1	HomC
PDPN	3.79062831544875e-09	0.180982	0.0690895	0.792667	1	HomC
JDP2	3.78584210561378e-09	0.180376	0.0689151	0.792923	1	HomC
HNRNPK	3.77026754820808e-09	0.178399	0.0683493	0.793756	1	HomC
CYBRD1	3.76014311268684e-09	0.17711	0.0679827	0.794297	1	HomC
FAM162A	3.74542377452887e-09	0.175231	0.0674515	0.795084	1	HomC
STK26	3.73844793981833e-09	0.174339	0.0672004	0.795457	1	HomC
TMEM30A	3.73577066400741e-09	0.173996	0.0671042	0.795601	1	HomC
AK4	3.72217707681413e-09	0.172252	0.0666168	0.796328	1	HomC
PKM	3.7167595185019e-09	0.171555	0.066423	0.796618	1	HomC
MRPL3	3.71028778552632e-09	0.170722	0.0661919	0.796964	1	HomC
PTGR1	3.70538480324734e-09	0.17009	0.0660171	0.797227	1	HomC
LPP	3.69084554075188e-09	0.168211	0.0655	0.798005	1	HomC
CD47	3.69080755554571e-09	0.168206	0.0654986	0.798007	1	HomC
AKR1C2	3.68602310889655e-09	0.167587	0.0653289	0.798263	1	HomC
GEM	3.67942710146041e-09	0.166732	0.0650953	0.798617	1	HomC
MLF2	3.66676670001214e-09	0.165087	0.0646481	0.799295	1	HomC
PRKCQ-AS1	3.65711250258457e-09	0.163829	0.0643082	0.799812	1	HomC
UPF2	3.63950947160358e-09	0.16153	0.0636906	0.800755	1	HomC
RAB4A	3.62890208444693e-09	0.16014	0.0633199	0.801324	1	HomC
QSOX1	3.62486020535371e-09	0.159609	0.0631789	0.80154	1	HomC
TMBIM6	3.61931914556923e-09	0.158881	0.0629859	0.801837	1	HomC
DPYSL3	3.59285668142390e-09	0.15539	0.0620682	0.803256	1	HomC
HTRA1	3.58569215357821e-09	0.154442	0.0618209	0.803641	1	HomC
STRAP	3.58462652136291e-09	0.1543	0.0617842	0.803698	1	HomC
CYSTM1	3.58081368821682e-09	0.153795	0.0616528	0.803902	1	HomC
OAT	3.5705523617427e-09	0.152432	0.0613	0.804453	1	HomC
COPA	3.56866171413126e-09	0.15218	0.0612351	0.804554	1	HomC
SOX9	3.55558333950314e-09	0.150438	0.0607871	0.805256	1	HomC
PPP1R3C	3.55173778816640e-09	0.149925	0.0606557	0.805463	1	HomC
SELENOK	3.55110319934553e-09	0.14984	0.060634	0.805497	1	HomC
OGFRL1	3.54126443009404e-09	0.148524	0.0602985	0.806025	1	HomC
SARS	3.5327053264371e-09	0.147377	0.0600073	0.806484	1	HomC
TRMT10C	3.52795929946359e-09	0.14674	0.0598462	0.806739	1	HomC
POMP	3.52739220784606e-09	0.146664	0.059827	0.80677	1	HomC
OLMALINC	3.52285190329940e-09	0.146054	0.0596731	0.807013	1	HomC
PTMA	3.50143043444656e-09	0.143166	0.0589496	0.808164	1	HomC
FKBP5	3.49387009399142e-09	0.142144	0.0586953	0.80857	1	HomC
SDHD	3.49166616777321e-09	0.141845	0.0586212	0.808689	1	HomC
AGO3	3.48791871469159e-09	0.141338	0.0584955	0.80889	1	HomC
EIF3E	3.48749476735334e-09	0.14128	0.0584812	0.808913	1	HomC
FAM20C	3.48048483907959e-09	0.140329	0.0582464	0.809289	1	HomC
RBX1	3.47883785659182e-09	0.140105	0.0581913	0.809378	1	HomC
ATF7IP2	3.47747739129009e-09	0.13992	0.0581458	0.809451	1	HomC
NXT1	3.46383027964932e-09	0.138063	0.0576903	0.810184	1	HomC
CCN6	3.45769957672235e-09	0.137226	0.0574863	0.810514	1	HomC
ENSA	3.44867820906935e-09	0.135993	0.0571867	0.810999	1	HomC
LRIF1	3.4378932542218e-09	0.134516	0.0568296	0.811579	1	HomC
NDUFC2	3.43048017072405e-09	0.133498	0.0565847	0.811978	1	HomC
OAF	3.42972734824951e-09	0.133395	0.0565599	0.812018	1	HomC
SNRPG	3.4209467375307e-09	0.132186	0.0562707	0.81249	1	HomC
LDLRAD4	3.41152674155517e-09	0.130887	0.0559612	0.812997	1	HomC
MED13L	3.39945395653909e-09	0.129218	0.0555658	0.813647	1	HomC
DYNLT1	3.39652062214485e-09	0.128812	0.05547	0.813805	1	HomC
USE1	3.39431336263069e-09	0.128506	0.0553979	0.813923	1	HomC
EIF3D	3.39055418347037e-09	0.127985	0.0552753	0.814126	1	HomC
NRBF2	3.38553881959731e-09	0.127288	0.0551119	0.814396	1	HomC
TCF7L2	3.38553092793825e-09	0.127287	0.0551116	0.814396	1	HomC
THOC7	3.38374101344226e-09	0.127039	0.0550533	0.814492	1	HomC
ZMAT2	3.38343599559847e-09	0.126996	0.0550434	0.814509	1	HomC
HLA-C	3.37884439732669e-09	0.126358	0.0548941	0.814756	1	HomC
PCMT1	3.37853513441013e-09	0.126315	0.0548841	0.814773	1	HomC
HEXB	3.37365566749809e-09	0.125635	0.0547257	0.815035	1	HomC
PDLIM2	3.36777788556555e-09	0.124816	0.0545351	0.815352	1	HomC
PPIG	3.36274441878073e-09	0.124113	0.0543722	0.815623	1	HomC
LRRFIP2	3.35684741524939e-09	0.123289	0.0541817	0.81594	1	HomC
EIF4EBP2	3.35581802968462e-09	0.123145	0.0541485	0.815996	1	HomC
HIP1	3.35273538866016e-09	0.122713	0.054049	0.816162	1	HomC
ADM	3.34645241835229e-09	0.121833	0.0538467	0.8165	1	HomC
NDNF	3.32108185601487e-09	0.118263	0.0530333	0.817867	1	HomC
RCAN1	3.31950543508125e-09	0.118041	0.052983	0.817952	1	HomC
FIBP	3.31127012442682e-09	0.116877	0.0527204	0.818395	1	HomC
ATP6V0B	3.29762168561341e-09	0.114943	0.0522867	0.819131	1	HomC
POLR2K	3.28797181517495e-09	0.113571	0.0519811	0.819651	1	HomC
SUB1	3.28234065760449e-09	0.112769	0.0518032	0.819955	1	HomC
LAMTOR2	3.27782789136861e-09	0.112126	0.0516609	0.820198	1	HomC
HIGD1A	3.27454328797952e-09	0.111657	0.0515574	0.820375	1	HomC
RPL7	3.25999836526598e-09	0.109576	0.0511004	0.821159	1	HomC
HLA-E	3.25885501647447e-09	0.109413	0.0510646	0.821221	1	HomC
ANG	3.25159968617214e-09	0.108372	0.0508374	0.821612	1	HomC
NSA2	3.25076540736906e-09	0.108252	0.0508114	0.821657	1	HomC
DPYSL2	3.24807276008982e-09	0.107865	0.0507272	0.821803	1	HomC
JUNB	3.24314439290578e-09	0.107156	0.0505734	0.822069	1	HomC
MRPS18C	3.22948248031576e-09	0.105187	0.0501482	0.822806	1	HomC
RPS19BP1	3.22419357603389e-09	0.104422	0.0499841	0.823091	1	HomC
VIM	3.22331044339355e-09	0.104295	0.0499567	0.823139	1	HomC
EIF3I	3.22275236850918e-09	0.104214	0.0499394	0.823169	1	HomC
MAGOH	3.20820896982069e-09	0.102106	0.0494897	0.823954	1	HomC
XBP1	3.20558276139539e-09	0.101725	0.0494087	0.824095	1	HomC
ZFHX3	3.20460729009332e-09	0.101583	0.0493786	0.824148	1	HomC
TM2D1	3.20361904567849e-09	0.101439	0.0493482	0.824201	1	HomC
SRSF3	3.19405634969203e-09	0.100047	0.049054	0.824718	1	HomC
MDFIC	3.1903456043248e-09	0.0995063	0.0489401	0.824918	1	HomC
PIM3	3.18873686813609e-09	0.0992715	0.0488908	0.825005	1	HomC
AL118516.1	3.18571521031186e-09	0.0988304	0.0487982	0.825168	1	HomC
ITGAE	3.1785240729367e-09	0.0977792	0.0485781	0.825556	1	HomC
COX16	3.17543970077268e-09	0.0973278	0.0484839	0.825723	1	HomC
RPL26L1	3.17470224254067e-09	0.0972198	0.0484613	0.825763	1	HomC
FOXD1	3.16283892103904e-09	0.0954796	0.0480998	0.826403	1	HomC
GTF3C6	3.15955575014602e-09	0.0949971	0.048	0.826581	1	HomC
SNRPN	3.15771662032962e-09	0.0947266	0.0479442	0.82668	1	HomC
LIFR	3.15361430748713e-09	0.0941228	0.0478197	0.826902	1	HomC
ANKH	3.14346433188435e-09	0.0926261	0.0475124	0.82745	1	HomC
BSG	3.13523914396474e-09	0.0914103	0.047264	0.827894	1	HomC
COQ10B	3.12838999195869e-09	0.0903959	0.0470578	0.828264	1	HomC
MAP2K2	3.12354527879328e-09	0.0896773	0.0469121	0.828526	1	HomC
WDR61	3.11841510642995e-09	0.0889153	0.0467582	0.828804	1	HomC
BRD7	3.11627000166752e-09	0.0885964	0.0466938	0.828919	1	HomC
FOXN3	3.11548602787209e-09	0.0884798	0.0466704	0.828962	1	HomC
NTRK2	3.11476148162123e-09	0.088372	0.0466487	0.829001	1	HomC
IAH1	3.10476377531607e-09	0.0868827	0.0463497	0.829541	1	HomC
TAGLN2	3.09596260155514e-09	0.0855683	0.0460873	0.830017	1	HomC
ADAMTSL3	3.0958928630364e-09	0.0855579	0.0460852	0.830021	1	HomC
GLRX5	3.0927369545729e-09	0.0850858	0.0459913	0.830192	1	HomC
ITGA5	3.07156794188175e-09	0.0819091	0.0453638	0.831336	1	HomC
IMP3	3.06721130773694e-09	0.0812531	0.0452352	0.831572	1	HomC
PET100	3.06230690586749e-09	0.0805137	0.0450907	0.831837	1	HomC
MAGI2-AS3	3.0612518155854e-09	0.0803545	0.0450596	0.831894	1	HomC
ADGRG2	3.05098074457686e-09	0.0788024	0.0447578	0.83245	1	HomC
TMBIM1	3.04653233547847e-09	0.0781289	0.0446273	0.832691	1	HomC
TFG	3.04217708143503e-09	0.0774687	0.0444998	0.832926	1	HomC
YWHAH	3.04014670777031e-09	0.0771606	0.0444405	0.833036	1	HomC
CYCS	3.03374054708509e-09	0.0761875	0.0442534	0.833383	1	HomC
DUSP1	3.03305964718902e-09	0.076084	0.0442335	0.83342	1	HomC
GLUL	3.03126780349402e-09	0.0758115	0.0441813	0.833517	1	HomC
ELL2	3.02726271914715e-09	0.0752018	0.0440646	0.833733	1	HomC
RALBP1	3.02614339934364e-09	0.0750314	0.044032	0.833794	1	HomC
CRIP2	3.02272513833196e-09	0.0745104	0.0439326	0.833979	1	HomC
DKK1	3.02197536369455e-09	0.074396	0.0439108	0.83402	1	HomC
UBE2K	3.02123751038466e-09	0.0742835	0.0438894	0.83406	1	HomC
STC2	3.01872520883176e-09	0.0739001	0.0438164	0.834196	1	HomC
JOSD2	3.00328912144079e-09	0.0715388	0.0433694	0.835031	1	HomC
MGMT	2.99982149258937e-09	0.071007	0.0432693	0.835219	1	HomC
PMEPA1	2.99768687882379e-09	0.0706794	0.0432078	0.835335	1	HomC
SH3BP5	2.99401404707735e-09	0.0701152	0.043102	0.835533	1	HomC
CCNY	2.99314437218711e-09	0.0699815	0.0430769	0.83558	1	HomC
MAPK1IP1L	2.99242314242829e-09	0.0698706	0.0430562	0.83562	1	HomC
VDAC1	2.99040503132071e-09	0.0695603	0.0429981	0.835729	1	HomC
ANXA5	2.98366214222116e-09	0.068522	0.0428044	0.836094	1	HomC
TRAPPC5	2.98325534576335e-09	0.0684593	0.0427928	0.836116	1	HomC
GNG10	2.98305648967353e-09	0.0684287	0.0427871	0.836127	1	HomC
SLC39A1	2.97930831154854e-09	0.0678506	0.0426796	0.83633	1	HomC
PSMC3	2.97356833034515e-09	0.0669642	0.0425153	0.836641	1	HomC
ABI2	2.96354684142168e-09	0.0654132	0.0422292	0.837183	1	HomC
ZNHIT3	2.96040842348822e-09	0.0649265	0.0421398	0.837353	1	HomC
NOL3	2.95996443024666e-09	0.0648577	0.0421272	0.837378	1	HomC
PRKCZ	2.95638528557188e-09	0.0643021	0.0420254	0.837571	1	HomC
SSU72	2.95527023516537e-09	0.064129	0.0419937	0.837632	1	HomC
PDIA6	2.95381015520506e-09	0.0639021	0.0419522	0.837711	1	HomC
OIP5-AS1	2.95343468219504e-09	0.0638438	0.0419415	0.837731	1	HomC
CTSL	2.95280036717147e-09	0.0637452	0.0419235	0.837766	1	HomC
MED21	2.95014251942491e-09	0.0633319	0.0418481	0.83791	1	HomC
NUDCD2	2.94577684919788e-09	0.0626523	0.0417243	0.838146	1	HomC
INHBA	2.9451876157496e-09	0.0625605	0.0417076	0.838178	1	HomC
MOB4	2.93459514559126e-09	0.060908	0.0414082	0.838752	1	HomC
PITHD1	2.93120921726849e-09	0.0603788	0.0413127	0.838936	1	HomC
PGK1	2.93045196758396e-09	0.0602604	0.0412913	0.838977	1	HomC
STAG2	2.92898083460189e-09	0.0600302	0.0412499	0.839056	1	HomC
TKT	2.92657813610533e-09	0.0596541	0.0411822	0.839187	1	HomC
CSNK2B	2.92533001114347e-09	0.0594586	0.0411471	0.839254	1	HomC
AIP	2.92350822960705e-09	0.0591732	0.0410959	0.839353	1	HomC
GLO1	2.91690338458222e-09	0.0581371	0.0409104	0.839711	1	HomC
SUMF2	2.91603051328796e-09	0.058	0.0408859	0.839758	1	HomC
EMC3	2.91529233397865e-09	0.057884	0.0408652	0.839798	1	HomC
GMPR2	2.91327305349246e-09	0.0575668	0.0408086	0.839908	1	HomC
EIF2S3	2.91266964586813e-09	0.0574719	0.0407917	0.83994	1	HomC
ATP5F1C	2.91072450886319e-09	0.057166	0.0407373	0.840046	1	HomC
R3HDM2	2.90988608397998e-09	0.0570341	0.0407138	0.840091	1	HomC
TMEM208	2.90914442220533e-09	0.0569174	0.040693	0.840132	1	HomC
MEA1	2.90669954551266e-09	0.0565326	0.0406247	0.840264	1	HomC
RPS17	2.90441091078662e-09	0.0561721	0.0405607	0.840388	1	HomC
USP1	2.90127692651174e-09	0.055678	0.0404732	0.840558	1	HomC
BMP2	2.89352214685594e-09	0.0544537	0.0402572	0.840979	1	HomC
TPI1	2.88378014636908e-09	0.0529118	0.0399865	0.841507	1	HomC
COMMD3	2.88291989533271e-09	0.0527754	0.0399627	0.841554	1	HomC
AIG1	2.88214141315326e-09	0.052652	0.0399411	0.841596	1	HomC
LMNA	2.88040463370346e-09	0.0523765	0.039893	0.84169	1	HomC
C17orf49	2.88032691388741e-09	0.0523642	0.0398908	0.841694	1	HomC
RARG	2.88024497176281e-09	0.0523512	0.0398886	0.841699	1	HomC
ZNRD1	2.87951673026284e-09	0.0522356	0.0398684	0.841738	1	HomC
AP2S1	2.87855198874422e-09	0.0520825	0.0398417	0.84179	1	HomC
PRPF6	2.87707773358052e-09	0.0518484	0.0398009	0.84187	1	HomC
CSKMT	2.87702479580537e-09	0.05184	0.0397994	0.841873	1	HomC
DHRS3	2.87550035505464e-09	0.0515979	0.0397573	0.841956	1	HomC
SCIN	2.87217465362177e-09	0.0510693	0.0396653	0.842136	1	HomC
ALKBH7	2.86997086588707e-09	0.0507187	0.0396045	0.842256	1	HomC
CDC37	2.86751895528275e-09	0.0503284	0.0395369	0.842389	1	HomC
PRPF8	2.86338400937988e-09	0.0496696	0.0394229	0.842613	1	HomC
GTF2A2	2.86231482785383e-09	0.0494991	0.0393935	0.842671	1	HomC
MRPL17	2.85591920081091e-09	0.0484783	0.0392176	0.843018	1	HomC
XPA	2.85042527873024e-09	0.0475998	0.0390669	0.843316	1	HomC
RSL24D1	2.84993890964083e-09	0.047522	0.0390536	0.843343	1	HomC
CHST3	2.84627645974644e-09	0.0469355	0.0389532	0.843541	1	HomC
HAX1	2.84402219795224e-09	0.0465743	0.0388916	0.843664	1	HomC
NAA20	2.82692152532701e-09	0.043826	0.0384253	0.844592	1	HomC
C1QBP	2.82492828493467e-09	0.0435047	0.0383711	0.8447	1	HomC
TSPAN31	2.82477563937242e-09	0.0434801	0.038367	0.844708	1	HomC
LSM4	2.82254322239228e-09	0.0431201	0.0383063	0.844829	1	HomC
TOMM5	2.82048029746848e-09	0.0427872	0.0382504	0.844941	1	HomC
ELOC	2.8125366932277e-09	0.0415035	0.0380352	0.845372	1	HomC
CFAP97	2.80933112450163e-09	0.0409847	0.0379486	0.845546	1	HomC
C1orf43	2.80809213231948e-09	0.040784	0.0379151	0.845614	1	HomC
HEBP2	2.80771719856968e-09	0.0407233	0.037905	0.845634	1	HomC
LSM1	2.79985473999166e-09	0.0394479	0.037693	0.846061	1	HomC
YPEL3	2.79578894121437e-09	0.0387873	0.0375836	0.846282	1	HomC
BTG2	2.79550339253245e-09	0.0387409	0.0375759	0.846297	1	HomC
XRN2	2.7940405828795e-09	0.038503	0.0375366	0.846377	1	HomC
EMC7	2.79001371858761e-09	0.0378475	0.0374285	0.846595	1	HomC
CALM3	2.78230596067724e-09	0.0365908	0.037222	0.847014	1	HomC
SRSF8	2.77751824532373e-09	0.0358088	0.037094	0.847274	1	HomC
COA4	2.77699881046975e-09	0.0357238	0.0370801	0.847302	1	HomC
ADI1	2.77412364518193e-09	0.0352536	0.0370034	0.847458	1	HomC
MRPL43	2.7703077485206e-09	0.0346289	0.0369016	0.847665	1	HomC
PLAAT3	2.77001829805823e-09	0.0345814	0.0368939	0.847681	1	HomC
FMC1	2.76705031752982e-09	0.034095	0.0368149	0.847842	1	HomC
CHCHD1	2.7664549868811e-09	0.0339974	0.0367991	0.847875	1	HomC
METRN	2.76607413882403e-09	0.0339349	0.0367889	0.847895	1	HomC
RTF2	2.75726822227235e-09	0.0324887	0.0365551	0.848374	1	HomC
SDHC	2.75445143454422e-09	0.0320253	0.0364804	0.848527	1	HomC
ANXA11	2.75383573591813e-09	0.0319239	0.0364641	0.84856	1	HomC
CITED2	2.75336121289858e-09	0.0318458	0.0364515	0.848586	1	HomC
PTPRE	2.75213908112871e-09	0.0316445	0.0364192	0.848652	1	HomC
CHPT1	2.7517635568007e-09	0.0315827	0.0364093	0.848673	1	HomC
PSENEN	2.74958777794485e-09	0.0312242	0.0363517	0.848791	1	HomC
HUWE1	2.74760603261918e-09	0.0308974	0.0362993	0.848899	1	HomC
TPD52L1	2.74657694307494e-09	0.0307277	0.0362721	0.848955	1	HomC
COPRS	2.74651877556614e-09	0.0307181	0.0362706	0.848958	1	HomC
ZNF395	2.74133427599103e-09	0.0298621	0.0361338	0.849239	1	HomC
MRPS16	2.7409425020249e-09	0.0297974	0.0361235	0.849261	1	HomC
RAD23A	2.74017866683095e-09	0.0296711	0.0361033	0.849302	1	HomC
AP3S1	2.73889708866148e-09	0.0294593	0.0360696	0.849372	1	HomC
RFNG	2.73433809410533e-09	0.0287049	0.0359496	0.84962	1	HomC
M6PR	2.73384351371988e-09	0.028623	0.0359366	0.849647	1	HomC
TIAL1	2.73305245376609e-09	0.028492	0.0359158	0.849689	1	HomC
NPC2	2.7280710987852e-09	0.0276662	0.035785	0.84996	1	HomC
MSRB2	2.7268821875912e-09	0.0274689	0.0357538	0.850025	1	HomC
ODC1	2.71874224782956e-09	0.0261164	0.0355407	0.850467	1	HomC
NDUFA10	2.71752182177639e-09	0.0259134	0.0355088	0.850534	1	HomC
NDUFAF3	2.71025450988979e-09	0.0247026	0.0353191	0.850929	1	HomC
EIF2AK1	2.70753575229353e-09	0.0242489	0.0352483	0.851076	1	HomC
RBIS	2.70719406032562e-09	0.0241919	0.0352394	0.851095	1	HomC
EIF4A1	2.70411052300001e-09	0.0236769	0.0351592	0.851263	1	HomC
DCTN3	2.70213210547511e-09	0.0233462	0.0351077	0.85137	1	HomC
COMT	2.7006993708855e-09	0.0231066	0.0350705	0.851448	1	HomC
ZFP91	2.69994326742856e-09	0.0229801	0.0350509	0.851489	1	HomC
CCT7	2.69975234019093e-09	0.0229481	0.0350459	0.851499	1	HomC
COA3	2.69263481581684e-09	0.0217559	0.0348614	0.851886	1	HomC
HDDC2	2.68969054122071e-09	0.021262	0.0347852	0.852047	1	HomC
CCT8	2.68901805102545e-09	0.0211491	0.0347678	0.852083	1	HomC
SND1	2.6881284673244e-09	0.0209997	0.0347448	0.852131	1	HomC
MRPL22	2.68268802905656e-09	0.0200854	0.0346043	0.852427	1	HomC
TYW3	2.68066114739096e-09	0.0197444	0.034552	0.852538	1	HomC
RAN	2.68029504156068e-09	0.0196828	0.0345426	0.852557	1	HomC
AK2	2.67992636714523e-09	0.0196207	0.0345331	0.852577	1	HomC
WBP2	2.67842245766788e-09	0.0193675	0.0344943	0.852659	1	HomC
NOP10	2.67642687483964e-09	0.0190313	0.0344429	0.852768	1	HomC
BAZ1B	2.6759175459833e-09	0.0189455	0.0344298	0.852795	1	HomC
GFPT1	2.6752614276939e-09	0.0188349	0.034413	0.852831	1	HomC
COPZ1	2.67310354084227e-09	0.018471	0.0343575	0.852949	1	HomC
PKIG	2.6707016894968e-09	0.0180657	0.0342957	0.853079	1	HomC
POLR2L	2.67006754958452e-09	0.0179586	0.0342795	0.853114	1	HomC
ZFAND6	2.6672603239893e-09	0.0174844	0.0342074	0.853266	1	HomC
BTG3	2.6667362363457e-09	0.0173958	0.034194	0.853295	1	HomC
MGAT1	2.66455424851854e-09	0.0170269	0.034138	0.853413	1	HomC
KANSL1L	2.66292608763594e-09	0.0167514	0.0340963	0.853502	1	HomC
TXNDC12	2.65772789400358e-09	0.0158711	0.0339634	0.853785	1	HomC
NDUFB9	2.65640505726557e-09	0.0156468	0.0339296	0.853857	1	HomC
RPP21	2.65525785099205e-09	0.0154523	0.0339003	0.853919	1	HomC
MRPL41	2.65413543623817e-09	0.0152618	0.0338716	0.85398	1	HomC
MRPS24	2.65019012440396e-09	0.014592	0.033771	0.854195	1	HomC
MLEC	2.64460627723974e-09	0.0136425	0.0336288	0.854499	1	HomC
BBIP1	2.64228896691963e-09	0.013248	0.0335699	0.854625	1	HomC
IER3	2.64206127518989e-09	0.0132092	0.0335641	0.854637	1	HomC
CCDC107	2.63995403424928e-09	0.0128502	0.0335106	0.854752	1	HomC
SUMO2	2.63854698598347e-09	0.0126104	0.0334749	0.854828	1	HomC
PDCD6	2.63773027278604e-09	0.0124711	0.0334542	0.854873	1	HomC
TMEM14B	2.63436330713986e-09	0.0118965	0.0333688	0.855056	1	HomC
CSRP1	2.63363155277936e-09	0.0117716	0.0333503	0.855096	1	HomC
CCNL2	2.63352748600356e-09	0.0117538	0.0333476	0.855101	1	HomC
TNFRSF1A	2.63249665789073e-09	0.0115778	0.0333215	0.855157	1	HomC
AFTPH	2.62785384140425e-09	0.0107841	0.0332041	0.85541	1	HomC
CYBA	2.62596403413138e-09	0.0104607	0.0331564	0.855513	1	HomC
MED4	2.62514330726311e-09	0.0103202	0.0331357	0.855558	1	HomC
POLR2J	2.62493736989219e-09	0.0102849	0.0331305	0.855569	1	HomC
LNPEP	2.62362500485908e-09	0.0100601	0.0330973	0.85564	1	HomC
FAM107B	2.62320893138726e-09	0.00998886	0.0330868	0.855663	1	HomC
UBE2B	2.62295250739115e-09	0.00994492	0.0330804	0.855677	1	HomC
SOD1	2.62247113781034e-09	0.00986244	0.0330682	0.855703	1	HomC
SLC5A3	2.62234050210099e-09	0.00984005	0.0330649	0.85571	1	HomC
ZFAND1	2.62184226587806e-09	0.00975466	0.0330524	0.855737	1	HomC
POLR3GL	2.62047523922398e-09	0.00952031	0.0330179	0.855812	1	HomC
ISCU	2.61972221502145e-09	0.00939117	0.0329989	0.855853	1	HomC
EIF4B	2.61923598379459e-09	0.00930777	0.0329867	0.855879	1	HomC
CAPNS1	2.61893108928441e-09	0.00925547	0.032979	0.855896	1	HomC
GUK1	2.61454210482344e-09	0.008502	0.0328686	0.856135	1	HomC
H3F3B	2.6138376189031e-09	0.00838096	0.0328509	0.856173	1	HomC
RERE	2.61008772986876e-09	0.00773624	0.0327567	0.856377	1	HomC
UGP2	2.60982900795134e-09	0.00769173	0.0327502	0.856391	1	HomC
LINC01116	2.6091237497048e-09	0.00757038	0.0327325	0.856429	1	HomC
RNPS1	2.60449848109771e-09	0.00677386	0.0326165	0.856681	1	HomC
NDUFA8	2.60330301867666e-09	0.0065678	0.0325866	0.856746	1	HomC
LITAF	2.60146637765984e-09	0.00625107	0.0325406	0.856846	1	HomC
ID1	2.59836003376155e-09	0.00571496	0.032463	0.857015	1	HomC
RILPL2	2.59555146745586e-09	0.00522979	0.0323928	0.857168	1	HomC
SPOP	2.59433201213464e-09	0.005019	0.0323624	0.857235	1	HomC
SNRPF	2.59097719574067e-09	0.00443867	0.0322787	0.857417	1	HomC
HPF1	2.59071199535618e-09	0.00439277	0.0322721	0.857432	1	HomC
NDUFS2	2.58875831689726e-09	0.00405451	0.0322235	0.857538	1	HomC
RPL31	2.58677550313471e-09	0.00371098	0.0321741	0.857646	1	HomC
PSMG2	2.5862801524141e-09	0.00362513	0.0321618	0.857673	1	HomC
OFD1	2.58468774511542e-09	0.00334904	0.0321222	0.85776	1	HomC
TMEM243	2.58345543828868e-09	0.00313529	0.0320916	0.857827	1	HomC
ATP5MPL	2.58138308583617e-09	0.00277565	0.0320401	0.85794	1	HomC
PCBP1	2.58081065502324e-09	0.00267626	0.0320259	0.857971	1	HomC
TMEM230	2.57783264623356e-09	0.00215893	0.0319521	0.858133	1	HomC
C18orf32	2.57665559343628e-09	0.00195432	0.0319229	0.858197	1	HomC
VPS28	2.57425448492789e-09	0.00153669	0.0318634	0.858328	1	HomC
UQCRC2	2.57279739716444e-09	0.0012831	0.0318274	0.858407	1	HomC
TBX15	2.57107538135001e-09	0.000983255	0.0317848	0.858501	1	HomC
LRP10	2.56751501310396e-09	0.000362776	0.0316968	0.858695	1	HomC
CD151	2.56603148061923e-09	0.000104026	0.0316602	0.858776	1	HomC
CAMLG	2.56411893510063e-09	-0.000229731	0.031613	0.85888	1	HomC
COPS6	2.5637886690555e-09	-0.000287386	0.0316049	0.858898	1	HomC
KMT5A	2.56318895322247e-09	-0.000392095	0.0315901	0.85893	1	HomC
BUD23	2.56096948234158e-09	-0.000779786	0.0315354	0.859051	1	HomC
JADE1	2.56095314541714e-09	-0.000782641	0.031535	0.859052	1	HomC
POLD4	2.55509068128193e-09	-0.00180801	0.0313908	0.859371	1	HomC
SETD5	2.5518317087759e-09	-0.00237886	0.0313108	0.859549	1	HomC
MTCH1	2.55155281106297e-09	-0.00242774	0.0313039	0.859564	1	HomC
SUPT16H	2.54780514101247e-09	-0.00308499	0.031212	0.859768	1	HomC
COX6A1	2.54638225665945e-09	-0.00333473	0.0311772	0.859846	1	HomC
CWC15	2.54495844976505e-09	-0.00358476	0.0311423	0.859923	1	HomC
CEBPB	2.54405840499951e-09	-0.00374287	0.0311203	0.859972	1	HomC
TALDO1	2.54248690051585e-09	-0.00401904	0.0310819	0.860058	1	HomC
EFEMP1	2.54223365743782e-09	-0.00406356	0.0310757	0.860072	1	HomC
PRDX3	2.54146329413693e-09	-0.004199	0.0310568	0.860114	1	HomC
RTN4	2.53949362213489e-09	-0.00454546	0.0310087	0.860221	1	HomC
CDC26	2.53677976977468e-09	-0.00502318	0.0309425	0.860369	1	HomC
HOXD8	2.53461552999227e-09	-0.00540445	0.0308897	0.860487	1	HomC
ECHS1	2.53377339061866e-09	-0.00555288	0.0308692	0.860533	1	HomC
SAP18	2.53340545047003e-09	-0.00561775	0.0308602	0.860553	1	HomC
DDOST	2.53226768507206e-09	-0.00581837	0.0308325	0.860615	1	HomC
MZT2A	2.53125537160157e-09	-0.00599694	0.0308079	0.86067	1	HomC
ARFGAP3	2.52618782334642e-09	-0.00689171	0.0306846	0.860946	1	HomC
COPB2	2.52017023168912e-09	-0.00795614	0.0305386	0.861274	1	HomC
CLTB	2.51860814335631e-09	-0.0082328	0.0305008	0.861359	1	HomC
C2orf74	2.51799244365693e-09	-0.00834188	0.0304859	0.861392	1	HomC
NDUFS4	2.51663959210768e-09	-0.00858164	0.0304531	0.861466	1	HomC
LSM2	2.51522955286915e-09	-0.00883165	0.030419	0.861543	1	HomC
PIGP	2.51302927021901e-09	-0.009222	0.0303658	0.861663	1	HomC
CHURC1	2.51223430898615e-09	-0.00936311	0.0303466	0.861706	1	HomC
CD59	2.5096462417766e-09	-0.00982274	0.0302841	0.861847	1	HomC
EPAS1	2.50524790655245e-09	-0.0106048	0.030178	0.862087	1	HomC
CNIH1	2.50450238964941e-09	-0.0107374	0.0301601	0.862128	1	HomC
LSM8	2.50433021392776e-09	-0.0107681	0.0301559	0.862137	1	HomC
LSM10	2.50276931212822e-09	-0.0110459	0.0301183	0.862222	1	HomC
FRMD4B	2.50050293581855e-09	-0.0114497	0.0300638	0.862345	1	HomC
ANAPC11	2.49986430275712e-09	-0.0115635	0.0300485	0.86238	1	HomC
NET1	2.49807059833233e-09	-0.0118833	0.0300054	0.862478	1	HomC
C12orf57	2.49776238287659e-09	-0.0119383	0.029998	0.862495	1	HomC
PSMD9	2.49419618840246e-09	-0.0125747	0.0299124	0.862689	1	HomC
AOPEP	2.49350405856466e-09	-0.0126983	0.0298958	0.862727	1	HomC
BORCS7	2.48914520167646e-09	-0.0134775	0.0297913	0.862965	1	HomC
S100A10	2.4887904570417e-09	-0.0135409	0.0297828	0.862984	1	HomC
GNAI2	2.487766829764e-09	-0.0137241	0.0297584	0.86304	1	HomC
CD99	2.48402687275825e-09	-0.0143938	0.0296689	0.863244	1	HomC
ARF1	2.47768374764765e-09	-0.0155315	0.0295176	0.863589	1	HomC
NRN1	2.47648797481642e-09	-0.0157462	0.0294891	0.863655	1	HomC
MRPL57	2.47570087073275e-09	-0.0158876	0.0294704	0.863697	1	HomC
SRP72	2.47430369908152e-09	-0.0161387	0.0294371	0.863774	1	HomC
MED8	2.47389222520719e-09	-0.0162127	0.0294273	0.863796	1	HomC
MGP	2.46696798509392e-09	-0.017459	0.0292628	0.864174	1	HomC
ERP29	2.46522139532747e-09	-0.0177738	0.0292214	0.864269	1	HomC
SLAIN2	2.46399947943564e-09	-0.0179941	0.0291925	0.864335	1	HomC
DLG1	2.46351356373752e-09	-0.0180818	0.0291809	0.864362	1	HomC
CALU	2.46297974543924e-09	-0.0181781	0.0291683	0.864391	1	HomC
CENPC	2.46223683172668e-09	-0.0183121	0.0291507	0.864432	1	HomC
SNRPE	2.46132187166869e-09	-0.0184773	0.0291291	0.864481	1	HomC
FAM50A	2.46129193710297e-09	-0.0184827	0.0291283	0.864483	1	HomC
USP15	2.46071921145337e-09	-0.0185861	0.0291148	0.864514	1	HomC
SP100	2.46020194888208e-09	-0.0186795	0.0291025	0.864542	1	HomC
FOXC2	2.45962485927049e-09	-0.0187838	0.0290889	0.864574	1	HomC
ARL2	2.45912130208569e-09	-0.0188747	0.029077	0.864601	1	HomC
CLEC11A	2.45561793169627e-09	-0.019508	0.0289942	0.864792	1	HomC
ELF2	2.45344851640501e-09	-0.0199006	0.028943	0.864911	1	HomC
PSMG4	2.44962818789027e-09	-0.0205925	0.0288529	0.865119	1	HomC
LNPK	2.44895202114214e-09	-0.0207151	0.028837	0.865156	1	HomC
TIMM8B	2.44772405506416e-09	-0.0209377	0.0288081	0.865223	1	HomC
TAOK1	2.44342803164663e-09	-0.0217174	0.0287071	0.865457	1	HomC
CHCHD10	2.44130146107379e-09	-0.0221038	0.0286571	0.865573	1	HomC
LAMTOR4	2.43818019640528e-09	-0.0226714	0.0285839	0.865743	1	HomC
YIPF3	2.43768156284913e-09	-0.0227621	0.0285722	0.865771	1	HomC
CALM2	2.43526450668644e-09	-0.0232021	0.0285156	0.865902	1	HomC
RAB7A	2.43192193916455e-09	-0.0238112	0.0284373	0.866085	1	HomC
FKBP14	2.42782916764744e-09	-0.0245579	0.0283417	0.866308	1	HomC
RNF217	2.42509855490124e-09	-0.0250567	0.028278	0.866457	1	HomC
PPA1	2.42509652749494e-09	-0.0250571	0.0282779	0.866457	1	HomC
ANXA7	2.42448184837716e-09	-0.0251694	0.0282636	0.866491	1	HomC
NCK2	2.42045253445368e-09	-0.0259064	0.0281697	0.86671	1	HomC
NARS	2.40767720483232e-09	-0.0282498	0.0278731	0.867407	1	HomC
PTGES3	2.40114966157823e-09	-0.0294511	0.0277222	0.867764	1	HomC
TMCO3	2.39782777951088e-09	-0.0300635	0.0276456	0.867945	1	HomC
VAPA	2.39759674198118e-09	-0.0301061	0.0276402	0.867957	1	HomC
PAIP2	2.39541639479231e-09	-0.0305085	0.02759	0.868076	1	HomC
TMEM165	2.39436217118115e-09	-0.0307031	0.0275657	0.868134	1	HomC
GADD45GIP1	2.3903023678903e-09	-0.0314534	0.0274723	0.868355	1	HomC
PSMC1	2.39029975679658e-09	-0.0314538	0.0274723	0.868356	1	HomC
ARPC1B	2.38996711779499e-09	-0.0315154	0.0274646	0.868374	1	HomC
MRPS21	2.38615987176167e-09	-0.03222	0.0273772	0.868582	1	HomC
AL627171.2	2.38527272888978e-09	-0.0323843	0.0273568	0.86863	1	HomC
EBLN3P	2.38393878224454e-09	-0.0326315	0.0273262	0.868703	1	HomC
IMPDH2	2.38366339278069e-09	-0.0326825	0.0273199	0.868718	1	HomC
TPM3	2.38012970231615e-09	-0.0333379	0.027239	0.868911	1	HomC
MRPL20	2.37897281138897e-09	-0.0335526	0.0272125	0.868974	1	HomC
SYAP1	2.37853962913486e-09	-0.0336331	0.0272026	0.868997	1	HomC
H1F0	2.37637123346773e-09	-0.0340358	0.027153	0.869116	1	HomC
NDUFA4L2	2.37548951665894e-09	-0.0341997	0.0271329	0.869164	1	HomC
COX14	2.37105996805786e-09	-0.0350237	0.0270318	0.869406	1	HomC
HECTD2	2.37102313575019e-09	-0.0350305	0.0270309	0.869408	1	HomC
ARL2BP	2.37075455431558e-09	-0.0350805	0.0270248	0.869422	1	HomC
PRDX2	2.37035906796441e-09	-0.0351542	0.0270158	0.869444	1	HomC
GTF2H5	2.37022166378149e-09	-0.0351798	0.0270127	0.869451	1	HomC
SMAD7	2.370121768129e-09	-0.0351984	0.0270104	0.869457	1	HomC
DHX29	2.36792088408669e-09	-0.0356084	0.0269602	0.869577	1	HomC
TMEM219	2.36666571670034e-09	-0.0358423	0.0269317	0.869646	1	HomC
C9orf16	2.36480714903517e-09	-0.036189	0.0268894	0.869747	1	HomC
ZNF706	2.36444391532674e-09	-0.0362567	0.0268811	0.869767	1	HomC
POLR2I	2.36420562182605e-09	-0.0363012	0.0268757	0.86978	1	HomC
WDR33	2.35395043720754e-09	-0.0382183	0.0266431	0.87034	1	HomC
CHD2	2.35088799775161e-09	-0.0387921	0.0265738	0.870507	1	HomC
APPL1	2.34886834316419e-09	-0.0391709	0.0265281	0.870617	1	HomC
GANAB	2.34865986409877e-09	-0.03921	0.0265234	0.870629	1	HomC
SCAND1	2.34758955300458e-09	-0.0394108	0.0264993	0.870687	1	HomC
BCL7C	2.34715692401127e-09	-0.0394921	0.0264895	0.870711	1	HomC
COX7A1	2.3437411110357e-09	-0.0401336	0.0264125	0.870897	1	HomC
MARCH6	2.34369811813709e-09	-0.0401417	0.0264115	0.870899	1	HomC
PTPA	2.3384705328452e-09	-0.0411251	0.0262938	0.871185	1	HomC
SRP14	2.3383866193349e-09	-0.0411409	0.0262919	0.871189	1	HomC
EFEMP2	2.33560705509291e-09	-0.0416646	0.0262294	0.871341	1	HomC
OXR1	2.33243684193294e-09	-0.0422624	0.0261583	0.871514	1	HomC
RAB5C	2.32969207409917e-09	-0.0427806	0.0260968	0.871664	1	HomC
CNIH4	2.3296036598501e-09	-0.0427973	0.0260948	0.871669	1	HomC
TMA16	2.32875217158654e-09	-0.0429581	0.0260757	0.871716	1	HomC
NAA38	2.32519516318322e-09	-0.0436306	0.0259961	0.87191	1	HomC
TMX1	2.32298193490371e-09	-0.0440495	0.0259466	0.872031	1	HomC
GPAA1	2.32291821199862e-09	-0.0440615	0.0259452	0.872034	1	HomC
THUMPD1	2.31681950576119e-09	-0.0452174	0.0258092	0.872367	1	HomC
HNRNPH1	2.3155237711158e-09	-0.0454633	0.0257803	0.872438	1	HomC
REEP3	2.31528501725928e-09	-0.0455087	0.025775	0.872451	1	HomC
SNU13	2.31151131816729e-09	-0.0462255	0.025691	0.872657	1	HomC
CLN5	2.30786390136271e-09	-0.0469193	0.02561	0.872856	1	HomC
MRPL55	2.30505114962101e-09	-0.047455	0.0255476	0.87301	1	HomC
GORASP2	2.29561109431217e-09	-0.0492566	0.0253388	0.873526	1	HomC
TMED2	2.29407483358201e-09	-0.0495504	0.0253049	0.87361	1	HomC
RNF216	2.28966665325389e-09	-0.0503943	0.0252077	0.87385	1	HomC
TUSC3	2.28930864376569e-09	-0.0504629	0.0251999	0.87387	1	HomC
FBXO9	2.28324501269168e-09	-0.051626	0.0250665	0.874201	1	HomC
LSM5	2.28301506573291e-09	-0.0516701	0.0250615	0.874214	1	HomC
RWDD1	2.27975791614138e-09	-0.052296	0.02499	0.874392	1	HomC
VASN	2.27780958037269e-09	-0.0526708	0.0249473	0.874498	1	HomC
TAF10	2.27686247124115e-09	-0.052853	0.0249266	0.87455	1	HomC
SEPTIN10	2.2763986341649e-09	-0.0529423	0.0249164	0.874575	1	HomC
IBTK	2.27472416746442e-09	-0.0532647	0.0248798	0.874667	1	HomC
REEP5	2.27081429172481e-09	-0.0540184	0.0247944	0.874881	1	HomC
PSMA4	2.26976619271723e-09	-0.0542206	0.0247715	0.874938	1	HomC
P4HB	2.26965101631944e-09	-0.0542428	0.024769	0.874944	1	HomC
ARL14EP	2.26883760469696e-09	-0.0543998	0.0247512	0.874989	1	HomC
ATP5F1B	2.26220500713746e-09	-0.0556816	0.0246067	0.875351	1	HomC
YTHDC1	2.25901958152823e-09	-0.0562983	0.0245375	0.875525	1	HomC
IL1R1	2.25765533470786e-09	-0.0565627	0.0245078	0.8756	1	HomC
ENO1	2.25449360287408e-09	-0.0571758	0.0244392	0.875773	1	HomC
PSMA5	2.25102912537005e-09	-0.0578485	0.0243642	0.875962	1	HomC
ASAP2	2.2476639330944e-09	-0.0585027	0.0242914	0.876146	1	HomC
TCTN1	2.24613597166536e-09	-0.0588	0.0242584	0.876229	1	HomC
AP2B1	2.24457332979231e-09	-0.0591042	0.0242246	0.876315	1	HomC
PPCS	2.24395726903819e-09	-0.0592242	0.0242113	0.876348	1	HomC
RPL23	2.24250933586261e-09	-0.0595063	0.0241801	0.876428	1	HomC
PDCD10	2.24219672891052e-09	-0.0595672	0.0241734	0.876445	1	HomC
SMG1	2.23969896739598e-09	-0.0600543	0.0241195	0.876581	1	HomC
GDI2	2.23692125845098e-09	-0.0605964	0.0240597	0.876733	1	HomC
FAM229B	2.23294523596e-09	-0.0613735	0.0239743	0.87695	1	HomC
HSPG2	2.23105423076071e-09	-0.0617434	0.0239337	0.877054	1	HomC
LVRN	2.23010265118222e-09	-0.0619297	0.0239133	0.877106	1	HomC
FXR1	2.22441216070675e-09	-0.0630449	0.0237914	0.877417	1	HomC
BRK1	2.22317195951981e-09	-0.0632883	0.0237649	0.877485	1	HomC
SLC38A1	2.22111079393483e-09	-0.063693	0.0237208	0.877597	1	HomC
RO60	2.22033067305401e-09	-0.0638463	0.0237042	0.87764	1	HomC
RNASEK	2.21332542516608e-09	-0.0652245	0.0235548	0.878023	1	HomC
NUCB1	2.21164937049581e-09	-0.0655548	0.0235192	0.878115	1	HomC
CDC5L	2.20955765786779e-09	-0.0659673	0.0234747	0.878229	1	HomC
TARDBP	2.20818418050239e-09	-0.0662383	0.0234455	0.878304	1	HomC
TRIP12	2.20684246151609e-09	-0.0665032	0.023417	0.878378	1	HomC
CDC42SE1	2.20353391381537e-09	-0.0671569	0.0233469	0.878558	1	HomC
ZBTB21	2.2033041958755e-09	-0.0672024	0.023342	0.878571	1	HomC
PDK3	2.20105082797959e-09	-0.0676481	0.0232943	0.878694	1	HomC
TARSL2	2.19993575048255e-09	-0.0678688	0.0232707	0.878755	1	HomC
STK24	2.1979220320778e-09	-0.0682677	0.0232281	0.878865	1	HomC
TMEM47	2.19680771545437e-09	-0.0684885	0.0232046	0.878926	1	HomC
NDUFC1	2.19576906687612e-09	-0.0686944	0.0231826	0.878983	1	HomC
MON2	2.19559845205728e-09	-0.0687282	0.023179	0.878992	1	HomC
HSPA9	2.19383945838108e-09	-0.0690772	0.0231419	0.879089	1	HomC
ZNF704	2.19373777173542e-09	-0.0690973	0.0231398	0.879094	1	HomC
AGPAT4	2.19228179788065e-09	-0.0693864	0.0231091	0.879174	1	HomC
RNF187	2.18959349115061e-09	-0.0699204	0.0230524	0.879321	1	HomC
RNF168	2.18909051990271e-09	-0.0700204	0.0230418	0.879348	1	HomC
TMEM35B	2.18768313697375e-09	-0.0703002	0.0230122	0.879425	1	HomC
PID1	2.17864226996438e-09	-0.0721014	0.0228224	0.87992	1	HomC
UGGT2	2.17855611805747e-09	-0.0721186	0.0228206	0.879925	1	HomC
CD81	2.17780363959851e-09	-0.0722688	0.0228048	0.879966	1	HomC
RBL2	2.17631620362948e-09	-0.0725659	0.0227737	0.880047	1	HomC
AC068888.1	2.17601505467259e-09	-0.072626	0.0227674	0.880064	1	HomC
ZNF302	2.17528377449422e-09	-0.0727721	0.0227521	0.880104	1	HomC
POGZ	2.16772291086367e-09	-0.0742851	0.0225942	0.880517	1	HomC
CDC42	2.16697955930831e-09	-0.0744341	0.0225787	0.880558	1	HomC
SNRNP70	2.16659460579732e-09	-0.0745113	0.0225707	0.880579	1	HomC
NFATC2	2.16405168125003e-09	-0.0750213	0.0225177	0.880718	1	HomC
SMARCC2	2.15481600024178e-09	-0.076878	0.0223259	0.881223	1	HomC
LAMP2	2.15223649906634e-09	-0.0773977	0.0222725	0.881364	1	HomC
TPBG	2.14939962630783e-09	-0.0779699	0.0222139	0.88152	1	HomC
SYNM	2.1448755467762e-09	-0.0788836	0.0221204	0.881767	1	HomC
GALNT1	2.14397045614629e-09	-0.0790666	0.0221018	0.881817	1	HomC
CEP57	2.13938349887534e-09	-0.079995	0.0220073	0.882068	1	HomC
ATP2B1-AS1	2.13755580413379e-09	-0.0803654	0.0219697	0.882168	1	HomC
[truncated: 1,002 more rows]

## Sheet: HTC_Full_Results
gene	distance	Z	FC	p.value	p.adj	Group
CASP8	1.04150838848146e-05	7.26338	57140.4	0	0	HTC
CDKN1A	1.67327723156617e-06	5.26668	1474.87	1.13635098543487e-322	1.23555936711979e-319	HTC
TNFRSF12A	1.67316549677825e-06	5.26662	1474.67	1.23516411460312e-322	1.23555936711979e-319	HTC
XIST	5.18249936093468e-08	2.3911	1.4148	0.234261	1	HTC
DDR2	3.74380863524811e-08	2.17235	0.73832	0.390199	1	HTC
DDX17	3.48743889002119e-08	2.12563	0.640665	0.42347	1	HTC
COL27A1	3.42551270392899e-08	2.11388	0.618114	0.431749	1	HTC
FBN1	3.37027795537563e-08	2.10324	0.598341	0.439212	1	HTC
MIR99AHG	3.35026890966565e-08	2.09935	0.591258	0.441933	1	HTC
NEAT1	3.20711910837607e-08	2.07088	0.541811	0.461683	1	HTC
DST	3.15976444855797e-08	2.06122	0.525929	0.468323	1	HTC
NFIA	3.04462335274493e-08	2.03716	0.488298	0.484688	1	HTC
LINC00632	2.86061510559277e-08	1.99697	0.431059	0.51147	1	HTC
MALAT1	2.85799726568798e-08	1.99638	0.43027	0.511856	1	HTC
FTX	2.85510225866834e-08	1.99573	0.429399	0.512284	1	HTC
GTF2I	2.83546159872237e-08	1.9913	0.423511	0.51519	1	HTC
LRP1	2.81131295555496e-08	1.98581	0.416328	0.518775	1	HTC
ZBTB20	2.78079200032213e-08	1.97881	0.407338	0.523324	1	HTC
COL11A1	2.69736823002441e-08	1.95933	0.383264	0.535862	1	HTC
COL11A2	2.62048069930354e-08	1.94089	0.361726	0.547549	1	HTC
COLEC12	2.61384100234102e-08	1.93928	0.359895	0.548564	1	HTC
EPB41L2	2.6045037922936e-08	1.937	0.357328	0.549994	1	HTC
CPAMD8	2.4763283552054e-08	1.90498	0.323023	0.569796	1	HTC
SOX5	2.46939716163417e-08	1.9032	0.321218	0.570877	1	HTC
ITIH5	2.42437821056838e-08	1.89158	0.309612	0.577918	1	HTC
SYNE1	2.40089663156161e-08	1.88543	0.303644	0.581607	1	HTC
GOLGB1	2.36392220851833e-08	1.87565	0.294364	0.587438	1	HTC
SNHG14	2.35519261013004e-08	1.87332	0.292193	0.588818	1	HTC
PDE4D	2.35473625855591e-08	1.8732	0.29208	0.588891	1	HTC
PLXDC2	2.30330736034381e-08	1.85932	0.279461	0.597055	1	HTC
GOLGA4	2.2700096135756e-08	1.85018	0.271439	0.602368	1	HTC
PSAP	2.26654822222865e-08	1.84923	0.270612	0.602921	1	HTC
ATRX	2.24341498630145e-08	1.8428	0.265117	0.606627	1	HTC
AHNAK	2.20634177274968e-08	1.83237	0.256427	0.612586	1	HTC
GPC6	2.19520806802275e-08	1.82921	0.253845	0.61438	1	HTC
NFIX	2.18213306898575e-08	1.82548	0.25083	0.616491	1	HTC
CRISPLD1	2.1462948160855e-08	1.81515	0.242659	0.622292	1	HTC
TRPS1	2.14389735280052e-08	1.81445	0.242117	0.622681	1	HTC
ITSN1	2.12053001394719e-08	1.80763	0.236868	0.626477	1	HTC
ZNF207	2.09118744329807e-08	1.79896	0.230358	0.631258	1	HTC
KMT2A	2.05015066374182e-08	1.78666	0.221406	0.637971	1	HTC
SPARC	2.04087374184292e-08	1.78384	0.219407	0.639492	1	HTC
TTC3	2.03839083548347e-08	1.78309	0.218873	0.6399	1	HTC
LTBP1	2.03753628605253e-08	1.78283	0.21869	0.64004	1	HTC
FSTL1	2.00378966723574e-08	1.77249	0.211506	0.64559	1	HTC
COL5A2	2.00246147296263e-08	1.77208	0.211225	0.645809	1	HTC
GLI3	2.00085753507038e-08	1.77158	0.210887	0.646073	1	HTC
EDIL3	1.99679242820725e-08	1.77032	0.210031	0.646743	1	HTC
ELL2	1.98548463020244e-08	1.76681	0.207659	0.648608	1	HTC
COL2A1	1.98487855507037e-08	1.76662	0.207532	0.648709	1	HTC
MT-ND2	1.9754519639109e-08	1.76368	0.205566	0.650265	1	HTC
MT1G	1.97261695348289e-08	1.76279	0.204976	0.650734	1	HTC
NORAD	1.95030794777737e-08	1.75577	0.200366	0.654426	1	HTC
SDC3	1.95029431312891e-08	1.75577	0.200363	0.654428	1	HTC
ENPP1	1.94453736932089e-08	1.75394	0.199182	0.655382	1	HTC
COL3A1	1.93911837036471e-08	1.75222	0.198073	0.65628	1	HTC
ASH1L	1.92437919033533e-08	1.74752	0.195074	0.658727	1	HTC
BGN	1.92380812864115e-08	1.74734	0.194958	0.658822	1	HTC
NFIB	1.90733818957031e-08	1.74204	0.191634	0.66156	1	HTC
SEMA3E	1.90704225232112e-08	1.74195	0.191575	0.661609	1	HTC
ACAN	1.9009060919846e-08	1.73996	0.190344	0.662631	1	HTC
VIT	1.88943018829534e-08	1.73624	0.188053	0.664542	1	HTC
TCF4	1.8712867714147e-08	1.73031	0.184458	0.667569	1	HTC
AKAP9	1.85694127767122e-08	1.72558	0.181641	0.669967	1	HTC
RBM25	1.82910262734265e-08	1.71632	0.176236	0.674628	1	HTC
TNRC6A	1.82754181532611e-08	1.7158	0.175935	0.67489	1	HTC
NKTR	1.81602974024316e-08	1.71193	0.173725	0.676822	1	HTC
MT-ATP6	1.81438480035787e-08	1.71137	0.173411	0.677098	1	HTC
GOLIM4	1.81185248872407e-08	1.71052	0.172927	0.677523	1	HTC
SERTAD4	1.79699065881419e-08	1.70548	0.170102	0.680021	1	HTC
ITPR2	1.77504798231621e-08	1.69797	0.165973	0.683716	1	HTC
CRIM1	1.77444129565364e-08	1.69776	0.16586	0.683818	1	HTC
ITGA10	1.75984636303391e-08	1.69272	0.163143	0.68628	1	HTC
SIPA1L1	1.75872940295946e-08	1.69233	0.162935	0.686468	1	HTC
SCARA3	1.75867598156778e-08	1.69231	0.162926	0.686477	1	HTC
CKAP4	1.74858936372338e-08	1.6888	0.161062	0.688181	1	HTC
IL6ST	1.74597230792323e-08	1.68789	0.16058	0.688623	1	HTC
SCAF11	1.73517962656953e-08	1.68411	0.158601	0.690448	1	HTC
SDC2	1.71792053665619e-08	1.67802	0.155462	0.69337	1	HTC
COL16A1	1.71610843289216e-08	1.67738	0.155134	0.693677	1	HTC
GLG1	1.703374971443e-08	1.67285	0.15284	0.695836	1	HTC
WWP2	1.68541281757522e-08	1.6664	0.149634	0.698885	1	HTC
FRY	1.65162001098284e-08	1.65411	0.143694	0.704636	1	HTC
GOLGA3	1.63731238036473e-08	1.64884	0.141215	0.707076	1	HTC
TPR	1.63252725989963e-08	1.64707	0.140391	0.707893	1	HTC
ARHGEF12	1.62785288396003e-08	1.64533	0.139588	0.708691	1	HTC
AEBP1	1.62483191006304e-08	1.64421	0.13907	0.709207	1	HTC
MEF2C	1.62465714589009e-08	1.64414	0.13904	0.709237	1	HTC
AMOTL1	1.62424282555292e-08	1.64399	0.13897	0.709308	1	HTC
FNDC3B	1.62325977389987e-08	1.64362	0.138801	0.709476	1	HTC
WWTR1	1.62308180699587e-08	1.64356	0.138771	0.709506	1	HTC
SRRM2	1.62198943026007e-08	1.64315	0.138584	0.709693	1	HTC
EMILIN3	1.61595485488814e-08	1.64089	0.137555	0.710724	1	HTC
CEP350	1.60948280284034e-08	1.63847	0.136455	0.711831	1	HTC
MT-CYB	1.60710306610295e-08	1.63757	0.136052	0.712238	1	HTC
TMEM161B-AS1	1.60475673194643e-08	1.63669	0.135655	0.712639	1	HTC
MT-ND5	1.60465625740443e-08	1.63665	0.135638	0.712656	1	HTC
N4BP2L2	1.59696622552376e-08	1.63375	0.134341	0.713973	1	HTC
ZNF638	1.58181661328364e-08	1.62799	0.131804	0.716568	1	HTC
HAPLN1	1.58166402813839e-08	1.62794	0.131779	0.716595	1	HTC
ARID1B	1.56075894573236e-08	1.61991	0.128319	0.720182	1	HTC
CUX1	1.55488123758993e-08	1.61764	0.127354	0.721192	1	HTC
RRBP1	1.55273396511566e-08	1.61681	0.127002	0.721561	1	HTC
CCPG1	1.55081965672004e-08	1.61607	0.126689	0.72189	1	HTC
MT-ND4	1.54860999193971e-08	1.61521	0.126329	0.722269	1	HTC
MT-ND1	1.54647649989977e-08	1.61438	0.125981	0.722636	1	HTC
MPP6	1.53824661640614e-08	1.61117	0.124643	0.724052	1	HTC
SCUBE1	1.53126078551799e-08	1.60843	0.123514	0.725254	1	HTC
KIAA2026	1.52851884046999e-08	1.60735	0.123072	0.725726	1	HTC
NUCKS1	1.52373921719146e-08	1.60547	0.122304	0.726549	1	HTC
MT-ND4L	1.51580066334629e-08	1.60233	0.121032	0.727917	1	HTC
SPTBN1	1.51461224102111e-08	1.60186	0.120843	0.728122	1	HTC
LTBP3	1.51458588141577e-08	1.60185	0.120839	0.728127	1	HTC
CCDC80	1.50890764759464e-08	1.59959	0.119934	0.729106	1	HTC
HNRNPU	1.50716433212877e-08	1.5989	0.119657	0.729407	1	HTC
RHOBTB3	1.50102739298216e-08	1.59645	0.118685	0.730465	1	HTC
PAM	1.50079179636342e-08	1.59636	0.118647	0.730506	1	HTC
CREB3L2	1.49504980299581e-08	1.59406	0.117741	0.731497	1	HTC
NAP1L1	1.49436006542403e-08	1.59378	0.117633	0.731616	1	HTC
USP34	1.48598598273333e-08	1.59041	0.116318	0.733063	1	HTC
LAMB2	1.47965844005749e-08	1.58785	0.11533	0.734156	1	HTC
SERPING1	1.47535201586656e-08	1.58611	0.114659	0.734901	1	HTC
ABCA5	1.4740845203857e-08	1.58559	0.114462	0.73512	1	HTC
MT-ND3	1.47326048485195e-08	1.58526	0.114334	0.735262	1	HTC
CRTAC1	1.46975746661816e-08	1.58383	0.113791	0.735868	1	HTC
MYO9A	1.45487204208904e-08	1.57774	0.111498	0.738445	1	HTC
ISLR	1.44115607994632e-08	1.57208	0.109406	0.740822	1	HTC
CLU	1.43559882007285e-08	1.56977	0.108563	0.741786	1	HTC
MT-CO2	1.42634165494469e-08	1.56591	0.107168	0.743392	1	HTC
FCHSD2	1.42615962142703e-08	1.56583	0.107141	0.743423	1	HTC
FUS	1.42459124137837e-08	1.56517	0.106905	0.743696	1	HTC
KMT2C	1.4172343263577e-08	1.56209	0.105804	0.744973	1	HTC
HNRNPA2B1	1.40118165242846e-08	1.5553	0.10342	0.747763	1	HTC
PCDH9	1.39800850966754e-08	1.55394	0.102953	0.748315	1	HTC
WIF1	1.39417199955228e-08	1.55231	0.102388	0.748982	1	HTC
CALD1	1.39363816053086e-08	1.55208	0.10231	0.749075	1	HTC
PRRC2C	1.39199803695734e-08	1.55138	0.102069	0.74936	1	HTC
ZNF292	1.38723771968568e-08	1.54934	0.101372	0.750189	1	HTC
NFAT5	1.37426129596349e-08	1.54375	0.0994847	0.752449	1	HTC
BPTF	1.3708286154979e-08	1.54226	0.0989883	0.753047	1	HTC
ANKIB1	1.36112939873e-08	1.53805	0.0975925	0.754738	1	HTC
TSC22D1	1.35385621486578e-08	1.53487	0.0965523	0.756007	1	HTC
CBX5	1.34829212105814e-08	1.53242	0.0957603	0.756978	1	HTC
MT1E	1.34708915138531e-08	1.53189	0.0955895	0.757188	1	HTC
COL6A1	1.34508573525525e-08	1.53101	0.0953054	0.757538	1	HTC
SNRNP200	1.34302845071088e-08	1.5301	0.0950141	0.757897	1	HTC
RBM5	1.34063867489861e-08	1.52905	0.0946763	0.758314	1	HTC
SLC40A1	1.33748943850946e-08	1.52765	0.094232	0.758864	1	HTC
CRISPLD2	1.33726835493928e-08	1.52755	0.0942008	0.758903	1	HTC
NREP	1.33722163839909e-08	1.52753	0.0941943	0.758911	1	HTC
PRKAR1A	1.33444467209518e-08	1.5263	0.0938034	0.759396	1	HTC
PNISR	1.33207272773562e-08	1.52525	0.0934703	0.759811	1	HTC
COPA	1.32261754390438e-08	1.52103	0.0921481	0.761464	1	HTC
ECM2	1.31174834240163e-08	1.51614	0.0906397	0.763365	1	HTC
TNC	1.30540663583389e-08	1.51328	0.0897655	0.764476	1	HTC
CSPG4	1.30391955383939e-08	1.5126	0.0895611	0.764736	1	HTC
ASPH	1.29841401656986e-08	1.5101	0.0888064	0.7657	1	HTC
ARID4B	1.29568322391723e-08	1.50886	0.0884332	0.766179	1	HTC
ACAP2	1.2937526759322e-08	1.50798	0.0881699	0.766517	1	HTC
LRP6	1.29148689315793e-08	1.50694	0.0878613	0.766914	1	HTC
CASC4	1.2867114333336e-08	1.50476	0.0872127	0.767751	1	HTC
ANGPTL2	1.28449116186557e-08	1.50374	0.086912	0.76814	1	HTC
APLP2	1.28223269855411e-08	1.5027	0.0866067	0.768536	1	HTC
C1R	1.28066728659828e-08	1.50198	0.0863953	0.768811	1	HTC
SON	1.27594443592847e-08	1.4998	0.0857593	0.769639	1	HTC
PHF3	1.27407707784209e-08	1.49893	0.0855085	0.769967	1	HTC
GLT8D2	1.27371291288533e-08	1.49876	0.0854596	0.770031	1	HTC
[truncated: 2,834 more rows]

[truncated: 7 more sheets: InfC_Full_Results, preFC_Full_Results, preHTC_Full_Results, preInfC_Full_Results, ProC_Full_Results, RegC_Full_Results, RepC_Full_Results]
